# Supplementary material for: RFX6 facilitates aerobic glycolysis‐mediated growth and metastasis of hepatocellular carcinoma through targeting PGAM1
Source: Clin Transl Med. 2023 Dec 13;13(12):e1511. doi: 10.1002/ctm2.1511 (PMC10719540; doi:10.1002/ctm2.1511)
Supplement: Supplementary file 11 — Supporting Information [file CTM2-13-e1511-s016.xlsx]

## Sheet: pos
ID	m/z	rt(s)	Name	adduct	score	HMDB	KEGG	SuperClass	Class	SubClass	NC-1	NC-2	NC-3	sgRFX6-1	sgRFX6-2	sgRFX6-3	QC-1	QC-2	QC-3
M973T516	973.31581	516.2570	.alpha.-cyclodextrin	[M+H]+	0.892592284784468			Organic oxygen compounds	Organooxygen compounds	Carbohydrates and carbohydrate conjugates	1210.09	1773.69	1428.61	1016.03	950.304	1058.19	1314.59	1100.19	1307.13
M729T61	728.59712	61.2930	.alpha.-galactosyl-n-stearoylsphingosine	[M+H]+	0.882029969517657			Lipids and lipid-like molecules	Sphingolipids	Glycosphingolipids	3719.67	6030.34	6674.59	5546.88	5637.89	7053.47	8001.21	7456.35	7982.92
M536T169	536.40428	168.9750	.alpha.-tocopherol nicotinate	[M+H]+	0.877891237878819		C12981	Lipids and lipid-like molecules	Prenol lipids	Quinone and hydroquinone lipids	7099.06	9377.95	7977.48	5803.91	15739.7	2641.89	6256.08	6133.72	6188.9
M534T465	534.22415	465.4840	.beta.-d-glucopyranosiduronic acid, 5-[3-(1-naphthalenylcarbonyl)-1h-indol-1-yl]pentyl	[M+H]+	0.864956040669531			Organoheterocyclic compounds	Indoles and derivatives	Naphthoylindoles	60485.9	60718.1	56976.5	9614.99	8039.95	7848.07	49700.7	49683.3	48330.7
M526T554	526.23204	554.2075	.beta.-d-glucopyranosiduronic acid, 5-[3-[(2,2,3,3-tetramethylcyclopropyl)carbonyl]-1h-indol-1-yl]pentyl	[M+Na]+	0.956168782262955			Lipids and lipid-like molecules	Fatty Acyls	Fatty acyl glycosides	8962.44	3181.61	4074.04	6094.13	8612.45	6645.67	3720.35	4027.94	3910.76
M357T539	357.24738	539.3750	.beta.-estradiol 17-valerate	[M+H]+	0.837816139414206		C12859	Lipids and lipid-like molecules	Steroids and steroid derivatives	Steroid esters	19048.5	48063.2	31965	12440	19530.8	20107.7	28034.4	27937.9	27009.4
M130T576	130.08534	575.6240	.beta.-Homoproline	(M+H)+	0.6882						25991.8	23269.7	25807.2	10217.2	11383.1	15510.5	19887.5	21643.3	19916.3
M664T425	664.11355	425.3610	.beta.-nicotinamide adenine dinucleotide(NAD)	[M+H]+	0.936359419138117	HMDB0000902	C00003				241023	238075	247520	104848	58861.3	71564.8	168251	170791	168254
M104T341_2	104.06983	340.7120	.gamma.-aminobutyric acid	[M+H]+	0.750833016498328	HMDB0000112	C00334	Organic acids and derivatives	Carboxylic acids and derivatives	Amino acids, peptides, and analogues	14598.5	14685	13312.6	6917.32	9315.09	8404.69	12936	12430.8	12423.2
M317T375	317.18017	374.6035	.gamma.-L-Glu-.epsilon.-L-Lys	(M+CH3CN+H)+	0.9073						3662.83	4031.2	3278.6	10309.4	8162.57	10600.8	64857.9	63941.1	63913.7
M160T303	160.04196	302.8160	(+)-6-aminopenicillanic acid	[M+H-C2H3NO]+	0.949097227048971	HMDB0060618	C02954	Organic acids and derivatives	Carboxylic acids and derivatives	Amino acids, peptides, and analogues	1.82684e+06	1.87249e+06	1.84258e+06	1.8285e+06	1.87624e+06	2.03942e+06	1.85918e+06	1.88012e+06	1.85869e+06
M429T35_2	429.36981	34.6800	(2.beta.,3.alpha.,5.alpha.,16.beta.,17.beta.)-2-(4-morpholinyl)-16-(1-pyrrolidinyl)androstane-3,17-diol	[M+H-H2O]+	0.752172685503912			Lipids and lipid-like molecules	Steroids and steroid derivatives	Androstane steroids	39177.6	70501.7	91824.4	82477.8	81243.1	89256.4	109837	106955	110032
M473T33	473.31528	33.3960	(2r,3r,6r)-6-((3r,5s,7r,9s,10s,13r,14s,17r)-3,7-dihydroxy-10,13-dimethylhexadecahydro-1h-cyclopenta[a]phenanthren-17-yl)-3-hydroxy-2-methylheptanoic acid	[M+Na]+	0.954472957428182			Lipids and lipid-like molecules	Steroids and steroid derivatives	Bile acids, alcohols and derivatives	110800	192063	207890	182616	164994	182640	197772	193292	190191
M402T399	402.24303	399.2990	(2r,3s,4as,7r,8r,8as)-2,3,4'-trihydroxy-4,4,7,8a-tetramethylspiro[2,3,4a,5,6,7-hexahydro-1h-naphthalene-8,2'-7,8-dihydro-3h-furo[2,3-e]isoindole]-6'-one	[M+H]+	0.817963439824117			Organoheterocyclic compounds	Isoindoles and derivatives	Isoindolines	35678.5	41285	42789.3	69091.1	36632.6	867.809	18656	18518.5	18656.7
M439T421	439.13982	421.3690	(2r,3s,4s,5r,6r)-5-[(2s,3r,4r)-3,4-dihydroxy-4-(hydroxymethyl)oxolan-2-yl]oxy-2-(hydroxymethyl)-6-(2-phenylethoxy)oxane-3,4-diol	[M+Na]+	0.995499112485458			Organic oxygen compounds	Organooxygen compounds	Carbohydrates and carbohydrate conjugates	9607.64	61961.7	12107	9592.66	9351.53	10891.2	12321.7	11454.6	11425.5
M257T197	257.09816	197.2020	(2r)-5-methoxy-2-methyl-2,3,8,9-tetrahydrofuro[2,3-h]chromen-4-one	[M+Na]+	0.875587758020564			Organoheterocyclic compounds	Benzopyrans	1-benzopyrans	5513.57	19212.5	6762.92	5239.36	3175.25	2371.97	5111.48	5403.88	5402.48
M842T393	842.44360	392.6390	(2s,3s,4s,5r,6r)-6-[[(2s,3r,4r,6ar,6bs,8as,12as,14br)-4-formyl-2-hydroxy-4,6a,6b,11,11,14b-hexamethyl-8a-[(2s,3r,4s,5s,6r)-3,4,5-trihydroxy-6-(hydroxymethyl)oxan-2-yl]oxycarbonyl-1,2,3,4a,5,6,7,8,9,10,12,12a,14,14a-tetradecahydropicen-3-yl]oxy]-3,4,5-trihydroxyoxane-2-carboxylic acid	[M+NH4]+	0.89888325263899			Lipids and lipid-like molecules	Prenol lipids	Terpene glycosides	970.226	1050.62	1034.65	5087.78	2260.29	4067.9	18623.8	18633	18035.9
M655T389	655.38344	389.0195	(2s,3s,4s,5r,6r)-6-[[(3s,6ar,6bs,8as,14br)-8a-carboxy-4,4,6a,6b,11,11,14b-heptamethyl-1,2,3,4a,5,6,7,8,9,10,12,12a,14,14a-tetradecahydropicen-3-yl]oxy]-3,4,5-trihydroxyoxane-2-carboxylic acid	[M+Na]+	0.754173700883653			Lipids and lipid-like molecules	Prenol lipids	Terpene glycosides	4107.01	4107.01	4107.01	407.392	148.074	4107.01	6914.44	6913.67	6786.55
M335T424	335.07346	424.2990	(2s,3s)-3,5,7-trihydroxy-6-methyl-2-(3,4,5-trihydroxyphenyl)-2,3-dihydrochromen-4-one	[M+H]+	0.704423671833916			Phenylpropanoids and polyketides	Flavonoids	Flavans	1.16537e+06	1.16061e+06	1.11542e+06	544552	426498	738028	937064	937008	907695
M475T137	475.32304	137.3090	(3r,7r,9s,10s,12s,13r,14s,17r)-17-((2r)-6,7-dihydroxy-6-methylheptan-2-yl)-10,13-dimethylhexadecahydro-1h-cyclopenta[a]phenanthrene-3,7,12-triol	[M+Na]+	0.874386229508979	HMDB0002180		Lipids and lipid-like molecules	Steroids and steroid derivatives	Bile acids, alcohols and derivatives	5113.24	987.178	842.073	23160.8	17567.8	660.74	786.067	784.025	844.253
M601T443	601.18934	443.1365	(3s,4s)-5-[(3s,4s)-4,10-dihydroxy-7,9-dimethoxy-3-methyl-3,4-dihydro-1h-benzo[g]isochromen-5-yl]-7,9-dimethoxy-3-methyl-3,4-dihydro-1h-benzo[g]isochromene-4,10-diol	[M+Na]+	0.960986641062548						2734.42	1880.9	2865.82	1250.24	1649.06	2086.52	2989.08	2832.41	2830.88
M804T34	803.53841	34.1580	(4r)-4-((5s,7r,9s,10s,13r,14s,17r)-7-hydroxy-10,13-dimethyl-3-oxohexadecahydro-1h-cyclopenta[a]phenanthren-17-yl)pentanoic acid	[2M+Na]+	0.964861401308136			Lipids and lipid-like molecules	Steroids and steroid derivatives	Bile acids, alcohols and derivatives	247208	130351	140331	117972	106569	103418	167599	166815	183481
M489T333	489.31673	332.6255	(6r)-2-(hydroxymethyl)-6-((3r,5r,7r,8r,9s,10s,12s,13r,14s,17r)-3,7,12-trihydroxy-10,13-dimethylhexadecahydro-1h-cyclopenta[a]phenanthren-17-yl)heptanoic acid	[M+Na]+	0.798992102606378			Lipids and lipid-like molecules	Steroids and steroid derivatives	Bile acids, alcohols and derivatives	6387.04	7343.89	4421.06	5503.27	4043.6	3047.17	3645.38	3625.4	3624.97
M362T61	362.32466	61.2930	(r)-(+)-arachidonyl-1'-hydroxy-2'-propylamide	[M+H]+	0.734977494731204			Lipids and lipid-like molecules	Fatty Acyls	Fatty amides	456765	740909	686967	711828	579939	864913	725274	725042	761662
M232T256	232.15345	255.7920	(r)-butyrylcarnitine	[M+H]+	0.997412902061005	HMDB0002013		Lipids and lipid-like molecules	Fatty Acyls	Fatty acid esters	331734	312386	284289	70433.4	70030.9	55464.3	216863	209604	209363
M212T134	212.16354	133.8350	(S)-(-)-Citronellic acid	(M+CH3CN+H)+	0.62	HMDB0035837	C16462	Lipids and lipid-like molecules	Prenol lipids	Monoterpenoids	56330.7	77387.9	96266.3	71980.8	70986.8	84637	109863	105128	105130
M715T547	715.29686	546.7010	[(1r,2r,3ar,5r,6e,10r,11s,13r,13as)-1,2,3a,11,13-pentaacetyloxy-2,5,8,8-tetramethyl-12-methylidene-4,9-dioxo-3,5,10,11,13,13a-hexahydro-1h-cyclopenta[12]annulen-10-yl] 2-methylbutanoate	[M+Na]+	0.944978993385858			Lipids and lipid-like molecules	Prenol lipids	Diterpenoids	5987.5	6235.15	5054.97	5677.49	5661.45	5253.21	5755.52	5966.08	5988.1
M715T348	715.38375	348.1820	[(2r,3r,4s,5s,6r)-3-acetyloxy-2-(acetyloxymethyl)-5-hexanoyloxy-6-[(2s,3r)-2,3,4-trihydroxybutoxy]oxan-4-yl] 14-hydroxytetradecanoate	[M+Na]+	0.932526561408024						4542.73	4542.73	38.8011	3112.6	4034.75	4382.43	2101.53	2100.29	2071.5
M523T454_2	523.12357	453.9400	[(2r,3s,4s,5r,6r)-3,4,5-trihydroxy-6-[2-(3-hydroxy-5-oxooxolan-3-yl)propoxy]oxan-2-yl]methyl (e)-3-(3,4-dihydroxyphenyl)prop-2-enoate	[M+K]+	0.748240221235258			Phenylpropanoids and polyketides	Cinnamic acids and derivatives	Hydroxycinnamic acids and derivatives	5172.38	3313.67	5573.03	5250.79	6317.79	8556.22	4197.67	4202.67	3916.69
M971T487_5	971.46476	487.3415	[(2r,3s,4s,5r,6s)-6-[(2s,3r,4s,5r,6r)-6-[[(1s,3r,4s,4ar,8ar)-4-[(3s)-3-[(2s,3r,4r,5r,6r)-3,4-dihydroxy-6-methyl-5-[(2s,3r,4r,5r,6s)-3,4,5-trihydroxy-6-methyloxan-2-yl]oxyoxan-2-yl]oxy-3-methylpent-4-enyl]-3,4,8,8a-tetramethyl-1,2,3,4a,5,6-hexahydronaphthalen-1-yl]oxy]-4,5-dihydroxy-2-methyloxan-3-yl]oxy-3,4,5-trihydroxyoxan-2-yl]methyl acetate	[M+Na]+	0.96340092496188			Lipids and lipid-like molecules	Prenol lipids	Terpene glycosides	752.294	1069.83	771.878	2768.25	2609	2579.67	7616.27	8226.82	8234.37
M930T395	930.48333	394.5465	[(2s,3r,4s,5r,6r)-6-[[(2r,3s,4s,5r,6r)-3,4-dihydroxy-6-[(2e,6e,10e)-3,7,11,15-tetramethylhexadeca-2,6,10,14-tetraenoxy]-5-[(2s,3r,4r,5s,6s)-3,4,5-triacetyloxy-6-methyloxan-2-yl]oxyoxan-2-yl]methoxy]-4,5-dihydroxy-2-methyloxan-3-yl] acetate	[M+NH4]+	0.967920912999704			Lipids and lipid-like molecules	Prenol lipids	Terpene glycosides	147.186	393.366	178.455	923.015	1123.38	1434.26	6259.42	6837.04	6841.16
M1098T499	1097.52644	499.0520	[(2s,3r,4s,5s,6r)-3,4,5-trihydroxy-6-[[(2r,3r,4s,5s,6r)-3,4,5-trihydroxy-6-(hydroxymethyl)oxan-2-yl]oxymethyl]oxan-2-yl] (4as,6as,6br,9r,10s,12ar,14bs)-10-[(2s,3r,4s,5s)-4,5-dihydroxy-3-[(2s,3r,4r,5r,6s)-3,4,5-trihydroxy-6-methyloxan-2-yl]oxyoxan-2-yl]oxy-9-(hydroxymethyl)-2,2,6a,6b,9,12a-hexamethyl-1,3,4,5,6,6a,7,8,8a,10,11,12,13,14b-tetradecahydropicene-4a-carboxylate	[M+Na]+	0.980236653968358			Lipids and lipid-like molecules	Prenol lipids	Terpene glycosides	2228.42	2228.42	2228.42	198.851	325.566	303.473	3653.47	3712.07	3285.83
M349T75_1	349.11981	74.5140	[(4e)-7-acetyloxy-6-hydroxy-2-methyl-10-oxo-2,3,6,7,8,9-hexahydrooxecin-3-yl] (e)-but-2-enoate	[M+Na]+	0.939021767945825			Organic acids and derivatives	Carboxylic acids and derivatives	Tricarboxylic acids and derivatives	71028.3	85531	102751	54830.3	82586.2	67023.5	106650	105444	106661
M693T194	692.51795	194.2635	[1-hexadecanoyloxy-3-phosphonooxypropan-2-yl]octadec-9-enoate	[M+NH4]+	0.889530075090836			Lipids and lipid-like molecules	Glycerophospholipids	Glycerophosphates	12946.4	9139.91	8280.9	10404.3	12412.1	9001.47	12117.7	11749.4	12122.3
M252T134	252.15613	134.3375	[dala2] .alpha.-neo-endorphin (1-2), amide	[M+H]+	0.994445344821237			Organic acids and derivatives	Carboxylic acids and derivatives	Amino acids, peptides, and analogues	172131	111063	129451	127947	102421	105930	128336	131726	131742
M391T360	390.99168	359.6950	1-.beta.-d-arabinofuranosyluracil 5'-monophosphate	[M-2H+3Na]+	0.916965529874702			Nucleosides, nucleotides, and analogues	Pyrimidine nucleotides	Pyrimidine ribonucleotides	74895.5	69809.1	101287	58554.2	82503.8	79042.9	73407.4	82973.5	72156.9
M194T391	194.11624	390.9020	1-(1',3'-benzodioxol-5'-yl)-2-butanamine	[M+H]+	0.965948873411644						17331	17823.2	19131.5	21913.9	26706.3	25315.1	23982.4	23340.1	23338.8
M480T177	480.34151	177.3130	1-(1z-hexadecenyl)-sn-glycero-3-phosphocholine	[M+H]+	0.949731120829826	HMDB0010407		Lipids and lipid-like molecules	Glycerophospholipids	Glycerophosphocholines	70652.2	67292	72071	31165	35179.5	38340	65466.3	65539	63959.6
M217T387	217.15328	386.8745	1-(4-piperidinyl)-1,3-dihydro-2h-indol-2-one	[M+H]+	0.953694847384505			Organoheterocyclic compounds	Indoles and derivatives	N-alkylindoles	20329.2	30357	22005.8	1464.04	24094.9	25493.7	12679.6	12807	12676.3
M236T330	236.14806	329.8685	1-(benzo[d][1,3]dioxol-4-yl)-2-(methylamino)pentan-1-one	[M+H]+	0.749330027797638			Benzenoids	Benzene and substituted derivatives	Butyrophenones	6765.24	3.44865e+06	46586.2	70714.5	18275.3	15971	10976.2	10700.3	10699.9
M126T577	126.11452	577.3330	1-acetyl-3-piperidinamine	[M+H-NH3]+	0.821601066399968			Organoheterocyclic compounds	Piperidines	N-acylpiperidines	76954.5	124578	4082.05	115816	70566.7	85183.2	1729.39	3711.43	3199.7
M84T389	84.04388	389.1135	1-Aminocyclopropanecarboxylic acid	(M+H-H2O)+	0.75	HMDB0036458	C01234	Organic acids and derivatives	Carboxylic acids and derivatives	"Amino acids, peptides, and analogues"	196335	197262	220687	5947.66	10681.9	6802.06	103849	98366.6	98407
M596T179	596.36737	178.6720	1-arachidoyl-2-hydroxy-sn-glycero-3-phosphocholine	[M-H+2Na]+	0.862368636605627	HMDB0010390		Lipids and lipid-like molecules	Glycerophospholipids	Glycerophosphocholines	27911.7	31381.2	30170.2	13249.5	11847.1	9673.12	29410.6	28186.3	28219.1
M624T176	624.39872	176.1540	1-behenoyl-2-hydroxy-sn-glycero-3-phosphocholine	[M-H+2Na]+	0.716311149565225	HMDB0010398		Lipids and lipid-like molecules	Glycerophospholipids	Glycerophosphocholines	14684.1	14565.2	12926.7	2049.33	1011.97	1021.29	9427.09	9427.23	9206.23
M412T504	412.22738	504.3530	1-decanoyl-2-hydroxy-sn-glycero-3-phosphocholine	[M+H]+	0.828560468318983			Lipids and lipid-like molecules	Glycerophospholipids	Glycerophosphocholines	3199.11	2942.56	3553.78	2015.33	433.057	1526.16	4483.52	3979.16	4000.23
M510T186	510.35106	185.7060	1-heptadecanoyl-sn-glycero-3-phosphocholine	[M+H]+	0.896926093291647	HMDB0012108		Lipids and lipid-like molecules	Glycerophospholipids	Glycerophosphocholines	392046	513265	387594	554573	551698	534886	688364	688359	672649
M759T42_1	758.56698	41.5850	1-hexadecanoyl-2-octadecadienoyl-sn-glycero-3-phosphocholine	[M+H]+	0.998701358597452			Lipids and lipid-like molecules	Glycerophospholipids	Glycerophosphocholines	8.03321e+06	6.45998e+06	7.21965e+06	8.54905e+06	8.59365e+06	7.34678e+06	9.15196e+06	9.25348e+06	9.15304e+06
M393T255	393.23741	255.3660	1-hexadecanoyl-2-sn-glycero-3-phosphate	[M+H-H2O]+	0.807414912434885			Lipids and lipid-like molecules	Glycerophospholipids	Glycerophosphates	8563.81	9253.51	7372.25	4653.4	2832.02	3826.87	7843.45	7604.89	7392.52
M793T83	792.58417	83.3530	1-hexadecyl-2-(8z,11z,14z-eicosatrienoyl)-sn-glycero-3-phosphocholine	[M+Na]+	0.73591528521235			Lipids and lipid-like molecules	Glycerophospholipids	Glycerophosphocholines	43586.8	31847.9	53429.6	28259.1	25876.9	23978.6	33948.6	33988.9	35793.7
M440T198	440.27554	198.4420	1-lauroyl-2-hydroxy-sn-glycero-3-phosphocholine	[M+H]+	0.866196225845421			Lipids and lipid-like molecules	Glycerophospholipids	Glycerophosphocholines	77664.3	76027.1	76683.6	32396.3	59599.2	55894.2	79221.4	79241.4	78196.9
M608T175	608.45919	174.8520	1-lignoceroyl-2-hydroxy-sn-glycero-3-phosphocholine	[M+H]+	0.978978390258529	HMDB0010405		Lipids and lipid-like molecules	Glycerophospholipids	Glycerophosphocholines	24774.5	22019.8	17600.2	11559.8	6633.61	5573.62	19069.4	19068	19252.9
M282T121	282.11831	121.4155	1-methyladenosine	[M+H]+	0.768440466820261	HMDB0003331	C02494	Nucleosides, nucleotides, and analogues	Purine nucleosides		5195.26	2591.9	795.792	575.146	269.959	2840.61	1168.68	1156.98	839.013
M211T342	211.11776	342.3990	1-Methylhistidine	(M+CH3CN+H)+	0.6299	HMDB0000001/HMDB0000479	C01152	Organic acids and derivatives	Carboxylic acids and derivatives	"Amino acids, peptides, and analogues"	14579.3	14101.6	12662.4	4933.12	1200.99	1455.6	11859	11442.7	11406
M263T37	263.23602	36.7050	1-monolinoleoyl-rac-glycerol	[M+H-C3H8O3]+	0.992462321012325			Lipids and lipid-like molecules	Fatty Acyls	Lineolic acids and derivatives	1.84379e+06	1.90232e+06	1.99813e+06	1.4477e+06	2.26283e+06	1.48866e+06	2.05989e+06	2.06144e+06	2.0497e+06
M468T193_2	468.30764	193.0500	1-myristoyl-sn-glycero-3-phosphocholine	[M+H]+	0.983700263262351	HMDB0010379		Lipids and lipid-like molecules	Glycerophospholipids	Glycerophosphocholines	7.05849e+06	7.08591e+06	6.97917e+06	6.59036e+06	9.56955e+06	8.30314e+06	9.49724e+06	9.47285e+06	9.37851e+06
M184T496_2	184.07372	495.8170	1-o-hexadecyl-2-deoxy-2-thio-s-acetyl-sn-glyceryl-3-phosphorylcholine	[M+H-C21H40SO2]+	0.992748722875322			Organic nitrogen compounds	Organonitrogen compounds	Quaternary ammonium salts	3.12894e+07	2.92189e+07	2.94479e+07	1.07893e+07	5.49574e+06	5.19808e+06	1.60164e+07	1.62812e+07	1.62854e+07
M550T181	550.38384	180.8510	1-o-hexadecyl-2-o-(2e-butenoyl)-sn-glyceryl-3-phosphocholine	[M+H]+	0.751710701328623			Lipids and lipid-like molecules	Glycerophospholipids	Glycerophosphocholines	1.521e+06	1.43332e+06	1.24823e+06	1.84169e+06	1.70986e+06	1.55489e+06	1.98381e+06	1.97368e+06	1.98377e+06
M532T179	532.37126	179.4665	1-o-octadecyl-sn-glyceryl-3-phosphorylcholine	[M+Na]+	0.741788507558645	HMDB0011149		Lipids and lipid-like molecules	Glycerophospholipids	Glycerophosphocholines	4161.78	5670.33	2671.08	2548.75	7821.46	7604.5	6084.25	5458.29	6091.74
M733T123	732.55252	123.3400	1-oleoyl-2-myristoyl-sn-glycero-3-phosphocholine	[M+H]+	0.94097512878803	HMDB0008097		Lipids and lipid-like molecules	Glycerophospholipids	Glycerophosphocholines	4.9946e+07	5.06739e+07	4.25698e+07	4.1645e+07	3.92658e+07	3.82579e+07	5.17466e+07	5.17442e+07	5.12487e+07
M339T148	339.28810	147.9225	1-oleoyl-2-palmitoyl-rac-glycerol	[M+H-C16H32O2]+	0.894098868920762			Lipids and lipid-like molecules	Glycerolipids	Diradylglycerols	69586.7	94870.3	84897.8	92355.9	50062.3	53034.3	103998	97355.2	99965.9
M522T43_2	522.35343	43.0070	1-oleoyl-sn-glycero-3-phosphocholine	[M+H]+	0.974787122744395	HMDB0002815		Lipids and lipid-like molecules	Glycerophospholipids	Glycerophosphocholines	2.63798e+06	2.76196e+06	3.10891e+06	4.07106e+06	2.66347e+06	4.98336e+06	3.86049e+06	3.8607e+06	3.82739e+06
M742T572	742.40172	572.3585	1-palmitoyl-2-(4-ketododec-3-enedioyl)phosphatidylcholine	[M+Na]+	0.78161992749762			Lipids and lipid-like molecules	Glycerophospholipids	Glycerophosphocholines	1090	1295.87	680.896	1389.33	927.097	954.362	765.452	773.923	746.275
M785T193	784.50662	192.7240	1-palmitoyl-2-arachidonoyl-sn-glycero-3-phosphoserine	[M+H]+	0.776163255208501	HMDB0012361		Lipids and lipid-like molecules	Glycerophospholipids	Glycerophosphoserines	19601.7	25770.4	14565.1	8440.44	5981.08	2596.34	11186.1	11757.7	11752.1
M807T41	806.56459	41.1700	1-palmitoyl-2-docosahexaenoyl-sn-glycero-3-phosphocholine	[M+H]+	0.906678123509393	HMDB0007991		Lipids and lipid-like molecules	Glycerophospholipids	Glycerophosphocholines	333461	323638	359766	493643	257910	258097	381616	384743	381628
M679T132	678.50560	131.7410	1-palmitoyl-2-lauroyl-sn-glycero-3-phosphorylcholine	[M+H]+	0.997464803467754			Lipids and lipid-like molecules	Glycerophospholipids	Glycerophosphocholines	1.2235e+06	1.55208e+06	1.5666e+06	1.12248e+06	2.01716e+06	1.43819e+06	2.47603e+06	2.44013e+06	2.44023e+06
M707T87	706.53335	87.1040	1-palmitoyl-2-myristoyl-sn-glycero-3-phosphocholine	[M+H]+	0.971812962351369	HMDB0007965		Lipids and lipid-like molecules	Glycerophospholipids	Glycerophosphocholines	1.43247e+06	407671	334964	352184	1.67917e+06	275648	1.18819e+06	828246	1.19636e+06
M602T34	601.51487	34.3010	1-palmitoyl-2-oleoyl-3-linoleoyl-rac-glycerol	[M+H-C16H32O2]+	0.96516935850945			Lipids and lipid-like molecules	Glycerolipids	Triradylcglycerols	30840.7	51292.5	54329.6	59822.5	64774.8	43115.6	97744.4	95555	95528.2
M750T39	749.52691	39.1620	1-palmitoyl-2-oleoyl-phosphatidylglycerol	[M+H]+	0.925853414838991			Lipids and lipid-like molecules	Glycerophospholipids	Glycerophosphoglycerols	24312.4	48009.3	40708.5	30707.1	14053.7	20232.5	41525.8	39857.6	39847.4
M741T125	740.51752	125.0300	1-palmitoyl-2-oleoyl-sn-glycero-3-phosphoethanolamine	[M+Na]+	0.988721811134228	HMDB0008927		Lipids and lipid-like molecules	Glycerophospholipids	Glycerophosphoethanolamines	212758	450576	486216	165689	298758	238961	142897	166511	138978
M785T111	784.58249	110.9950	1-palmitoyl-2-stearoyl-sn-glycero-3-phosphocholine	[M+Na]+	0.980015916175199	HMDB0007970		Lipids and lipid-like molecules	Glycerophospholipids	Glycerophosphocholines	8.25077e+06	1.11385e+07	1.00928e+07	1.04266e+07	9.0394e+06	7.32615e+06	1.22244e+07	1.2224e+07	1.2273e+07
M496T64	496.33628	64.0130	1-palmitoyl-sn-glycero-3-phosphocholine	[M+H]+	0.987373125050326	HMDB0010382		Lipids and lipid-like molecules	Glycerophospholipids	Glycerophosphocholines	522001	919933	885394	1.39194e+06	1.00896e+06	1.78571e+06	1.22226e+06	1.22207e+06	1.23963e+06
M313T34_2	313.27230	34.4160	1-Palmitoylglycerol	(M+H-H2O)+	0.9708						229035	278532	288596	353967	260650	224905	387817	377682	387760
M482T190	482.32143	190.1010	1-pentadecanoyl-sn-glycero-3-phosphocholine	[M+H]+	0.988601573771201	HMDB0010381		Lipids and lipid-like molecules	Glycerophospholipids	Glycerophosphocholines	947975	979685	959575	1.01382e+06	895627	881033	1.16098e+06	1.15768e+06	1.15651e+06
M105T38	105.06905	38.1605	1-phenylethanol	[M+H-H2O]+	0.993324911643097	HMDB0032619	C07112				267758	386544	457050	350570	429183	476442	473853	464229	473744
M813T191	812.53874	191.2250	1-stearoyl-2-arachidonoyl-sn-glycero-3-phosphoserine	[M+H]+	0.986118192855198	HMDB0012383		Lipids and lipid-like molecules	Glycerophospholipids	Glycerophosphoserines	69855.7	50637.1	48032.6	76649.2	62946.7	13131.5	60919.9	66185.7	61529.2
M652T181	651.53124	180.8465	1-stearoyl-2-docosahexaenoyl-sn-glycerol	[M+H-H2O]+	0.984533525841295	HMDB0007179		Lipids and lipid-like molecules	Glycerolipids	Diradylglycerols	32822.2	33802.8	27973.1	25297.7	26309.5	15091.8	30415.9	30435.2	31385.7
M553T404	553.15127	403.6100	1-stearoyl-2-hydroxy-sn-glycero-3-phosphate	[M-2H+3K]+	0.870587374602292			Lipids and lipid-like molecules	Glycerophospholipids	Glycerophosphates	13133.6	12309.8	12875.5	14291.1	16618.6	16613.7	13137.2	12210	13152.9
M568T181	568.33623	181.3070	1-stearoyl-2-hydroxy-sn-glycero-3-phosphocholine	[M-H+2Na]+	0.760982271856744	HMDB0010384	C04230	Lipids and lipid-like molecules	Glycerophospholipids	Glycerophosphocholines	531001	581424	484166	786537	482818	405961	723694	710317	710354
M964T45	963.63298	44.9570	1-stearoyl-2-hydroxy-sn-glycero-3-phosphoethanolamine	[2M+H]+	0.975803027412339	HMDB0011130		Lipids and lipid-like molecules	Glycerophospholipids	Glycerophosphoethanolamines	5821.68	8981.68	8400.86	6576.86	8224.55	29653.9	10795.8	11838.9	10808
M854T126	854.47451	126.4360	1-stearoyl-2-linoleoyl-sn-glycero-3-phospho-l-serine	[M-2H+3Na]+	0.768265156001409	HMDB0012380		Lipids and lipid-like molecules	Glycerophospholipids	Glycerophosphoserines	27919.8	10702	9100.42	10125.5	9771.37	6871.46	8435.04	8572.93	10492.7
M745T84	744.54882	84.0530	1-stearoyl-2-linoleoyl-sn-glycero-3-phosphoethanolamine	[M+H]+	0.965778122187371	HMDB0008994		Lipids and lipid-like molecules	Glycerophospholipids	Glycerophosphoethanolamines	38202.6	33029.4	94525.6	70083.8	62582.4	19480.3	82329.2	57268.7	60320.9
M747T86	746.56443	85.7370	1-stearoyl-2-oleoyl-sn-glycero-3-phosphoethanolamine	[M+H]+	0.752596354134475	HMDB0008993		Lipids and lipid-like molecules	Glycerophospholipids	Glycerophosphoethanolamines	388121	259656	241175	709392	213818	540437	449430	609459	438893
M833T88	832.58036	88.0090	1-Stearoyl-2-oleoyl-sn-glycerol 3-phosphocholine (SOPC)	(M-H+2Na)+	0.9998	HMDB0000564/HMDB0007878/HMDB0007879/HMDB0007880/HMDB0007882/HMDB0007884/HMDB0007886/HMDB0007887/HMDB0007897/HMDB0007898/HMDB0007911/HMDB0007912/HMDB0007913/HMDB0007914/HMDB0007936/HMDB0007937/HMDB0007938/HMDB0007939/HMDB0007940/HMDB0007958/HMDB0007959/HMDB0007960/HMDB0007961/HMDB0007964/HMDB0007966/HMDB0007967/HMDB0007981/HMDB0007982/HMDB0007983/HMDB0007984/HMDB0007985/HMDB0008002/HMDB0008003/HMD…	C00157	Lipids and lipid-like molecules	Glycerophospholipids	Glycerophosphocholines	337402	708962	625308	927584	571603	422552	773151	811787	772960
M341T234	341.30301	233.5985	1-Stearoyl-rac-glycerol	(M+H-H2O)+	0.7875						20299.1	18320.9	27727.7	24450.7	14073.4	24020.4	21659.9	21677.7	25581.9
M532T288	532.28841	288.1310	1,2-bis(o-octanoyl)-sn-glycerylphophorylcholine	[M+Na]+	0.980741664583868			Lipids and lipid-like molecules	Glycerophospholipids	Glycerophosphocholines	276.174	158.245	258.206	1439.25	544.784	697.015	12007.4	12008.2	11712.6
M779T110	778.53328	109.7135	1,2-di-(9z,12z,15z-octadecatrienoyl)-sn-glycero-3-phosphocholine	[M+H]+	0.975508519311377	HMDB0008206		Lipids and lipid-like molecules	Glycerophospholipids	Glycerophosphocholines	346076	164411	369098	362122	304633	299113	218990	302178	302201
M72T267	72.08054	267.2930	1,2-diamino-2-methylpropane	[M+H-NH3]+	0.837769457356584			Organic nitrogen compounds	Organonitrogen compounds	Amines	51458.7	48001.3	60241.2	24520.8	21850.2	21696	62066.4	62073.3	61482.1
M831T90	830.56223	90.3230	1,2-diarachidonoyl-sn-glycero-3-phosphocholine	[M+H]+	0.787441506811145	HMDB0008443		Lipids and lipid-like molecules	Glycerophospholipids	Glycerophosphocholines	184703	174793	260527	473073	186782	216903	263731	263739	242075
M843T100	842.65582	99.7960	1,2-dieicosenoyl-sn-glycero-3-phosphocholine	[M+H]+	0.946593718148519	HMDB0008308		Lipids and lipid-like molecules	Glycerophospholipids	Glycerophosphocholines	58228.3	56460.8	50335.1	80162.6	82016.7	142462	137955	108558	108617
M581T453	581.33557	453.2590	1,2-dilauroyl-sn-glycero-3-phosphate	[M-H+2Na]+	0.898777207346285			Lipids and lipid-like molecules	Glycerophospholipids	Glycerophosphates	172879	179236	174117	192656	183247	164624	185233	185265	176877
M655T432	655.33762	432.4810	1,2-dilauroyl-sn-glycero-3-phospho-sn-glycerol	[M-H+2Na]+	0.848815351191677			Lipids and lipid-like molecules	Glycerophospholipids	Glycerophosphoglycerols	1084.73	1722.04	1337.18	4900.01	2204.29	3139.09	7345.57	7150.33	7148.16
M741T176	740.51784	176.1400	1,2-dilinoleoyl-sn-glycero-3-phosphoethanolamine	[M+H]+	0.996714726627772	HMDB0009093		Lipids and lipid-like molecules	Glycerophospholipids	Glycerophosphoethanolamines	36568.6	53301.7	40198.4	45371.5	22222.2	22208.9	40339.6	40341	40056.4
M599T183	599.49918	182.8025	1,2-dilinoleoylglycerol	[M+H-H2O]+	0.72277597238059			Lipids and lipid-like molecules	Fatty Acyls	Lineolic acids and derivatives	48136	94737	74475.1	65224.6	64130.6	48396.5	89136.2	86479.8	86445.8
M97T108	97.07533	108.0575	1,2-dimethylimidazole	[M+H]+	0.889509151444361			Organoheterocyclic compounds	Azoles	Imidazoles	9995.51	16797.4	20178.7	4705.24	4222.29	3864.13	24833.1	25301	24824.8
M787T112	786.59868	111.5900	1,2-dioleoyl-sn-glycero-3-phosphatidylcholine	[M+H]+	0.997409620700231	HMDB0062690		Lipids and lipid-like molecules	Glycerophospholipids	Glycerophosphocholines	2.55589e+07	3.30026e+07	2.87229e+07	3.8412e+07	3.15483e+07	2.69782e+07	3.90721e+07	3.86936e+07	3.90633e+07
M789T193	788.53881	193.2570	1,2-dioleoyl-sn-glycero-3-phospho-l-serine	[M+H]+	0.99749489355089	HMDB0012390		Lipids and lipid-like molecules	Glycerophospholipids	Glycerophosphoserines	29201.1	33369.9	20520.8	56850.2	59511.8	63356.3	56446.7	56271.1	47300.4
M773T114	772.58055	114.3160	1,2-dioleoyl-sn-glycero-3-phosphoethanolamine-n,n-dimethyl	[M+H]+	0.735895581945277	HMDB0010564		Lipids and lipid-like molecules	Glycerophospholipids	Glycerophosphoethanolamines	1.36645e+06	2.07411e+06	1.70692e+06	1.54197e+06	1.53993e+06	952034	1.94584e+06	2.03898e+06	2.03766e+06
M604T34	603.53134	34.3010	1,2-dioleoyl-sn-glycerol	[M+H-H2O]+	0.985546797515285	HMDB0007218		Lipids and lipid-like molecules	Glycerolipids	Diradylglycerols	133381	142664	149611	249250	246286	141136	318943	313794	319126
M731T124	730.53613	123.7855	1,2-dipalmitoleoyl-sn-glycero-3-phosphocholine	[M+H]+	0.86682474062466	HMDB0008002		Lipids and lipid-like molecules	Glycerophospholipids	Glycerophosphocholines	4.07583e+06	4.51607e+06	4.4284e+06	4.85367e+06	7.0071e+06	5.96076e+06	6.69245e+06	6.58615e+06	6.69234e+06
M743T126	742.53297	126.1190	1,2-dipalmitoyl-sn-glycero-3-phosphoethanolamine-n,n-dimethyl	[M+Na]+	0.896848966508822	HMDB0010566		Lipids and lipid-like molecules	Glycerophospholipids	Glycerophosphoethanolamines	286423	458723	228864	221510	398126	202386	343561	341402	383238
M791T37_2	790.65587	36.6360	1,2-distearoyl-sn-glycero-3-phosphocholine	[M+H]+	0.860078520766788	HMDB0008036		Lipids and lipid-like molecules	Glycerophospholipids	Glycerophosphocholines	7143.71	19142.3	30354.8	13118.2	27468.8	21576.7	15875.3	15101.2	15876.2
M700T132	700.48564	132.3890	1,2-ditetradecanoyl-sn-glycero-3-phosphocholine	[M+Na]+	0.99419974541877	HMDB0007866		Lipids and lipid-like molecules	Glycerophospholipids	Glycerophosphocholines	249913	271184	289730	288927	343642	251301	324485	344804	344575
M153T213_1	153.09010	212.5805	1,3-propanediol	[2M+H]+	0.969366888491072		C02457	Organic oxygen compounds	Organooxygen compounds	Alcohols and polyols	9111.07	9672.49	13369.1	8609.24	7917.72	8117.57	11961.8	11808.6	11808.5
M305T371	305.08278	371.4960	1,4-d-xylobiose	[M+Na]+	0.902130649453892		C01630	Organic oxygen compounds	Organooxygen compounds	Carbohydrates and carbohydrate conjugates	127820	101303	3006.56	64754.8	76277.9	66636.3	79129	79187	74807
M86T281	86.09586	281.3380	1,5-pentanediamine	[M+H-NH3]+	0.756555543354389	HMDB0002322	C01672	Organic nitrogen compounds	Organonitrogen compounds	Amines	73603.4	92940.2	58894	13734.9	11676.4	5779.86	54522.9	58789.4	54144.6
M145T311	145.04886	310.6380	1,6-anhydro-.beta.-d-glucose	[M+H-H2O]+	0.852892101653249	HMDB0000640					447336	399830	274234	208467	366959	469396	298711	335024	296507
M505T478_2	505.27469	477.7240	1.alpha.-methyl-5.alpha.-androstan-3.alpha.,17.beta.-diol glucuronide	[M+Na]+	0.702772312799402						5059.42	517.159	5589.94	6283.34	4465.68	5282.03	11201.8	10657.4	10660.3
M711T218	711.36731	217.9225	1',4-sophorolactone 6',6-diacetate	[M+Na]+	0.963101831673724						445.828	450.704	384.895	944.23	463.428	647.786	3722.49	4170.26	4172.8
M627T393	627.34222	392.8640	1(2h)-pyrimidineacetamide, n-[(1s,3s,4s)-4-[[2-(2,6-dimethylphenoxy)acetyl]amino]-3-hydroxy-5-phenyl-1-(phenylmethyl)pentyl]tetrahydro-4-hydroxy-.alpha.-(1-methylethyl)-2-oxo-, (.alpha.s)-	[M+H-H2O]+	0.967710486145242			Organic acids and derivatives	Carboxylic acids and derivatives	Amino acids, peptides, and analogues	1479.7	1520.77	1406.37	6045.75	2158.87	3141.27	15766.8	15557.5	15805.2
M494T452	494.14378	452.4220	10-formyl-7,8-dihydrofolic acid	[M+Na]+	0.839019010513441	HMDB0006485	C03204	Organoheterocyclic compounds	Pteridines and derivatives	Pterins and derivatives	18605.8	19968	14126.9	7928.8	5208.33	8226.88	6045.05	6209.11	6051.82
M507T619	507.25246	618.8360	11.alpha.-hydroxyprogesterone .beta.-d-glucuronide	[M+H]+	0.996541505405349			Lipids and lipid-like molecules	Steroids and steroid derivatives	Steroidal glycosides	4200.84	9636.15	9010.64	8290.31	13237.5	6938.16	11033.8	9872.27	9363.78
M604T337	604.30924	336.8690	14-benzoylaconine	[M+H]+	0.997547543222856			Lipids and lipid-like molecules	Prenol lipids	Diterpenoids	157.274	129.36	205.801	695.857	343.012	460.633	3277.76	3350.83	3350.89
M284T93	284.32989	92.9370	15-deoxy-goyazensolide	[M+K]+	0.890619502232218			Organoheterocyclic compounds	Lactones	Gamma butyrolactones	93168.8	79855.1	78807.5	47397.1	45021.4	47118.1	107610	105014	105014
M499T493	499.22247	492.5230	15-ketofluprostenol isopropyl ester	[M+H]+	0.777904701061296			Lipids and lipid-like molecules	Fatty Acyls	Eicosanoids	22205.2	20253.9	21623.1	17942.1	22437	13988.2	22460	19058.4	19916.5
M429T38	429.31613	37.9105	17.beta.-nandrolone decanoate	[M+H]+	0.774838028531464	HMDB0015694	C08154	Lipids and lipid-like molecules	Steroids and steroid derivatives	Steroid esters	21718.1	18307.6	19757.1	29317.6	12903.4	21137.5	16473.8	16478.2	16067.9
M417T244	417.16314	244.4310	1h-indazole-3-carboxamide, n-[(1s)-2-amino-2-oxo-1-(phenylmethyl)ethyl]-1-[(4-fluorophenyl)methyl]-	[M+H]+	0.997880495849197			Organic acids and derivatives	Carboxylic acids and derivatives	Amino acids, peptides, and analogues	93448.8	69259.1	72080.9	30453.1	4731.45	4734.5	73822.6	73347.4	82529.7
M377T230	377.17585	229.6100	1h-indazole-3-carboxylic acid, 1-(5-fluoropentyl)-, 1-naphthalenyl ester	[M+H]+	0.958870126946707						4546.11	5474.25	4113.63	4522.27	2426.32	2600.11	2900.23	2892.2	2755.95
M378T297	378.15910	297.2580	1h-indazole-3-carboxylic acid, 1-(5-fluoropentyl)-, 8-quinolinyl ester	[M+H]+	0.708715546408196						137135	149305	366935	113674	174713	174534	241032	268130	239282
M568T425	568.18133	424.6660	1h-indole-5-sulfonamide, n-(3-chlorophenyl)-3-[[3,5-dimethyl-4-[(4-methyl-1-piperazinyl)carbonyl]-1h-pyrrol-2-yl]methylene]-2,3-dihydro-n-methyl-2-oxo-, (3z)-	[M+H]+	0.993188275819123			Benzenoids	Benzene and substituted derivatives	Sulfanilides	8727.35	8233.43	10653.5	19229.6	30629.7	21910.6	14211	14212.6	13609.9
M622T574	622.26466	574.4090	2-(cyclohexylamino)ethanesulfonic acid	[3M+H]+	0.895914094274328			Organic nitrogen compounds	Organonitrogen compounds	Cyclohexylamines	1562.08	1651.95	1174.9	2048.68	924.24	1867.58	1382.3	1429.88	1417.34
M748T536	748.41165	536.3995	2-[2-[19-acetamido-6-(3,4-dicarboxybutanoyloxy)-16,18-dihydroxy-5,9-dimethylicosan-7-yl]oxy-2-oxoethyl]butanedioic aci	[M+H]+	0.712789950475695	HMDB0034699		Organic acids and derivatives	Carboxylic acids and derivatives	Fumonisins	2591.42	2793.18	2163.92	2198.87	1746.87	1983.47	3206.7	2979.98	2786.99
M120T262	120.07983	261.9670	2-amino-1-phenylethanol	[M+H-H2O]+	0.97478954680234	HMDB0001065	C02735	Organic nitrogen compounds	Organonitrogen compounds	Amines	40886.9	69377.2	42569.7	17481.4	8378.36	14531.4	44977.7	50563.8	42723.4
M144T251	144.06533	251.4980	2-aminoadipic acid	[M+H-H2O]+	0.880183792735927	HMDB0000510	C00956	Organic acids and derivatives	Carboxylic acids and derivatives	Amino acids, peptides, and analogues	4.20613e+06	4.22128e+06	4.19359e+06	3.96068e+06	4.46754e+06	7.21938e+06	4.64091e+06	4.64563e+06	4.56469e+06
M96T417	96.04364	416.8570	2-Aminopyrazine	[M+H]+	0.780546362742547						5139.5	7611.98	4701.84	5670.54	7211.61	7973.34	5043.33	5034.86	4880.99
M361T229	361.27204	228.5180	2-arachidonoylglycerol	[M+H-H2O]+	0.790819761538286	HMDB0004666	C13856				14815.5	18542.4	30327.7	19701.1	34108.9	44164.1	26126.8	23322.8	23957.7
M644T181	643.56082	180.9020	2-arahhda [dmed-fahfa]	[M+H]+	0.734216568686579						2370.32	3440.98	1534.68	3907.45	5097.78	3575.7	4495.38	4452.6	4475.34
M630T34_1	629.54737	34.0000	2-arahpa [dmed-fahfa]	[M+H]+	0.770757154125876						12603	14282	17164.9	28067.7	27589.5	10098.8	28083.5	25491.7	28149.2
M616T182	615.52937	182.1620	2-arahpda [dmed-fahfa]	[M+H]+	0.768164090707256						11025.9	9650.6	6052.65	6005.69	10255.7	10180.4	10900.3	9495.95	10794.5
M106T340	106.04902	340.2695	2-butylaniline	[M+H-C3H8]+	0.814856427309024			Benzenoids	Benzene and substituted derivatives	Aniline and substituted anilines	5849.08	5515.33	7475.1	2650.83	1851.31	3431.64	9701.12	9760.7	9760.75
M262T265	262.16396	265.0115	2-despiperidyl-2-(5-carboxypentylamine)repaglinide	[M+H-C11H13NO4]+	0.749712670512711			Organic acids and derivatives	Carboxylic acids and derivatives	Amino acids, peptides, and analogues	5513.48	11440.2	11296.5	6553.08	7026.81	2542.13	8636.59	7932.61	8618.42
M626T143	625.51509	143.1310	2-dhahma [dmed-fahfa]	[M+H]+	0.731519778988893						32683	14216.2	12159.7	17100.5	31721.2	10526.4	23856.7	21479.2	21337.5
M765T119	764.52281	118.8900	2-docosahexaenoyl-1-palmitoyl-sn-glycero-3-phosphoethanolamine	[M+H]+	0.854249383427226	HMDB0008946		Lipids and lipid-like molecules	Glycerophospholipids	Glycerophosphoethanolamines	182099	140368	81991	101173	80981.9	61336.3	116229	100649	116533
M793T175	792.55760	174.7910	2-docosahexaenoyl-1-stearoyl-sn-glycero-3-phosphoethanolamine	[M+H]+	0.982575660677367	HMDB0009012		Lipids and lipid-like molecules	Glycerophospholipids	Glycerophosphoethanolamines	25626.1	24160.3	14308.5	20270	12192.4	23181.1	24434.3	24475.9	26050.6
M837T189	836.53996	188.9715	2-docosahexaenoyl-1-stearoyl-sn-glycero-3-phosphoserine	[M+H]+	0.871100873056089	HMDB0010167		Lipids and lipid-like molecules	Glycerophospholipids	Glycerophosphoserines	53490.4	43860.9	28185.2	77911.4	53038.6	42796.2	40232.7	41407.6	46844.6
M642T180	641.54460	180.4450	2-epahhda [dmed-fahfa]	[M+H]+	0.740214351082831						1835.55	4619.02	4973.6	2904.19	6128.67	2679.89	4880.95	4248.61	4887.39
M628T36	627.53094	36.1885	2-epahpa [dmed-fahfa]	[M+H]+	0.723390505287748						19903.4	29567.9	31326.4	31989.7	29779.9	21337.3	38562.9	37165.6	37103.3
M656T181	655.56064	180.5065	2-epahsa [dmed-fahfa]	[M+H]+	0.751360811478168						10334.7	7924.54	6433.16	5228.56	7609.98	4319.14	9257.46	9683.51	9694.6
M632T182	631.55955	182.1820	2-erahpa [dmed-fahfa]	[M+H]+	0.768178985206179						36165	31188.9	19460.8	36729.3	39207.3	35747.8	40105.6	39532.9	39528.4
M132T416_2	132.10113	415.8605	2-Ethoxyethanol	(M+CH3CN+H)+	0.7444	HMDB0031213	C14687	Organic oxygen compounds	Organooxygen compounds	Ethers	4916.73	7147.08	11977.8	3347.05	2170.69	1493.2	3916.38	4186.03	4177.12
M725T438	725.33712	437.8105	2-ethylhexyl diphenyl phosphate	[2M+H]+	0.838261685374338			Organic acids and derivatives	Organic phosphoric acids and derivatives	Phosphate esters	372.31	421.232	341.841	724.51	674.853	878.358	4339.65	4346.66	5175.7
M99T256	99.09100	255.6335	2-hexenal	[M+H]+	0.76019211951921		C08497	Organic oxygen compounds	Organooxygen compounds	Carbonyl compounds	8737.2	7431.61	4357.33	3791.85	3599.04	4367.23	4288.98	4548.59	4552.44
M113T517	113.10633	517.0610	2-imino-4-methylpiperidine	[M+H]+	0.704990922390874			Organoheterocyclic compounds	Pyridines and derivatives	Hydropyridines	17826.4	18219.7	16452.6	13547.8	11730.1	17329	18685	16726.5	16625.2
M246T239	246.16890	238.9200	2-methylbutyryl-l-carnitine	[M+H]+	0.981531706587105			Lipids and lipid-like molecules	Fatty Acyls	Fatty acid esters	36724.1	39703.4	38365.7	14337.1	5648.62	5911.07	38397.1	38312.6	38312.6
M86T266	86.09570	266.4375	2-methylpyrrolidine	[M+H]+	0.709512470603612		C10820				42906.5	31427.1	43875.7	4414.95	6507.83	7700.97	36299	37720.7	36274
M761T87	760.58269	86.6730	2-oleoyl-1-palmitoyl-sn-glycero-3-phosphocholine	[M+H]+	0.979483575770991	HMDB0007972		Lipids and lipid-like molecules	Glycerophospholipids	Glycerophosphocholines	9.65048e+06	7.59753e+06	5.90518e+06	6.72715e+06	1.23373e+07	9.9182e+06	9.8546e+06	9.67974e+06	9.68145e+06
M136T303	136.07475	303.4000	2-phenylacetamide	[M+H]+	0.961451609283798	HMDB0010715	C02505	Benzenoids	Benzene and substituted derivatives	Phenylacetamides	8306.82	5198.78	5919.08	5218.5	7510.9	7354.55	8089.43	7658.1	8089.31
M100T56	100.07489	55.7660	2-piperidone	[M+H]+	0.9481550594852	HMDB0011749	C10482	Organoheterocyclic compounds	Piperidines	Piperidinones	120871	220684	264697	212498	238366	87952.9	208390	215588	208420
M658T181	657.57765	180.9530	2-sdahaa [dmed-fahfa]	[M+H]+	0.782711935363269						5401.41	5509.12	3172.47	9657.86	12062.8	8559.97	10273.8	10222.9	11188.6
M210T171	210.13247	171.3170	2,2-bis[hydroxymethyl]-2,2',2''-nitrilotriethanol	[M+H]+	0.975805610673291			Organic nitrogen compounds	Organonitrogen compounds	Amines	33098.4	11393.7	10195.9	10008.7	20622.6	11101.2	22545.5	25159.7	25174.4
M315T234	315.11106	234.3230	2,2-Dimethyl Succinic acid	(2M+Na)+	0.6205						3945.35	2058.08	4318.8	833.2	1123.63	795.8	2100.46	2194.92	2093.35
M349T69	349.18141	68.8080	2,3-dinor-8-isoprostaglandin-f2.alpha.	[M+Na]+	0.961683042842433		C14794	Lipids and lipid-like molecules	Fatty Acyls	Eicosanoids	31672.1	45551	24304	12710	11060.9	15867.6	16173.6	16880.8	17039.8
M246T62	246.24218	62.1280	2,4,6-tri-tert-butylaniline	[M+H-CH4]+	0.734667136041033			Benzenoids	Benzene and substituted derivatives	Phenylpropanes	2.17788e+06	3.65226e+06	3.80359e+06	4.18588e+06	3.39037e+06	4.30759e+06	3.44421e+06	3.29355e+06	3.29515e+06
M256T317	256.13162	317.3195	2,5-dimethoxy-4-isopropylthiophenethylamine	[M+H]+	0.963019868801714			Benzenoids	Benzene and substituted derivatives	Methoxybenzenes	13210.1	17797.2	16890.2	11883.6	13991	15007	15415.2	15468.5	16914.5
M219T589	219.17316	589.4220	2,6-di-tert-butyl-4-hydroxymethylphenol	[M+H-H2O]+	0.978722397854776	HMDB0032048		Benzenoids	Benzene and substituted derivatives	Phenylpropanes	18865.5	19784.1	18822.6	18799.8	20473.9	18815	22281.7	22283.7	23706.4
M332T416	332.07395	416.4125	2'-deoxyadenosine 5'-monophosphate	[M+H]+	0.982763736733564	HMDB0000905	C00360	Nucleosides, nucleotides, and analogues	Purine nucleotides	Purine deoxyribonucleotides	4115.66	15873.8	6852.51	6110.27	6424.4	6483.42	7026.27	6811.54	6634.02
M331T434_3	331.06172	434.2540	2'-Deoxyadenosine 5'-monophosphate (dAMP)	M+	0.7488	HMDB0000905	C00360	Nucleosides, nucleotides, and analogues	Purine nucleotides	Purine deoxyribonucleotides	12909	16294.1	12988.7	6732.92	13005.2	9713.44	5179.84	6457.86	6420.14
M228T199	228.09666	199.2400	2'-deoxycytidine	[M+H]+	0.99956153624816	HMDB0000014	C00881	Nucleosides, nucleotides, and analogues	Pyrimidine nucleosides	Pyrimidine 2'-deoxyribonucleosides	18442.8	19909.4	22719.3	3800.12	1130.63	914.085	11102.1	11416.4	11103.1
M493T425	493.16121	424.8215	2'-fucosyllactose	[M+Na-H2O]+	0.9146475116078			Organic oxygen compounds	Organooxygen compounds	Carbohydrates and carbohydrate conjugates	34243.6	34653.3	39684.8	3259.41	2984.65	2705.97	12681.6	12681.5	12588.6
M375T434_3	375.14920	433.5740	2'-hydroxy-2,4,4',5,6'-pentamethoxychalcone	[M+H]+	0.948569438010744			Phenylpropanoids and polyketides	Linear 1,3-diarylpropanoids	Chalcones and dihydrochalcones	12638.1	12790.7	14183.8	3445.89	2272.24	2588.3	4871.33	4871.38	4886.71
M136T81	136.06108	81.2770	2'-o-methyladenosine	[M+H-C6H10O4]+	0.957452821932096	HMDB0004326	C04779	Nucleosides, nucleotides, and analogues	Purine nucleosides		79210.2	215436	264283	102663	32498.4	32802.6	205940	199221	199219
M253T240_1	253.08408	240.2330	2',4'-dihydroxy-4-methoxychalcone	[M+H-H2O]+	0.731950229130605			Phenylpropanoids and polyketides	Linear 1,3-diarylpropanoids	Chalcones and dihydrochalcones	106324	61903.7	44698.7	34440.4	27725.6	34449.3	101607	102758	101588
M366T342	366.07878	342.0870	2(1h)-pyridinone, 3-[(2s,4s,5r)-5,6-dichloro-2,4-dimethyl-1-oxohexyl]-4-hydroxy-5,6-dimethoxy-	[M+H]+	0.990131122907576			Organic oxygen compounds	Organooxygen compounds	Carbonyl compounds	6718.13	5417.16	7923.57	18209.6	26918.8	20619.3	10935.1	10930.2	10459.3
M795T436	795.39654	435.9015	3-(1h-indol-3-ylmethyl)-6,18-dimethyl-12-(1-phenylethyl)-9,15-di(propan-2-yl)-1,4,7,10,13,16,19-heptazacyclotricosane-2,5,8,11,14,17,20-heptone	[M+Na]+	0.844612027754441			Organic acids and derivatives	Peptidomimetics	Hybrid peptides	657.779	632.003	714.647	1780.46	1303.77	1335.37	6684.83	6683.1	6510.21
M408T518_1	408.23147	518.2145	3-(4,6-dipyrrolidin-1-yl-1,3,5-triazin-2-yl)-1,2,3,4,5,6-hexahydro-8h-1,5-methanopyrido[1,2-a][1,5]diazocin-8-one, 11-(4,6-dipyrrolidinyl-1,3,5-triazin-2-yl)-7,11-diazatricyclo[7.3.1.0<2,7>]tri deca-2,4-dien-6-one	[M+H]+	0.796115694259045			Alkaloids and derivatives	Lupin alkaloids	Cytisine and derivatives	11686.6	18693.7	14842.4	6061.85	4511.31	4680.36	13542.6	15258.2	13346.6
M881T489	881.39582	489.4780	3-[(3s,5r,10s,13r,14s,17s)-14-hydroxy-3-[(2r,3s,4s,5s,6s)-3-hydroxy-4-methoxy-6-methyl-5-[(2s,3r,4s,5s,6r)-3,4,5-trihydroxy-6-[[(2r,3r,4s,5s,6r)-3,4,5-trihydroxy-6-(hydroxymethyl)oxan-2-yl]oxymethyl]oxan-2-yl]oxyoxan-2-yl]oxy-10,13-dimethyl-1,2,3,4,5,6,7,8,9,11,12,15,16,17-tetradecahydrocyclopenta[a]phenanthren-17-yl]-2h-furan-5-one	[M+Na]+	0.863761269780789			Lipids and lipid-like molecules	Steroids and steroid derivatives	Steroid lactones	665.914	1011.4	795.605	1966.54	1691.11	1954.21	5167.9	5212.94	5531.96
M448T159	448.33901	159.1715	3-[(cholamidopropyl)dimethylammonio]-1-propanesulfonate	[M+H-C5H13SO3N]+	0.886250400063607		C11321	Lipids and lipid-like molecules	Steroids and steroid derivatives	Bile acids, alcohols and derivatives	86614.5	64503.4	68895.4	1911.75	1036.21	1649.89	26553.1	26372.1	26553.2
M590T183	589.51483	183.4410	3-alahpda [dmed-fahfa]	[M+H]+	0.772954768175623						5786.76	5354.03	4590.47	7022.85	9894.1	3225.77	7288.66	7337.08	6677.23
M86T233	86.05933	233.1875	3-Aminobutanoic acid	(M+H-H2O)+	0.6332	HMDB0031654		Organic acids and derivatives	Carboxylic acids and derivatives	"Amino acids, peptides, and analogues"	669.241	856.032	5611.16	270.577	4251.98	2321.13	10876	8004.4	3914.93
M171T40	171.14884	39.6450	3-cyclohexyl-1,1-dimethylurea	[M+H]+	0.889708224254523			Organic acids and derivatives	Organic carbonic acids and derivatives	Ureas	2.13858e+06	2.15254e+06	2.40154e+06	2.0017e+06	2.4433e+06	1.0242e+06	1.98941e+06	1.98979e+06	1.94549e+06
M630T530	630.30592	529.5785	3-deoxyaconitine	[M+H]+	0.904856137663361			Lipids and lipid-like molecules	Prenol lipids	Diterpenoids	17188.5	18190	18481.4	3645.27	6063.7	10779.1	15188.1	15190.4	14787.2
M495T489	495.29944	489.1855	3-hydroxybutyrylcarnitine	[2M+H]+	0.707077243578504	HMDB0062735		Lipids and lipid-like molecules	Fatty Acyls	Fatty acid esters	50162.8	62390.1	12113.2	18854.4	11790.3	17209.6	16262.6	16295.6	10448.5
M244T136_2	244.15346	135.8510	3-hydroxymorphinan	[M+H]+	0.770895415502568						20787.2	37057.5	37455.7	2363.97	2369.3	3522.65	13876.4	13440.2	13605.3
M424T163	424.33924	163.2690	3-hydroxyoleylcarnitine	[M+H-H2O]+	0.807757949742329			Lipids and lipid-like molecules	Fatty Acyls	Fatty acid esters	35529.7	31092.6	29236.8	529.139	229.474	27.4495	12750.6	12756.2	12521.4
M213T252	213.06577	252.1220	3-hydroxyxanthone	[M+H]+	0.914234034875855			Organoheterocyclic compounds	Benzopyrans	1-benzopyrans	186058	212345	187665	83426.2	40947.8	36370.7	155418	164896	164967
M258T246	258.10698	245.6155	3-methylcytidine	[M+H]+	0.996668721337619						3379.38	4778.13	4215.47	3101.49	12638.2	1467.49	2929.06	2928.45	3017.5
M579T438	579.32001	437.7970	3-methylglutarylcarnitine	[2M+H]+	0.829388662435185	HMDB0000552		Lipids and lipid-like molecules	Fatty Acyls	Fatty acid esters	15484.1	16167	17017.5	22287.1	30916.1	24166.4	30072.1	30080.4	29564.5
M113T34	113.13212	34.1250	3-octanol	[M+H-H2O]+	0.833459282127071	HMDB0030070	C17144	Lipids and lipid-like molecules	Fatty Acyls	Fatty alcohols	362617	385463	536994	219949	310054	455794	558023	558117	601758
M181T591	181.07526	590.8345	3,3'-dichlorobenzidine	[M+H-H2Cl2]+	0.85706083310036		C19225	Benzenoids	Benzene and substituted derivatives	Biphenyls and derivatives	17412.1	15546.6	12522.9	9553.49	13486.8	13260.7	11117	11534.3	11067.9
M707T379	707.21736	378.9990	3.alpha.-galactobiose	[2M+Na]+	0.999793678156846			Organic oxygen compounds	Organooxygen compounds	Carbohydrates and carbohydrate conjugates	63702.2	83063.8	84304.7	101707	83220.7	51555.6	93198.8	102271	91891.9
M343T451	343.12179	451.3775	3.alpha.-Mannobiose	(M+H)+	0.8282						38505.7	44954.1	47414	43606.4	27420	37332.5	39770.6	39538.8	39511.6
M675T415	675.24251	415.4620	3'-.alpha.-sialyl-n-acetyllactosamine	[M+H]+	0.90610408308233			Organic oxygen compounds	Organooxygen compounds	Carbohydrates and carbohydrate conjugates	3976.87	3131.96	3535.39	921.177	651.271	1454.32	2556.86	2568.71	2789.28
M509T399	509.14436	398.7600	3'-galactosyllactose	[M+Na-H2O]+	0.994747489580237	HMDB0006599		Organic oxygen compounds	Organooxygen compounds	Carbohydrates and carbohydrate conjugates	47759.2	43015.7	43970.2	49895	44006.7	46179.6	44605.9	47986.1	48000
M656T435	656.19772	435.0170	3'-sialyllactose	[M+Na]+	0.925096721766673			Organic oxygen compounds	Organooxygen compounds	Carbohydrates and carbohydrate conjugates	1945.96	1975.05	4922.29	1682.75	2166.35	1408.65	1304.84	1305.14	1343.11
M493T207	493.25905	207.1800	3beta-hydroxydeoxodihydrodeoxygedunin	[M+Na]+	0.996731800514569						6422.36	7112.49	4861.48	6082.22	2752.06	1697.26	4776.25	4437.91	4436.89
M228T527	228.13363	526.5195	4-(4-phenyl-1h-pyrazol-1-yl)piperidine	[M+H]+	0.748940208216231			Organoheterocyclic compounds	Azoles	Pyrazoles	2872.51	2765.93	2969.17	3469.64	1783.74	3184.1	3226.44	3387.79	3397.55
M192T339	192.13558	339.2205	4-(methylnitrosamino)-1-(3-pyridyl)-1-butanol	[M+H-H2O]+	0.703438384924865	HMDB0041809	C19574				3095.88	3596.17	4273.54	28055.5	17613.1	15821.7	5676.18	5678.1	5354.59
M478T192	478.29040	191.9435	4-[5-[[4-[5-[acetyl(hydroxy)amino]pentylamino]-4-oxobutanoyl]-hydroxyamino]pentylamino]-4-oxobutanoic acid	[M+NH4]+	0.870720677007076			Lipids and lipid-like molecules	Fatty Acyls	Fatty amides	203846	211207	216723	148759	179892	167063	236259	233238	233200
M246T101	246.13232	101.2035	4-acetamidoantipyrin	[M+H]+	0.763571897685551			Organoheterocyclic compounds	Azoles	Pyrazoles	27250.7	241390	41878.8	20363.5	13882.4	9904.82	43135.3	43185.2	42858.6
M170T340	170.11652	340.1070	4-aminobiphenyl	[M+H]+	0.958302610244904	HMDB0013195	C10998	Benzenoids	Benzene and substituted derivatives	Biphenyls and derivatives	9006.08	10153.7	8804.13	2145.29	1353.64	1207.74	6949.07	6501.12	6946.96
M145T326	145.09649	326.4470	4-Aminobutyric acid	(M+CH3CN+H)+	0.6146	HMDB0000112	C00334	Organic acids and derivatives	Carboxylic acids and derivatives	"Amino acids, peptides, and analogues"	201842	209240	204486	24388.4	8399.57	9282.21	140997	139080	138680
M110T55	110.05898	55.0650	4-aminophenol	[M+H]+	0.950279132053474	HMDB0001169	C02372	Benzenoids	Benzene and substituted derivatives	Aniline and substituted anilines	26392.3	41913	64028.2	49197.9	61362	17201.3	35759.9	35757.1	34269.1
M202T95	202.17912	94.9060	4-hydroxy-1-(2-hydroxyethyl)-2,2,6,6-tetramethylpiperidine	[M+H]+	0.817025163502487						12248.2	38401.6	59780	116493	53030.5	104449	58469.2	61717.4	61703.7
M102T350	102.09058	350.1280	4-hydroxy-l-isoleucine	[M+H-CH2O2]+	0.944296393071033			Organic acids and derivatives	Carboxylic acids and derivatives	Amino acids, peptides, and analogues	23999.2	30142.3	32085.3	11338.9	3529.85	2713.21	20839.7	20847.7	20207.7
M557T458	557.24894	457.5285	4-hydroxyatorvastatin lactone	[M+H]+	0.729686099865291			Organoheterocyclic compounds	Pyrroles	Substituted pyrroles	3906.27	16639.6	641.3	3040.43	2249.94	2774.08	4303.64	4766.84	4766.01
M87T373	87.04346	373.2340	4-hydroxybutanoic acid lactone	[M+H]+	0.955401125078722	HMDB0000549	C01770	Organoheterocyclic compounds	Lactones	Gamma butyrolactones	46926.8	34207.2	40659.7	6470.53	2282.43	2009.08	25202.1	25782.4	25769.1
M221T381	221.01749	381.4150	4-hydroxycyclophosphamide	[M+H-C3H4O]+	0.77651855235822	HMDB0013856	C07643	Organic nitrogen compounds	Organonitrogen compounds	Nitrogen mustard compounds	363711	305461	312760	480686	391897	494871	417299	407221	407078
M121T39	121.06391	38.5300	4-hydroxyphenethyl alcohol	[M+H-H2O]+	0.96454833539882	HMDB0004284	C06044	Benzenoids	Phenols	Tyrosols and derivatives	31571.6	80873.8	83166.5	60674.4	68660.3	77772.1	99631.8	107245	99620.7
M313T207	313.12325	207.4985	4-methyl-2',4',6'-trimethoxychalcone	[M+H]+	0.751365944977677						30535.8	4778.4	4291.01	1882.4	2709.67	1124.29	3567.58	4279.39	4307.79
M242T241	242.09914	240.5635	4-penten-1-one, 3,3,4-trimethyl-1-[1-[(tetrahydro-2h-pyran-4-yl)methyl]-1h-indol-3-yl]-	[M+H-C7H14]+	0.923232672258766			Organoheterocyclic compounds	Indoles and derivatives	N-alkylindoles	225698	53719.6	31275.1	1322.14	5099.93	48857.8	49311.6	45929.4	49405.1
M133T36	133.10035	35.7370	4-phenylbutan-2-ol	[M+H-H2O]+	0.960838857089072	HMDB0031613					60257.3	167755	104655	87692.7	86098.4	329711	151647	140244	151577
M707T403	707.21834	402.7180	4.alpha.-mannobiose	[2M+Na]+	0.999964338226915			Organic oxygen compounds	Organooxygen compounds	Carbohydrates and carbohydrate conjugates	227777	205790	238688	234615	249372	274633	245840	242673	242530
M328T309	328.13871	308.9190	4',6'-dimethoxy-4-dimethylamino-2'-hydroxychalcone	[M+H]+	0.760776014997902			Phenylpropanoids and polyketides	Linear 1,3-diarylpropanoids	Chalcones and dihydrochalcones	1.94214e+06	1.6742e+06	1.69917e+06	244278	168148	214417	690271	411095	691117
M256T429	256.08053	429.3620	5-(3-indolylmethylene)barbituric acid	[M+H]+	0.73866686821136			Organoheterocyclic compounds	Indoles and derivatives	Indoles	37848	19673.4	17618.2	3526	2119.1	3272.94	8493.15	8799.97	8795.23
M693T388	693.34221	388.4530	5-[(3s,8r,10r,13r,14s,17r)-3-[(2r,3r,4r,5s,6r)-3,4-dihydroxy-6-(hydroxymethyl)-5-[(2s,3r,4r,5r,6s)-3,4,5-trihydroxy-6-methyloxan-2-yl]oxyoxan-2-yl]oxy-14-hydroxy-10,13-dimethyl-1,2,3,6,7,8,9,11,12,15,16,17-dodecahydrocyclopenta[a]phenanthren-17-yl]pyran-2-one	[M+H]+	0.799130866641601			Lipids and lipid-like molecules	Steroids and steroid derivatives	Steroid lactones	192.982	254.241	85.8283	995.628	627.129	557.892	8545.18	8353.21	8443.36
M114T303	114.03641	302.6090	5-aminolevulinic acid	[M+H-H2O]+	0.858693972410485	HMDB0001149	C00430	Organic acids and derivatives	Carboxylic acids and derivatives	Amino acids, peptides, and analogues	48263.1	50618.8	44546.6	40589.5	48857.8	49359	47419.5	49589.9	49728.7
M160T382	160.13235	382.0880	5-aminovaleric acid betaine	[M+H]+	0.965248118220024			Lipids and lipid-like molecules	Fatty Acyls	Fatty acids and conjugates	236566	326407	212137	28273.2	6328.64	3354.81	134417	134438	132766
M545T473	545.16413	472.9465	5-heptenoic acid, 7-[(1r,2r,3r,5s)-3,5-dihydroxy-2-[(3r)-3-hydroxy-5-phenylpentyl]cyclopentyl]-, 4-(3-thioxo-3h-1,2-dithiol-5-yl)phenyl ester, (5z)-	[M+H-3H2O]+	0.825856616877247			Lipids and lipid-like molecules	Fatty Acyls	Eicosanoids	5308.66	4896.38	6479.7	3131.45	915.809	760.884	4623.17	4747.04	4621.41
M219T312	219.09698	312.4810	5-L-Glutamyl-L-alanine	[M+H]+	0.958457708878996	HMDB0006248	C03740	Organic acids and derivatives	Carboxylic acids and derivatives	"Amino acids, peptides, and analogues"	10115.5	8388.93	6095.91	2663.97	1424.7	3069.25	3991.08	3973.05	3745.63
M258T220	258.10667	219.7720	5-methylcytidine	[M+H]+	0.986050229683003	HMDB0000982		Nucleosides, nucleotides, and analogues	Pyrimidine nucleosides		6196.98	3468.57	4137.79	4414.85	4942.4	3484.79	5535.5	5854.8	5549.44
M369T34	369.34999	33.9700	5.alpha.-cholest-7-en-3.beta.-ol	[M+H-H2O]+	0.862902573880729	HMDB0001170	C01189	Lipids and lipid-like molecules	Steroids and steroid derivatives	Cholestane steroids	70976.1	100532	94902.1	158919	88470.8	168874	143596	143720	142352
M312T174	312.12569	173.7100	5'-Deoxyadenosine	(M+CH3COO+2H)+	0.7301	HMDB0001983	C05198	Nucleosides, nucleotides, and analogues	5'-deoxyribonucleosides		7094.86	6975.82	7201.98	3564.83	2007.31	4513.41	5582.22	5278.51	5280.1
M208T110	208.09588	109.8185	6-Benzylaminopurine	(M+H-H2O)+	0.7556						62190.7	41509.1	56883.2	52953.9	183336	210742	125438	137434	125472
M477T332	477.14752	331.6280	6-hydroxyflavone	[2M+H]+	0.999390606108197	HMDB0141530	C14137	Phenylpropanoids and polyketides	Flavonoids	Flavones	348603	372378	8401.7	9283.91	288643	4852.17	2650.7	3011.93	2687.47
M393T73	393.20625	73.2390	6-ketoprostaglandin f1.alpha.	[M+Na]+	0.992534516830405	HMDB0002886	C05961	Lipids and lipid-like molecules	Fatty Acyls	Eicosanoids	17502.3	37676.3	8933.35	11479.1	7898.08	5744.85	11111.8	11659.2	11675.3
M129T407	129.10125	407.1400	6-methyl-5-hepten-2-ol	[M+H]+	0.96068447862128	HMDB0030030	C07288	Lipids and lipid-like molecules	Fatty Acyls	Fatty alcohols	24623.2	42332.4	31077.1	18811.1	23014.8	20521.8	25513.5	25288.4	25184.8
M537T325	537.13178	324.6815	6-oxomometasone furoate	[M+H+2i]+	0.959642792729211			Lipids and lipid-like molecules	Steroids and steroid derivatives	Pregnane steroids	19181.6	21301.2	23303.2	27217.5	29710.9	27534.3	21915.8	22850.9	21905.9
M277T137	277.02196	136.8190	6-phospho-d-gluconate	[M+H]+	0.716226585716371	HMDB0001316	C00345	Organic oxygen compounds	Organooxygen compounds	Carbohydrates and carbohydrate conjugates	101677	21707.7	22128.6	18295.6	21790.4	22806.6	27072.1	27212.6	27212.6
M699T422	699.32665	421.8360	6,8-dihydroxy-2,2,4,4-tetramethyl-7-(3-methylbutanoyl)-9-(2-methylpropyl)-9h-xanthene-1,3-dione	[M+Na]+	0.706898545112149			Lipids and lipid-like molecules	Steroids and steroid derivatives	Steroidal glycosides	1360.66	1407.94	1352.15	1852.43	1845.46	1606.86	3248.93	3882.22	3106.58
M697T415	697.22383	415.4620	6'-sialyl-n-acetyllactosamine	[M+Na]+	0.994635756438058	HMDB0006584		Organic oxygen compounds	Organooxygen compounds	Carbohydrates and carbohydrate conjugates	2612.77	1668.22	1313.48	927.41	519.734	724.628	1652.18	1666.68	1660.83
M198T211	198.08627	211.2520	7-hydroxy-2-acetylaminofluorene	[M+H-C2H2O]+	0.835025123895532		C14633				17188.5	15833.6	19332.8	4319.45	3411.34	6620.58	19980.9	19979.6	19578.7
M166T175	166.07077	174.8830	7-methylguanosine	[M+H-C5H8O4]+	0.851674216385807	HMDB0001107	C20674	Nucleosides, nucleotides, and analogues	Purine nucleosides		2542.8	3193.68	2778.79	2615.44	1298.11	761.165	1986.9	1687.96	1634.62
M240T211	240.10059	210.9565	7,8-dihydrobiopterin	[M+H]+	0.988731589419215	HMDB0000038	C02953	Organoheterocyclic compounds	Pteridines and derivatives	Pterins and derivatives	35709.6	31928.8	35000.9	5843.16	3085.69	1285.31	21044.9	20870.9	20902.5
M541T319	541.11236	318.9890	8-[(2r,3s)-5,7-dihydroxy-2-(4-hydroxyphenyl)-4-oxo-2,3-dihydrochromen-3-yl]-5,7-dihydroxy-2-(4-hydroxyphenyl)chromen-4-one	[M+H]+	0.92685570042103			Phenylpropanoids and polyketides	Flavonoids	Biflavonoids and polyflavonoids	41063.9	56098.8	36824.8	59119.8	85988.6	34195.9	52656.4	53025	45765.9
M415T391	415.26395	391.1355	9-oxo-11.alpha.,16r-dihydroxy-17-cyclobutyl-5z,13e-dien-1-oic acid	[M+Na]+	0.729308230623097			Lipids and lipid-like molecules	Fatty Acyls	Eicosanoids	1289.88	1968.72	1155.27	4203.99	3256.97	1191.86	7112.01	6424.74	7117.85
M240T228	240.12151	227.8565	Acetic acid, 2,2'-[oxybis(2,1-ethanediyloxy)]bis-	[M+NH4]+	0.921634749385354			Organic acids and derivatives	Carboxylic acids and derivatives	Dicarboxylic acids and derivatives	1370.75	5480.71	4032.62	3258.35	2320.28	781.513	2292.49	2816.16	2835.01
M347T338	347.09291	338.0625	Acetohexamide	[M+Na]+	0.978303368046768	HMDB0014558	C06806	Organic oxygen compounds	Organooxygen compounds	Carbonyl compounds	20437.9	16244.6	17496.5	36128.1	51401.5	63147.8	26937.4	26638.6	26560.6
M204T314	204.12176	314.2790	Acetylcarnitine	[M+H]+	0.99457765282805		C02571	Lipids and lipid-like molecules	Fatty Acyls	Fatty acid esters	3385.39	2574.11	8202.2	1454.68	1912.36	21460.8	18521.5	8632.55	18098
M637T467	637.31330	467.1640	Acetylpodocarpic acid anhydride	[M+Na]+	0.764378419481169			Lipids and lipid-like molecules	Prenol lipids	Diterpenoids	2722.18	2713.76	2065.03	4069.34	2413.92	2299.41	38424.1	38524.4	37723.5
M500T388	500.27842	388.0340	Aconine	[M+H]+	0.757959735267895		C19990	Lipids and lipid-like molecules	Prenol lipids	Diterpenoids	387.87	167.912	135.886	544.062	276.201	1130.14	3084.6	2861.18	3097.21
M646T471	646.32568	471.4950	Aconitin	[M+H]+	0.739094176963143			Lipids and lipid-like molecules	Prenol lipids	Diterpenoids	13658	12542.6	11920.2	10834.7	3894.89	8362.23	17301	18645.6	17343.9
M451T424	451.19940	424.4585	Acyclovir	[2M+H]+	0.885020345521053	HMDB0014925	C06810	Organoheterocyclic compounds	Imidazopyrimidines	Purines and purine derivatives	12496	16868.9	22816.4	6044.2	5720.32	9116.56	15227.5	15016.7	15226.9
M268T159	268.10421	158.8430	Adenosine	[M+H]+	0.999610340174179	HMDB0000050	C00212	Nucleosides, nucleotides, and analogues	Purine nucleosides		1.72957e+07	1.76441e+07	1.95668e+07	3.63575e+06	2.44672e+06	2.94219e+06	9.92415e+06	9.85528e+06	9.85578e+06
M330T311_2	330.05245	310.5700	Adenosine 3',5'-cyclic phosphate (cAMP)	(M+H)+	0.8525						6829.26	6126.2	8292.01	541.302	384.777	3438.67	6381.96	6177.47	6385.26
M428T472	428.03420	472.4130	Adenosine 5'-diphosphate	[M+H]+	0.996584877017016	HMDB0001341	C00008	Nucleosides, nucleotides, and analogues	Purine nucleotides	Purine ribonucleotides	42369.2	51143.4	38621.4	10654.8	12944.1	15147.6	18704.9	17178.1	18767.1
M582T410	582.05814	410.2580	Adenosine 5'-diphosphoribose	[M+Na]+	0.800238074743182	HMDB0001178	C00301	Nucleosides, nucleotides, and analogues	Purine nucleotides	Purine nucleotide sugars	2376.45	2439.42	1541.94	1492.44	503.246	874.335	1598.68	1726.31	1600.94
M348T428	348.06914	428.2020	Adenosine 5'-monophosphate	[M+H]+	0.999940054585891	HMDB0000045	C00020	Nucleosides, nucleotides, and analogues	Purine nucleotides	Purine ribonucleotides	833086	835710	888588	756288	404270	508384	652103	652124	663840
M428T425	428.03515	425.0815	Adenosine 5'-phosphosulfate (aps)	[M+H]+	0.739028677922073	HMDB0001003	C00224	Nucleosides, nucleotides, and analogues	Purine nucleotides	Purine ribonucleotides	6922.68	10001.6	7989	6798.52	3791.46	3619.05	6706.53	6706.96	6614.47
M508T491	507.99922	490.6900	Adenosine 5'-triphosphate	[M+H]+	0.741503988012517	HMDB0000538	C00002	Nucleosides, nucleotides, and analogues	Purine nucleotides	Purine ribonucleotides	4382.58	3394.27	2146.19	2143.42	1729.71	1528.15	3094.84	2601.15	2880.76
M348T367	348.06246	367.0890	Adenosine monophosphate (AMP)	(M+H)+	1	HMDB0000045	C00020	Nucleosides, nucleotides, and analogues	Purine nucleotides	Purine ribonucleotides	57729.6	52470.7	54076.9	4146.6	2864.51	3006.73	36123.7	36115.6	34744.7
M464T396	464.07663	395.5200	Adenylsuccinic acid	(M+H)+	0.9886	HMDB0000536/HMDB0059653	C03794	Nucleosides, nucleotides, and analogues	Purine nucleotides	Purine ribonucleotides	2082.93	1356.4	1726.81	1905.36	1286.33	1948.09	2657.41	2478.65	2481.07
M560T410	560.07538	410.1985	Adp-ribose	[M+H]+	0.994065117424281	HMDB0001178	C00301	Nucleosides, nucleotides, and analogues	Purine nucleotides	Purine nucleotide sugars	14770.2	13909.3	11548.9	7443.35	4214.08	5550.67	9225.71	9645.57	9647.11
M144T160	144.06456	159.8330	Ala-Ala	[M+H-NH3]+	0.774335990845118	HMDB0000303	C00398	Organoheterocyclic compounds	Indoles and derivatives	Tryptamines and derivatives	117126	140932	146161	141121	180258	216045	158864	151360	151373
M317T420	317.19192	420.1995	Ala-Ala-Arg	[M+H]+	0.800548373570004			Organic acids and derivatives	Carboxylic acids and derivatives	Amino acids, peptides, and analogues	3357.57	3191.02	3134.36	6965.74	13932.4	9596.16	25069.3	25069.4	24193.7
M289T387	289.17477	387.4225	Ala-Ala-Lys	[M+H]+	0.966760048678209			Organic acids and derivatives	Carboxylic acids and derivatives	Amino acids, peptides, and analogues	227950	223306	187018	219306	139678	157643	271695	271782	254462
M200T532	200.14029	532.1070	Ala-Lys	(M+H-H2O)+	0.6411						6017.92	10781.2	3976.88	7195.91	5489.93	8708.13	7114.78	7243.34	6920.72
M343T447	343.20681	446.8660	Ala-Pro-Arg	[M+H]+	0.900085240888782			Organic acids and derivatives	Carboxylic acids and derivatives	Amino acids, peptides, and analogues	2092.87	2079.47	10103.7	11947	12371.8	14586.6	70606.4	70162.3	70164.2
M404T398	404.21176	398.1040	Ala-Trp-Lys	[M+H]+	0.927918469032027			Organic acids and derivatives	Carboxylic acids and derivatives	Amino acids, peptides, and analogues	4189.65	3980.93	4965.07	4539.18	1439.74	1757.45	13522.6	13533.1	12847.6
M90T235	90.05431	234.6065	Alanine	[M+H]+	0.947224202256188	HMDB0000161	C00041	Organic acids and derivatives	Carboxylic acids and derivatives	Amino acids, peptides, and analogues	3869.96	4503.65	3892.93	734.782	590.44	1358.86	3024.5	2998.82	2999.21
M319T248	319.13434	248.2910	Albiflorin	[M+H-C6H10O5]+	0.787082536840372		C17457	Lipids and lipid-like molecules	Prenol lipids	Terpene glycosides	5045.91	7216.11	4763.95	1940.94	4154.62	1046.2	4470.36	4165.32	4174.12
M354T323	354.16731	323.1730	Alitame	[M+Na]+	0.994019354988532			Organic acids and derivatives	Carboxylic acids and derivatives	Amino acids, peptides, and analogues	444404	499938	543556	59956.6	55273.1	53198.5	403538	398863	398828
M607T12	607.28804	12.2825	Aloeemodin	[M+H]+	0.992819621091076		C09391				397.429	545.646	673.388	344.028	688.237	502.3	915.355	1000.66	915.95
M172T325	172.07068	324.6480	alpha-Guanidinoglutaric Acid	(M+H-H2O)+	0.9185						1117.98	1932.96	2563.47	347.798	641.9	618.512	903.21	1086.82	867.289
M296T38_2	296.25736	37.7060	alpha-Linolenic acid	(M+NH4)+	0.8841	HMDB0001388	C06427	Lipids and lipid-like molecules	Fatty Acyls	Lineolic acids and derivatives	630846	758021	788941	551000	944376	566658	800752	799355	789741
M608T466	608.27916	466.1120	Amikacin	[M+Na]+	0.723348564204544	HMDB0014622	C06820	Organic oxygen compounds	Organooxygen compounds	Carbohydrates and carbohydrate conjugates	2451.02	3326.95	4036.49	5156.93	5091.14	4451.28	13848.1	12965	13859.2
M232T400	232.13978	399.7730	Aminophenazone	[M+H]+	0.723054834219915	HMDB0015493	C07539	Organoheterocyclic compounds	Azoles	Pyrazoles	40684	45598.6	39935.2	18821.5	17612.8	15882.4	8979.19	8298.6	8977.73
M333T267	333.07759	266.6620	Ampicillin	[M+H-NH3]+	0.995147473350665	HMDB0014559	C06574	Organoheterocyclic compounds	Lactams	Beta lactams	20765.1	17759.7	16343.4	31310.3	48783.5	29184.7	24093.1	24591.3	25169.6
M489T398	489.26398	397.9990	Androstan-3-ol-17-one 3-glucuronide	[M+Na]+	0.966758091774776	HMDB0004484	C11136	Lipids and lipid-like molecules	Steroids and steroid derivatives	Steroidal glycosides	2672.01	3991.17	2430.7	6882.71	5096.66	6557.66	9287.53	9292.74	8851.56
M932T144	931.53584	143.7100	Angiotensin iii	[M+H]+	0.997131312035369	HMDB0001036	C15848	Organic acids and derivatives	Carboxylic acids and derivatives	Amino acids, peptides, and analogues	1629.95	225089	5096.81	2870.93	1610.12	1799.76	2340.02	2340.07	2361.93
M241T371	241.15346	371.3035	Anserine	[M+H]+	0.966662192670817	HMDB0000194	C01262	Organic acids and derivatives	Peptidomimetics	Hybrid peptides	68259.7	68164.4	68455.5	34244.9	15933.3	17935.3	66974.1	66987.1	65817.3
M455T397	455.11313	397.1335	Apigenin 7-glucoside	[M+Na]+	0.872286356844502	HMDB0037340	C04608	Phenylpropanoids and polyketides	Flavonoids	Flavonoid glycosides	3237.69	3148.19	2537.96	5367.9	3951.74	4348.62	3304.02	3555.07	3554.76
M785T65	784.58036	65.2200	Arachidonoylthiophosphorylcholine	[M+H]+	0.99815489039787			Organic nitrogen compounds	Organonitrogen compounds	Quaternary ammonium salts	223889	284551	293448	237131	228770	181802	325855	329294	329349
M356T56	356.35051	55.7040	Arachidoyl ethanolamide	[M+H]+	0.997587023264833			Organic nitrogen compounds	Organonitrogen compounds	Amines	534898	832135	712086	829527	804707	1.06405e+06	807626	793538	807559
M373T398	373.16982	398.4570	Arctigenin	[M+H]+	0.991590476992893	HMDB0030087	C10545	Lignans, neolignans and related compounds	Furanoid lignans	Tetrahydrofuran lignans	4230.12	4725.7	5673.31	2224.52	2102.66	2041.4	5033.58	5776.56	4962.12
M417T409	417.20710	409.0935	Arenobufagin	[M+H]+	0.907848611102299		C20035	Lipids and lipid-like molecules	Steroids and steroid derivatives	Steroid lactones	2584.39	3247.37	3217.19	4822.54	2501.49	2850.13	25730.8	25285.3	25263.2
M246T421	246.15521	421.1380	Arg-Ala	[M+H]+	0.912882258039049			Organic acids and derivatives	Carboxylic acids and derivatives	Amino acids, peptides, and analogues	4369.44	2307.06	3306.96	8961.17	4545.87	4851.11	42010	45160.7	43833.8
M375T441	375.18990	440.6840	Arg-Arg	(M-H+2Na)+	0.638						7254.83	9936.9	8136.71	4974.07	3580.35	4143.57	8021.23	8160.92	7978.05
M303T522	303.18376	521.8080	Arg-Gln	(M+H)+	0.7383						3092.52	3866.09	2789.3	6000.54	3364.04	3714.05	5176.36	4565.21	5182.6
M232T120	232.11671	119.6710	Arg-gly	[M+H]+	0.996939869599645			Organic acids and derivatives	Carboxylic acids and derivatives	Amino acids, peptides, and analogues	355778	238354	187861	6170.21	6268.93	17101.3	336410	336443	303276
M444T54	444.31376	53.8560	Arg-Ile-Arg	[M+H]+	0.818552794613903			Organic acids and derivatives	Carboxylic acids and derivatives	Amino acids, peptides, and analogues	33675.9	45360.2	30603.6	32920.9	12752.4	6796.48	20438.8	22143.4	22242.3
M223T543	222.65445	543.2670	Arg-Leu-Arg	[M+2H]2+	0.876065764693335			Organic acids and derivatives	Carboxylic acids and derivatives	Amino acids, peptides, and analogues	260.241	681.92	269.207	3181.61	1541.31	3863.07	5822.81	6233.12	6235.1
M322T418	322.19199	417.8230	Arg-Phe	(M+H)+	0.8719						3575.33	2933.19	3022.38	2032.53	1271.95	1342.07	3100.45	3109.56	3535.77
M158T241	158.08003	241.1855	Arginine	[M+H-NH3]+	0.998070536404405	HMDB0000517	C00062	Organic acids and derivatives	Carboxylic acids and derivatives	Amino acids, peptides, and analogues	161403	133233	135620	14675.7	14477.1	20996.7	114205	110220	111314
M291T465	291.15426	464.8345	Argininosuccinic acid	[M+H]+	0.982309035461579	HMDB0000052	C03406	Organic acids and derivatives	Carboxylic acids and derivatives	Amino acids, peptides, and analogues	134214	126851	286837	31260.5	43531.1	28054.2	131467	132635	132635
M305T66	305.15524	65.8200	Artemisinin	[M+Na]+	0.996285502682533		C09538	Lipids and lipid-like molecules	Prenol lipids	Terpene lactones	41566.6	53263.9	38563.7	29360.7	18162.7	21680.2	24399.3	25392.4	24403.9
M407T467	407.16382	466.6180	Artesunate	[M+Na]+	0.973138706174164			Lipids and lipid-like molecules	Prenol lipids	Sesquiterpenoids	22881.8	25101.8	13784.8	2226.28	1760.54	2690.92	5270.52	5266.81	5121.71
M453T146	453.34068	146.4990	Asiatic acid	[M+H-2H2O]+	0.740172476644944	HMDB0035782	C08617	Lipids and lipid-like molecules	Prenol lipids	Triterpenoids	26894.9	17201.2	29486	12663.8	12035.6	13096.4	19252.3	19254.7	18905.7
M375T525	375.22203	525.4320	Asn-Asn-Lys	[M+H]+	0.714364418493563			Organic acids and derivatives	Carboxylic acids and derivatives	Amino acids, peptides, and analogues	3087.25	3151.43	2614	8467.05	5176.84	4253.53	37278	37270.2	36847.5
M318T430_2	318.16386	429.5060	Asn-Gly-Lys	[M+H]+	0.787408369262872			Organic acids and derivatives	Carboxylic acids and derivatives	Amino acids, peptides, and analogues	407616	374237	404311	48601.2	42150.9	52197.7	253085	253109	249808
M386T430	386.21036	430.1470	Asn-Pro-Arg	[M+H]+	0.74314768601254			Organic acids and derivatives	Carboxylic acids and derivatives	Amino acids, peptides, and analogues	6012.87	10601.9	4534.29	3787.89	2622.21	5660.8	13423.6	13400	14028.1
M388T389	388.22776	388.6640	Asn-Val-Arg	[M+H]+	0.740753134044346			Organic acids and derivatives	Carboxylic acids and derivatives	Amino acids, peptides, and analogues	1063.55	1068.59	940.715	1241.71	1174.66	1918.77	5067.83	4910	4915.94
M376T441_2	376.18773	441.2570	Asp-Asn-Lys	[M+H]+	0.85020982481811			Organic acids and derivatives	Carboxylic acids and derivatives	Amino acids, peptides, and analogues	25207.8	26721	29318.4	14173.2	7304.81	10948.7	33957.7	34018.1	35987.8
M377T431	377.16517	430.5570	Asp-Asp-Lys	[M+H]+	0.869590511206593			Organic acids and derivatives	Carboxylic acids and derivatives	Amino acids, peptides, and analogues	17577	17026.1	24437.6	3310.81	2861.9	2156.72	12093.2	11825.5	11991.1
M319T404	319.14857	404.4890	Asp-Gly-Lys	[M+H]+	0.908181548884112			Organic acids and derivatives	Carboxylic acids and derivatives	Amino acids, peptides, and analogues	36631.1	33680.4	39052.6	11803.5	517.639	10128.4	34122	33642.9	33564.1
M349T398	349.15845	397.6985	Asp-Ser-Lys	[M+H]+	0.896892521500247			Organic acids and derivatives	Carboxylic acids and derivatives	Amino acids, peptides, and analogues	17406.4	15622.6	17320.1	4117.55	2951.99	2862.42	12210.8	14002.1	12184.4
M295T338	295.12702	337.5670	Aspartame	[M+H]+	0.793154872381661		C11045	Organic acids and derivatives	Carboxylic acids and derivatives	"Amino acids, peptides, and analogues"	2758.51	2283.55	4468.39	1447.43	995.78	1043.85	1589.63	1482.45	1468.56
M923T181	923.49726	180.9530	Astrasieversianin xv	[M+Na]+	0.792412465130389			Lipids and lipid-like molecules	Steroids and steroid derivatives	Steroidal glycosides	2283.38	2983.26	3207.72	3810.7	4088.94	3228.72	2913.61	2997.92	3504.69
M727T523	727.35634	523.2410	Atazanavir sulfate	[M+Na]+	0.847454240522172			Organic acids and derivatives	Carboxylic acids and derivatives	Amino acids, peptides, and analogues	8299.68	11295.6	6859.14	10849.7	6435.88	6715.69	14582.8	14805	14578.2
M567T461	567.32011	460.9240	Atglistatin	[2M+H]+	0.84542176464061			Benzenoids	Benzene and substituted derivatives	Biphenyls and derivatives	18625.4	22609.5	58190.9	16660.5	11974.8	15803.5	18016.5	17134.7	18000.7
M685T267	685.26591	266.5115	Azadirachtin b	[M+Na]+	0.83971951526756			Lipids and lipid-like molecules	Prenol lipids	Triterpenoids	2336.62	1958.64	1945.27	1231.24	1207.12	1288.02	1704.62	1743.27	1707.07
M767T39	767.46527	38.6230	Bacoside a	[M+H]+	0.980379239027408						3014.35	3811.89	4900.62	10594.3	7081.44	3051.91	3918.6	5765.87	3905.63
M838T489	838.43292	488.8880	Bafilomycin b1	[M+Na]+	0.855404441704433						800.015	1530.09	842.323	3672.31	2327.28	4224.73	14874.3	14894.3	13786.7
M927T56	926.62171	56.1495	Bassanolide	[M+NH4]+	0.879773049472674			Organic acids and derivatives	Peptidomimetics	Depsipeptides	29594	58481	37793.1	43936.1	28950.6	18888.7	30903.8	30917.5	30903.8
M537T275	537.44228	275.4280	Bata-carotene	[M+H]+	0.799510924858344	HMDB0000561	C02094	Lipids and lipid-like molecules	Prenol lipids	Tetraterpenoids	687.143	3776.95	221.258	109.581	1075.67	1176.86	337.282	222.139	338.627
M409T38	409.16013	38.1335	Beclomethasone	[M+H]+	0.996608303126289	HMDB0013609	C06842	Lipids and lipid-like molecules	Steroids and steroid derivatives	Hydroxysteroids	2.61251e+06	963030	859970	1.35147e+06	855752	994379	865656	895544	895342
M167T114	167.09176	114.1260	Bendiocarb	[M+H-C2H3NO]+	0.952051410202358		C14433				54124	148588	159416	51480.6	20485.6	12666.7	64038.3	65884.6	65971.6
M230T152	230.10140	151.5870	Benz[c]acridine	[M+H]+	0.727605319510498	HMDB0014979	C19338	Organoheterocyclic compounds	Quinolines and derivatives	Benzoquinolines	6422.41	14277.4	5870.06	1192.55	10770.3	10993.2	5310.16	5469.24	5169.64
M304T88	304.29805	87.9030	Benzalkonium chloride (c12)	[M]+	0.77236344862131		C06523	Benzenoids	Benzene and substituted derivatives	Phenylmethylamines	32251.7	56566.7	133702	53007.3	40944.3	36841	62392.6	61636.7	61633.7
M277T314	277.05337	313.5670	Benzamide, 2-chloro-5-nitro-n-phenyl-	[M+H]+	0.9610191926374		C15627	Benzenoids	Benzene and substituted derivatives	Nitrobenzenes	25727.2	27978.1	58833.6	24409.6	30068	25322.7	45700.9	60338.3	45689.2
M423T339	423.00380	338.8230	Benzamide, 2-chloro-n-[4-chloro-3-(2-pyridinyl)phenyl]-4-(methylsulfonyl)-	[M+H+2i]+	0.912139918032339			Benzenoids	Benzene and substituted derivatives	Anilides	11308.8	11270.6	11379.2	8448.7	7092.81	9322.93	12938	12844.8	12711.7
M194T134	194.15336	134.2100	Benzenemethanol, .alpha.-[(1r)-1-(methylamino)butyl]-, (.alpha.s)-rel-	[M+H]+	0.817778259070331			Organic nitrogen compounds	Organonitrogen compounds	Amines	3595.15	9108.55	9046.36	6175.51	5847.18	7164.27	10139.7	10135.5	9775.36
M545T559	545.23480	559.2140	Benzoic acid, 2-[3-[3-[(5-ethyl-4'-fluoro-2-hydroxy[1,1'-biphenyl]-4-yl)oxy]propoxy]-2-propylphenoxy]-	[M+H]+	0.801007071253461			Benzenoids	Benzene and substituted derivatives	Diphenylethers	9735.33	6686.02	6152.41	5904.73	10397.4	8949.81	6807.29	6522.2	6520.73
M574T185	574.31232	184.5470	Benzoylhypaconine	[M+H]+	0.872110494521068			Lipids and lipid-like molecules	Prenol lipids	Diterpenoids	14575.3	16503.2	15802.6	14947.7	16167	19702.2	16499.7	16307.7	14578.8
M335T302	335.10417	302.4500	Benzyl butyl phthalate	[M+Na]+	0.838149196986872		C14211	Benzenoids	Benzene and substituted derivatives	Benzoic acids and derivatives	276551	291924	294775	214665	246755	246319	259584	251774	251461
M351T281	351.09906	281.4890	Benzylbutylphthalate	(M+K)+	0.6159						8182.57	6849	9730.85	13184.2	15405.6	12981.3	13909.5	13930.5	13456.9
M162T61	162.07489	61.0100	beta-D-Glucosamine	(M+H-H2O)+	0.6018	HMDB0030091	C08349	Organooxygen compounds	Carbohydrates and carbohydrate conjugates	Aminosaccharides	2288.28	8347.6	2930.26	9330.33	5751.09	15578.6	1654.56	1974.58	2658.28
M118T274_2	118.08632	274.2775	Betaine	[M+H]+	0.998422596890855	HMDB0000043	C00719	Organic acids and derivatives	Carboxylic acids and derivatives	Amino acids, peptides, and analogues	6.75741e+06	1.14814e+07	6.68539e+06	2.57291e+06	847914	1.11494e+06	4.86771e+06	4.82281e+06	4.75856e+06
M368T375	368.11185	374.8560	Bicuculline	[M+H]+	0.993966301770052		C09364				26756.4	27315.9	26849.8	25507.7	31475.2	30323.9	27021.8	26362.9	26261.8
M553T228	553.12086	228.2440	Bilobetin	[M+H]+	0.887442165487469	HMDB0030833		Phenylpropanoids and polyketides	Flavonoids	Biflavonoids and polyflavonoids	21779.3	15574.5	16036.4	8542.27	9811.83	13850.9	17742.7	17739.3	17068.3
M413T272	413.26500	272.2820	Bimatoprost isopropyl ester	[M+H-H2O]+	0.769631793667146			Lipids and lipid-like molecules	Fatty Acyls	Eicosanoids	3051.79	3548.5	1658.74	4049.22	2441.13	3574.89	3702.56	3562.63	3564.79
M393T393	393.29556	392.6010	Bis(2-ethylhexyl) adipate	[M+Na]+	0.84503453961753	HMDB0040270	C14240	Lipids and lipid-like molecules	Fatty Acyls	Fatty acid esters	7645.64	3926.91	7138.88	10845.1	12718.4	11839.2	10112.4	9669.73	9665.09
M413T404	413.21045	403.8290	Bisindolylmaleimide i	[M+H]+	0.935684202334804		C11238	Organoheterocyclic compounds	Indoles and derivatives	N-alkylindoles	6603.79	19829.3	35847.8	4357.3	5935.69	5983.22	16256	16696.2	15682.9
M469T403	469.07673	402.7180	Bispyribac	[M+K]+	0.976055402451519		C10915	Organic oxygen compounds	Organooxygen compounds	Ethers	10316.8	9349	15875.5	14986	19894.8	22387.4	17046.4	16138.2	16156.9
M530T464	530.16795	464.1250	Bosutinib	[M+H]+	0.970067751602849	HMDB0240205		Organoheterocyclic compounds	Quinolines and derivatives	Aminoquinolines and derivatives	6004.25	5458.39	5552.85	1361.19	900.151	1086.72	3509.19	3636.44	3504.11
M387T431	387.25839	430.7085	Bufalin	[M+H]+	0.855581118968685		C16922	Lipids and lipid-like molecules	Steroids and steroid derivatives	Steroid lactones	777611	648075	688388	569270	324347	347680	730985	728431	722075
M317T199	317.15543	199.2400	Bupirimate	[M+H]+	0.975592625945873		C18776	Organoheterocyclic compounds	Diazines	Pyrimidines and pyrimidine derivatives	18383.3	18409.7	16646.6	15876.6	7468.52	5940.41	12241.5	12240.8	12048.2
M644T497	644.32132	497.1230	Buprenorphine glucuronide	[M+H]+	0.912039418156019			Organic oxygen compounds	Organooxygen compounds	Carbohydrates and carbohydrate conjugates	44780.8	44239.2	42720.9	15890.6	14820.6	16670.4	50275.6	47563.2	47571.4
M551T468	551.32533	467.9050	Butanamide, n-[(3s,5s)-1-(1,3-benzodioxol-5-ylmethyl)-5-(1-piperazinylcarbonyl)-3-pyrrolidinyl]-n-[(3-methoxyphenyl)methyl]-3,3-dimethyl-	[M+H]+	0.92933976280032			Organic acids and derivatives	Carboxylic acids and derivatives	Amino acids, peptides, and analogues	149694	203405	72984.2	188599	96465.9	145334	47375.8	54037.6	53647.4
M245T287	245.05526	287.3320	Butoxycarboxim	[M+Na]+	0.94341424485321		C18646	Organosulfur compounds	Sulfonyls	Sulfones	21975.3	17608.4	25844.7	23164.5	17329.9	18173.4	19506.9	19711.7	19508
M452T182	452.31056	182.3280	Cabergoline	[M+H]+	0.868265937827078	HMDB0014393	C08187	Alkaloids and derivatives	Ergoline and derivatives	Lysergic acids and derivatives	5172.95	3948.06	6293.98	2654.04	15337.5	25202.2	9963.92	9876.34	11520
M488T410	488.24369	410.2580	Calcimycin	[M+H-2H2O]+	0.919790822385718		C11309				2798.32	789.697	1340.43	2848	839.443	2293.12	14094.9	14096.3	14362.6
M421T264_2	421.13439	264.3460	Camostat	[M+Na]+	0.946482451089714						18356.5	32601.2	27941.6	14571.5	3287.51	2747.19	18706.5	19394.1	19361
M611T412	611.26831	412.3590	Candesartan cilexetil	[M+H]+	0.775488766795425		C07709	Benzenoids	Benzene and substituted derivatives	Biphenyls and derivatives	2341.28	2322.42	1523.9	4856.11	3101.04	2795.7	8952.46	8710.27	10266
M116T327	116.06991	327.2140	Captopril	[M+H-C4H6SO]+	0.999852306340707	HMDB0015328	C06867	Organic acids and derivatives	Carboxylic acids and derivatives	Amino acids, peptides, and analogues	1.03858e+06	1.13209e+06	1.14728e+06	156114	192171	137031	935198	935325	914338
M417T341	417.19545	340.7810	Carbamic acid, (6-phenylhexyl)-, 3'-(aminocarbonyl)[1,1'-biphenyl]-3-yl ester	[M+H]+	0.87797097663711			Benzenoids	Benzene and substituted derivatives	Biphenyls and derivatives	2279.28	1782.25	522.369	5081.96	421.333	561.045	6608.29	3706.68	3321.31
M326T222	326.15441	221.6185	Carbamic acid, n-(9h-xanthen-9-ylcarbonyl)-, butyl ester	[M+H]+	0.839924310966446			Organoheterocyclic compounds	Benzopyrans	1-benzopyrans	1256.7	1499.05	1468.02	1099.52	1043.96	1430	1367.52	1440.88	1368.21
M429T330	429.05516	329.8930	Carfentrazone-ethyl	[M+NH4]+	0.89224548775852		C11094	Organoheterocyclic compounds	Azoles	Triazoles	6790.11	5879.2	4968.39	14574.2	16146.6	9041.21	5851.07	5983.89	5981.92
M162T391	162.11153	390.5480	Carnitine	[M+H]+	0.928348960656221	HMDB0000062	C00318	Organic nitrogen compounds	Organonitrogen compounds	Quaternary ammonium salts	74070.2	106407	69186.5	16035.4	10328	13247.7	50800	50226	50238.1
M518T322	518.14889	322.4315	Catechin pentaacetate	[M+NH4]+	0.861102470471265			Phenylpropanoids and polyketides	Flavonoids	Flavans	23652.8	32006.4	38317.5	37436.9	44175.7	41240.3	50567.6	50546.5	48531.4
M735T424	735.08241	423.9620	Cefaclor	[2M+H]+	0.813761113687736	HMDB0014971	C06877	Organoheterocyclic compounds	Lactams	Beta lactams	4658.19	4444.42	5728.72	3420.28	2314.33	4580.72	4549.93	4567.91	4505.03
M431T399_2	431.28408	399.0420	Cholic acid	[M+Na]+	0.894708513738204	HMDB0000619	C00695	Lipids and lipid-like molecules	Steroids and steroid derivatives	Bile acids, alcohols and derivatives	210099	238654	426847	403406	507677	686039	458573	458562	405147
M617T327	617.35813	327.0725	Cimicifugoside h 2	[M+H-H2O]+	0.980741948865562			Lipids and lipid-like molecules	Steroids and steroid derivatives	Cycloartanols and derivatives	1319.61	1184.37	438.351	14148.2	8700.83	9843.28	5816.92	5803.88	5713.17
M443T428	443.25708	428.0480	Cinobufagin	[M+H]+	0.971046509247593		C16931	Lipids and lipid-like molecules	Steroids and steroid derivatives	Steroid lactones	4924.15	4940.09	3661	2247.03	2500.94	3464.01	9317.29	8939.04	8933.09
M183T297	183.04956	296.9720	Cinosulfuron	[M+H-C9H13NO4S]+	0.795724767365411		C18818	Benzenoids	Benzene and substituted derivatives	Benzenesulfonamides	47228.5	47191.3	48136.3	39041.8	43643.4	56884.7	58540.5	57472.6	58186.3
M263T323	263.08318	322.8485	Cinoxacin	[M+H]+	0.872540473250034	HMDB0014965	C08052	Organoheterocyclic compounds	Diazanaphthalenes	Benzodiazines	431713	427805	468921	741424	682129	551643	473974	492641	474281
M173T414	173.09077	414.1170	cis-4-Hydroxy-D-proline	(M+CH3CN+H)+	0.9332	HMDB0060460	C03440	Organic acids and derivatives	Carboxylic acids and derivatives	"Amino acids, peptides, and analogues"	6237.38	5380.28	5251.13	6205.78	6157.1	5262.58	3833.9	3947.16	4226.42
M342T378_2	342.13776	378.1825	Clethodim	[M+H-H2O]+	0.741439502400759		C18609	Organic oxygen compounds	Organooxygen compounds	Carbonyl compounds	81255.8	81865.5	156122	74457.8	113452	137499	129828	133517	129864
M170T136	170.04150	136.1395	Clofarabine	[M+H-C5H7FO3]+	0.991655628786799	HMDB0014769		Nucleosides, nucleotides, and analogues	Purine nucleosides	Purine 2'-deoxyribonucleosides	7310.11	2395.64	2503.46	2729.39	2461.56	2884.99	2483.67	2475.57	2723.14
M427T30	427.20739	29.6470	Cortisol 21-acetate	[M+Na]+	0.984176465344629		C02821	Lipids and lipid-like molecules	Steroids and steroid derivatives	Pregnane steroids	1898.46	2168.71	2774.84	1730.1	1729.61	1569.9	1660.21	1660.22	1692.17
M361T200	361.18141	199.8190	Cortisone	[M+H]+	0.992000398221514	HMDB0002802	C00762	Lipids and lipid-like molecules	Steroids and steroid derivatives	Hydroxysteroids	17057.7	20141.9	12856.5	16198.3	8697.26	5540.92	11852.3	12329.6	12329.8
M321T28	321.08845	27.7580	Coumafuryl	[M+Na]+	0.747039001053445		C18599	Phenylpropanoids and polyketides	Coumarins and derivatives	Hydroxycoumarins	1088.5	2537.56	2765.26	4195.75	2347.87	3258.38	2272.46	2163.62	2271.59
M132T341	132.10104	340.6925	Creatine	[M+H]+	0.95690928377987	HMDB0000064	C00300	Organic acids and derivatives	Carboxylic acids and derivatives	Amino acids, peptides, and analogues	18613.8	32111.3	22250	590569	2929.83	159216	15517.6	16291	15491.2
M114T163	114.06523	163.2860	Creatinine	[M+H]+	0.999580790208145	HMDB0000562	C00791	Organic acids and derivatives	Carboxylic acids and derivatives	Amino acids, peptides, and analogues	386862	365587	388768	30118.6	18813.5	31850.8	263149	260917	263161
M579T141	579.26620	141.0550	Cucurbitacin e	[M+Na]+	0.869779834673738			Lipids and lipid-like molecules	Steroids and steroid derivatives	Cucurbitacins	6111.57	9382.8	9702.21	4528.09	2264.59	1484.92	5431.06	5430.54	5193.16
M461T432	461.25753	432.2510	Cucurbitacin i	[M+H-3H2O]+	0.769839819602004		C08800	Lipids and lipid-like molecules	Steroids and steroid derivatives	Cucurbitacins	1833.96	3317.7	3082.15	4332.79	3099.93	3199.35	9828.53	9840.13	8669.06
M499T318	499.18345	318.3955	Curvulin	[2M+Na]+	0.987780364941432			Organic oxygen compounds	Organooxygen compounds	Carbonyl compounds	1.66481e+06	1.06565e+06	2.11079e+06	3.28799e+06	2.3055e+06	2.12939e+06	1.37831e+06	1.69069e+06	1.36909e+06
M1051T324	1051.27578	323.9135	Cyanidin 3-o-[2''-o-(xylosyl)-6''-o-(p-o-(glucosyl)-p-coumaroyl) glucoside] 5-o-glucoside	[M]+	0.986226100516661			Phenylpropanoids and polyketides	Flavonoids	Flavonoid glycosides	4676.54	7357.95	6478.43	7224.99	8831.63	7046.55	9743.24	9174.54	9103.15
M583T507	583.31443	507.4030	Cyclobenzaprine n-oxide	[2M+H]+	0.88294564691425						42359.4	36999.8	44465.9	20611.5	18521.6	20629.4	35514	35512.1	34232.3
M100T139	100.11151	139.1310	Cyclohexylamine	[M+H]+	0.836056570375015	HMDB0031404	C00571	Organic nitrogen compounds	Organonitrogen compounds	Cyclohexylamines	1059.84	16212.9	17388.3	15400.8	18267.6	16794.3	19896.9	19441	19432
M497T408	497.14446	407.7120	Cyclopropanecarboxamide, n-[(1s)-2-[4-(5-bromo-2,3-dihydro-2-oxo-1h-benzimidazol-1-yl)-1-piperidinyl]-1-methylethyl]-2-phenyl-, (1r,2r)-	[M+H]+	0.845936599274888						8778.51	9299.33	21777.1	15810.7	21777.4	22320.1	15911.3	14879.6	16366.9
M422T408	422.12496	408.1380	Cyclosulfamuron	[M+H]+	0.780132890576159		C18439	Organic oxygen compounds	Organooxygen compounds	Carbonyl compounds	227969	240843	212669	25649.8	17082.9	19535.2	145126	145157	142249
M467T407	467.13635	407.4290	Cyhalothrin	[M+NH4]+	0.967797833240634		C10983	Lipids and lipid-like molecules	Fatty Acyls	Fatty acid esters	23009.4	20296.8	23923.6	33180.3	42991.7	53800.5	37738.4	32643	32646.9
M549T445	549.30912	445.2685	Cymarin	[M+H]+	0.707233452712082		C08859	Lipids and lipid-like molecules	Steroids and steroid derivatives	Steroid lactones	116458	74277	143822	82292.1	56416.3	150635	138138	137662	98955.6
M259T213	259.11404	212.9450	Cymoxanil	[M+Na]+	0.909331066627578		C18498	Organic nitrogen compounds	Organonitrogen compounds	Oximes	19483.6	17508.3	15060.5	16712.1	9936.9	6285.28	11130	11480.9	11130.8
M517T318	517.14810	318.3075	Cynarin	[M+H]+	0.970753093347898	HMDB0030093	C10445	Organic oxygen compounds	Organooxygen compounds	Alcohols and polyols	33214.8	34862	103373	26872.3	79094.7	82962.8	54171.3	64417.8	53355.8
M393T518	393.17058	518.0420	Cys-Asp-Arg	[M+H]+	0.937999600853703			Organic acids and derivatives	Carboxylic acids and derivatives	Amino acids, peptides, and analogues	16757.5	29053.7	7417.9	16457	11065.8	19283.6	3430.07	3964.92	3116.1
M307T511	307.14917	510.6300	Cys-Gly-Lys	[M+H]+	0.716962116808021			Organic acids and derivatives	Carboxylic acids and derivatives	Amino acids, peptides, and analogues	12512.3	11757.8	10594.1	8796.59	9391.18	8436.09	7399.44	7264.19	7262.63
M244T253	244.07882	253.4130	Cytidine	[M+H]+	0.99991518360487	HMDB0000089	C00475	Nucleosides, nucleotides, and analogues	Pyrimidine nucleosides		2.61082e+06	2.77442e+06	2.84027e+06	4.29982e+06	3.63247e+06	4.84779e+06	3.06806e+06	3.18156e+06	3.06855e+06
M324T429	324.05747	428.9460	Cytidine 3'-monophosphate	[M+H]+	0.95340516140731		C05822				14076.6	20377.5	14919.2	4538.62	4343.54	5705.11	12783.2	12790.1	12322.2
M489T434	489.11182	433.6160	Cytidine 5'-diphosphocholine	[M+H]+	0.990486784198668	HMDB0001413	C00307	Nucleosides, nucleotides, and analogues	Pyrimidine nucleotides	Pyrimidine ribonucleotides	76801.4	68655.6	67451.2	27013.5	17089.5	22321.7	46263	46269.2	45744.7
M460T374	460.24877	374.1350	Cytochalasin a	[M+H-H2O]+	0.954700921739014		C19953	Alkaloids and derivatives	Cytochalasans	Cytochalasins	811.98	800.901	976.056	2258.87	1154.33	765.508	4938.04	5090.52	5091.61
M480T514	480.25265	513.9520	Cytochalasin b	[M+H]+	0.901902868504922		C19954	Alkaloids and derivatives	Cytochalasans	Cytochalasins	51410.9	57562.9	56849.6	30687.9	19723.6	19192.8	37408.5	39057.2	37426
M416T398	416.22273	397.9580	Cytochalasin e	[M+H-CH4O4]+	0.865341631092821						5394.11	6143.46	4856.56	5508.64	3710.01	4906	28339.6	27563.1	27821.9
M516T545	516.26881	544.7660	Cytochalasin h	[M+Na]+	0.702373785371661						3003.81	4916.27	2417.14	5233.3	4761.48	4057.15	5427.31	6354.72	6343.55
M112T231_2	112.04998	231.4280	Cytosine	[M+H]+	0.990851850870765	HMDB0000630	C00380	Organoheterocyclic compounds	Diazines	Pyrimidines and pyrimidine derivatives	300614	265094	282087	83531.8	51784.1	62722.6	310118	310192	306580
M531T586	531.41350	585.5120	D-.alpha.-tocopherol succinate	[M+H]+	0.988790515462258			Lipids and lipid-like molecules	Prenol lipids	Quinone and hydroquinone lipids	790.34	990.228	770.168	663.37	945.217	894.321	911.07	912.112	879.038
M201T296	201.00609	296.2320	D-erythrose 4-phosphate	[M+H]+	0.780227626052592	HMDB0001321	C00279	Organic oxygen compounds	Organooxygen compounds	Carbohydrates and carbohydrate conjugates	10420.1	13062.6	12760.4	6139.36	10770.9	10522.1	15342.2	14025.6	15350.1
M242T220	242.03272	219.6800	D-glucosamine 6-phosphate	[M+H-H2O]+	0.95904131294526	HMDB0001254	C00352	Organic oxygen compounds	Organooxygen compounds	Carbohydrates and carbohydrate conjugates	7208.28	5911.11	6292.69	1201.51	812.554	773.585	7393.75	7192.27	7194.48
M178T277	178.08530	276.8935	D-glucosaminic acid	[M+H-H2O]+	0.885499299017411		C03752	Organic acids and derivatives	Carboxylic acids and derivatives	Amino acids, peptides, and analogues	55567.7	40889.5	52246.3	8750.58	6391.22	1156.79	37171.7	34904.9	34916.3
M147T387	147.07565	386.7400	D-glutamine	[M+H]+	0.9993562900831	HMDB0003423	C00064	Organic acids and derivatives	Carboxylic acids and derivatives	Amino acids, peptides, and analogues	694337	635647	720185	12798.4	6275.32	11762.2	288091	288035	277015
M343T311_2	343.12198	311.0600	D-Lactose	(M+H)+	0.8508	HMDB0000186	C00243	Organic oxygen compounds	Organooxygen compounds	Carbohydrates and carbohydrate conjugates	5042.29	4864.01	4375.52	3028.77	4533.78	4897.65	4045.89	4045.92	3809.86
M476T189	476.31046	189.4910	D-leucinamide, n-[(phenylmethoxy)carbonyl]-l-leucyl-n-[(1s)-1-formyl-3-methylbutyl]-	[M+H]+	0.965805128573647			Organic acids and derivatives	Carboxylic acids and derivatives	Amino acids, peptides, and analogues	121397	111724	122086	123798	97987.3	125995	140164	133164	133044
M259T408	259.17539	407.9900	D-pipecolinic acid	[2M+H]+	0.868450862154905	HMDB0005960		Organic acids and derivatives	Carboxylic acids and derivatives	Amino acids, peptides, and analogues	4574.59	4427.35	4460.7	7114.01	2804.99	4765.51	69399.7	69389.8	67984.6
M116T219	116.07000	219.0950	D-Proline	(M+H)+	0.9994	HMDB0003411	C00763	Organic acids and derivatives	Carboxylic acids and derivatives	"Amino acids, peptides, and analogues"	11283.8	11404.6	11141.5	2791.76	2394.2	2207.77	10940.6	10473.2	10972.7
M145T251_2	145.04899	250.7620	D-psicose	[M+H-2H2O]+	0.790743092122942		C06468	Organic oxygen compounds	Organooxygen compounds	Carbohydrates and carbohydrate conjugates	589529	571019	576589	560905	623807	775947	560714	552681	550265
M130T313	130.04916	312.8875	D-pyroglutamic acid	[M+H]+	0.993333066874536		C02237	Organic acids and derivatives	Carboxylic acids and derivatives	Amino acids, peptides, and analogues	8620.07	7471.86	14820	1893.44	1041.14	1037.44	6218.3	6413.24	6330.65
M363T251	363.08847	251.3780	Daunorubicin	[M+H-C6H15O4N]+	0.98997227988318	HMDB0014832	C01907				1.58205e+06	1.36113e+06	1.53337e+06	2.08546e+06	2.02081e+06	1.61771e+06	1.91419e+06	1.89582e+06	1.85831e+06
M611T521	611.30866	520.7165	Daurisoline	[M+H]+	0.786982073361536			Organoheterocyclic compounds	Isoquinolines and derivatives	Benzylisoquinolines	6639.73	2783.46	3984.34	7055.59	4469.46	4836.61	6625.72	7051.86	6768.04
M677T194	677.36481	194.3825	Decahydrogambogic acid	[M+K]+	0.809397754179284			Organoheterocyclic compounds	Benzopyrans	1-benzopyrans	2944.91	42634.8	2073.44	2716.72	5371.59	2679.79	3422.88	3429.78	3093.17
M541T468	541.29304	467.9140	Defluoroatorvastatin	[M+H]+	0.70920731204509			Organoheterocyclic compounds	Pyrroles	Substituted pyrroles	13780.9	26213.1	17070.7	40481.3	19533.5	18242.9	5828.16	5688.7	8191.23
M400T56	400.37650	56.2465	Demissidine	[M+H]+	0.95955661378355						87566.2	121300	98706.5	134814	103534	167909	111653	113464	113470
M252T133	252.10787	132.8920	Deoxyadenosine	[M+H]+	0.995889094531735	HMDB0000101	C00559	Nucleosides, nucleotides, and analogues	Purine nucleosides	Purine 2'-deoxyribonucleosides	6772.85	11290.3	7707.29	1256.89	1450.48	739.311	6284.7	6306.84	5738.27
M146T374_2	146.11741	374.1400	Deoxycarnitine	[M+H]+	0.952666794001706	HMDB0006831		Lipids and lipid-like molecules	Fatty Acyls	Fatty acids and conjugates	2.32723e+06	2.42373e+06	2.26514e+06	388722	90458.6	120749	1.49389e+06	1.4556e+06	1.45562e+06
M152T258	152.05580	258.3900	Deoxyguanosine	[M+H-C5H8O3]+	0.974300190869438	HMDB0000085	C00330	Nucleosides, nucleotides, and analogues	Purine nucleosides	Purine 2'-deoxyribonucleosides	172620	155228	157374	52043.1	26739.6	33357.2	159345	159435	155001
M593T462	593.27712	462.3360	Deoxykhivorin	[M+Na]+	0.724588747364159						2284.43	3888.65	2416.02	4134.67	1371.94	5769.62	26184.4	26202.4	25721.1
M323T393	323.09554	393.2890	Desmedipham	[M+Na]+	0.950219607131896		C18417	Benzenoids	Benzene and substituted derivatives	Phenylcarbamic acid esters	9303.27	25932.3	7141.61	16040.1	20670.3	15625.7	9949.37	10846.7	10874.5
M429T475	429.26808	475.2880	Dethiobiotin	[2M+H]+	0.858097524670186	HMDB0003581	C01909	Lipids and lipid-like molecules	Fatty Acyls	Fatty acids and conjugates	50729.8	52351	44455.4	48689.5	54039.6	51452.9	56933.5	57015.4	60840.5
M757T435	757.08409	435.1845	Diadenosine triphosphate	[M+H]+	0.947980536282665		C06197				8701.02	8525.08	8101.57	1831.92	1098.07	1309.56	3413.85	3525.41	3523.64
M115T345_1	115.04950	344.9770	Diallyl sulfide	[M+H]+	0.824270892586831	HMDB0036491	C08370				17420.5	16081.6	13205.2	9377.66	13613.1	14195.7	19892	20316.8	19893.6
M261T64	261.12981	64.0200	Diaveridine	[M+H]+	0.990968984919067			Benzenoids	Benzene and substituted derivatives	Methoxybenzenes	57180.6	49360.7	33896.8	35793.7	33839.4	27846.1	23901.7	25635.8	24074.2
M440T417	440.05941	417.0730	Dibenz[b,f][1,4]oxazepine-10(11h)-carboxylic acid, 8-chloro-, 2-[3-[(2-furanylmethyl)thio]-1-oxopropyl]hydrazide	[M+H-H2O]+	0.754853450816716			Organic oxygen compounds	Organooxygen compounds	Ethers	4652.11	13772	4782.32	2219.54	1798.15	2492.05	4318.02	3938.66	3935.64
M344T46	344.22630	46.2470	Dibucaine	[M+H]+	0.790216757815689	HMDB0014668	C07879	Organoheterocyclic compounds	Quinolines and derivatives	Quinolones and derivatives	6633.37	27817.5	15656.3	9035.73	8771.8	14883.6	11825.1	11836.2	12231.6
M279T34	279.15864	34.0625	Dibutyl phthalate	[M+H]+	0.999800204725884	HMDB0033244	C14214	Benzenoids	Benzene and substituted derivatives	Benzoic acids and derivatives	1.27066e+06	1.37074e+06	1.91422e+06	1.29425e+06	1.43663e+06	1.57554e+06	2.12228e+06	2.07937e+06	2.12074e+06
M335T203	335.09360	203.3220	Diflufenzopyr	[M+H]+	0.984014668743665			Benzenoids	Benzene and substituted derivatives	N-phenylureas	15992.9	15080.9	12486.4	10348.8	8687.39	7040.79	14944.8	14630.2	14945.1
M466T405	466.15026	405.1240	Dihydrofolic acid	[M+Na]+	0.712189974511447	HMDB0001056	C00415	Organic acids and derivatives	Carboxylic acids and derivatives	Amino acids, peptides, and analogues	17822.5	22289.7	16788.6	4375.56	4152.45	4038.64	12230.8	11977.8	11976
M469T590	469.32643	589.6110	Diisodecyl phthalate	[M+Na]+	0.742699394833232		C14578	Benzenoids	Benzene and substituted derivatives	Benzoic acids and derivatives	2360.96	2449.69	1979.4	2352.9	2484.05	2175.18	2717.03	2820.14	2818.57
M309T303	309.12646	302.7640	Dimefox	[2M+H]+	0.821076492835533		C18980	Organic acids and derivatives	Organic phosphoric acids and derivatives	Organic phosphoramides	3.39741e+06	3.45793e+06	1.24165e+06	3.40324e+06	3.23065e+06	4.17633e+06	3.03875e+06	2.39764e+06	3.05841e+06
M298T252	298.08274	252.2430	Dimethenamid	[M+Na]+	0.738959072182524		C18499				10287.6	15541.7	15523.5	13026.7	6951.06	3853	19473	19517.1	15312.1
M195T252	195.05573	252.1220	Dimethyl phthalate	[M+H]+	0.894426276494237		C11233	Benzenoids	Benzene and substituted derivatives	Benzoic acids and derivatives	23985	20094.2	12994	6886.35	2751.5	3030.8	17813.7	18263.7	18274.6
M79T57_2	79.02141	57.1240	Dimethyl sulfoxide	[M+H]+	0.916382805061235	HMDB0002151	C11143				1.25455e+08	1.35969e+08	1.32165e+08	1.16312e+08	1.28629e+08	1.30551e+08	1.25848e+08	1.23474e+08	1.25877e+08
M104T245	104.06997	244.7690	Dimethylglycine	(M+H)+	0.603	HMDB0000092	C01026	Organic acids and derivatives	Carboxylic acids and derivatives	"Amino acids, peptides, and analogues"	5418.68	14191.9	3385.95	660.627	1116.71	506.695	4386.63	4909.03	4374.26
M323T328	323.09228	327.9360	Dinitramine	[M+H]+	0.874534708768802		C18785	Benzenoids	Benzene and substituted derivatives	Aniline and substituted anilines	6515.43	15492.8	8186.51	29939.6	30279.5	23975.1	15850.8	15771.9	13176.1
M391T34_2	391.28367	34.0000	Dioctyl phthalate	[M+H]+	0.959961959449876		C14227	Benzenoids	Benzene and substituted derivatives	Benzoic acids and derivatives	4.27271e+06	6.56137e+06	1.00323e+07	4.72809e+06	7.56062e+06	7.95577e+06	1.02225e+07	1.00174e+07	1.02203e+07
M273T37	273.08986	36.7050	Dipropyl phthalate	[M+Na]+	0.986631537375658		C14469	Benzenoids	Benzene and substituted derivatives	Benzoic acids and derivatives	13611.8	55537.9	50838.6	18589	16348.3	19016.7	81021.5	79209.5	79153.4
M858T183	857.51096	183.2555	Dirithromycin	[M+Na]+	0.892965602745591			Organic oxygen compounds	Organooxygen compounds	Carbohydrates and carbohydrate conjugates	5005.89	6335.55	4555.37	8593.81	11934.2	6481.42	9616.92	9017.17	9015.25
M203T389	203.10167	389.4890	DL-2-Aminoadipic acid	(M+CH3CN+H)+	0.9527	HMDB0000510	C00956				150606	157988	145143	38293.7	15621.8	11979.1	124176	124174	125124
M175T524	175.11854	524.3830	DL-arginine	[M+H]+	0.999689749339023		C00792	Organic acids and derivatives	Carboxylic acids and derivatives	Amino acids, peptides, and analogues	626108	769835	245968	703250	623978	362615	901784	873821	897841
M133T391	133.06002	391.3690	DL-asparagine	[M+H]+	0.906566804236697	HMDB0000168	C00152	Organic acids and derivatives	Carboxylic acids and derivatives	Amino acids, peptides, and analogues	69311.3	70292.5	68682.7	12170.7	7514.11	8841.72	53754.1	53756.2	52905
M148T429_2	148.05951	429.3620	DL-Glutamic acid	[M+H]+	0.999091136623603	HMDB0060475	C00025	Organic acids and derivatives	Carboxylic acids and derivatives	Amino acids, peptides, and analogues	694617	695312	663105	53002	34314.6	42395.7	365471	368519	365422
M146T270	146.11678	269.7780	Dl-norleucine methyl ester	[M+H]+	0.873241556324348			Organic acids and derivatives	Carboxylic acids and derivatives	Amino acids, peptides, and analogues	1909.12	1117.87	2720.23	2763.13	3065.73	2356.41	2525.08	2416.89	2418.18
M154T160	154.07075	159.6140	Dl-octopamine	[M+H]+	0.900984547332022		C04227	Benzenoids	Phenols	1-hydroxy-2-unsubstituted benzenoids	1320.8	1294.79	1590.82	1557.44	1276.12	1664.57	1031.8	1115.09	1109.36
M166T264	166.08537	263.5280	DL-phenylalanine	[M+H]+	0.995754702142623		C02057	Organic acids and derivatives	Carboxylic acids and derivatives	Amino acids, peptides, and analogues	55852.1	47999	55004.3	11501.9	9291.74	11032.1	77247.6	71095	77299.4
M385T339	385.04798	339.0920	Dl-sulforaphane n-acetyl-l-cysteine	[M-H+2Na]+	0.986082991075153			Organic acids and derivatives	Carboxylic acids and derivatives	Amino acids, peptides, and analogues	10536.8	10507.2	10192.9	12547.7	14045.8	17400	14500.2	14524.2	13810.8
M120T369	120.06461	369.2480	DL-threonine	[M+H]+	0.980722646509257	HMDB0000167	C00188	Organic acids and derivatives	Carboxylic acids and derivatives	Amino acids, peptides, and analogues	60293.8	50279.2	50698.6	3997.56	3285.18	2614.79	35162.4	33911.8	35206.3
M229T367	229.15352	367.3170	Dl-tmap	[M]+	0.788315758023715			Organic acids and derivatives	Carboxylic acids and derivatives	Amino acids, peptides, and analogues	13417.9	13966.3	9677.46	4564.23	2643.07	2144.65	9694.32	9278.67	9278.37
M188T259	188.07083	258.6970	DL-tryptophan	[M+H-NH3]+	0.943694970063577	HMDB0030396	C00078	Organoheterocyclic compounds	Indoles and derivatives	Indolyl carboxylic acids and derivatives	12316.2	15710.7	16882.9	12426.8	13408.6	22750.5	14856	13960.7	13933.3
M318T38	318.23894	37.7270	Drofenine	[M+H]+	0.997853211836082						282562	110938	99042.6	121467	125064	99061.8	103413	103890	110536
M398T329	398.23746	328.9515	Echimidine	[M+H]+	0.705604827406108		C10299				117.179	298.035	206.372	604.679	383.332	367.476	3290.58	3269.04	3234.02
M455T219	455.35670	219.1810	Echinocystic acid	[M+H-H2O]+	0.713309002514423		C08942	Lipids and lipid-like molecules	Prenol lipids	Triterpenoids	457.57	591.143	483.456	1708.67	1254.27	1253.63	1998.12	1970.3	1998.16
M143T331	143.08056	331.2150	Ectoine	[M+H]+	0.927959512028099		C06231	Organic acids and derivatives	Carboxylic acids and derivatives	Amino acids, peptides, and analogues	25780.2	109029	30202.5	26110.5	30955.5	20499	35473.5	35494.8	36921.7
M1048T189_2	1047.60334	189.3850	Elaiophylin	[M+Na]+	0.808591060829685						29983.7	16847.4	10197.5	11835.4	10700.3	12781.7	15980	15489.3	15332
M371T31	371.16065	30.7820	Enalaprilat	[M+Na]+	0.853126522837971	HMDB0041886	C11720	Organic acids and derivatives	Carboxylic acids and derivatives	Amino acids, peptides, and analogues	2989.19	9391.84	12344.9	10900.6	8291.26	7946.52	7617.53	7619.81	8090.2
M678T505_2	678.34953	504.9395	Enniatin b	[M+K]+	0.748219554928621		C15740	Organic acids and derivatives	Peptidomimetics	Depsipeptides	1827.31	2423.45	3225.89	1690.8	1640.92	1633.02	5810.9	6017.3	6017.32
M490T426	490.25766	425.5480	Epothilone b	[M+H-H2O]+	0.959772826341141		C12154	Phenylpropanoids and polyketides	Macrolides and analogues	Epothilones and analogues	2303.99	2782.45	2412.73	3798.38	2583.53	4212.33	14638.9	15142.5	14642
M594T417	594.30540	417.2120	Ergocristam	[M+H]+	0.839965329720456			Alkaloids and derivatives	Ergoline and derivatives	Lysergic acids and derivatives	1185.84	1547.38	1184.89	2943.88	1939.57	2613.25	11884.5	12370.9	11846.8
M592T258	592.29116	257.5225	Ergocristine	[M+H-H2O]+	0.974301766843388		C09164	Alkaloids and derivatives	Ergoline and derivatives	Lysergic acids and derivatives	529.921	393.812	322.061	749.432	118.908	141.516	2542.09	2376.92	2386.89
M548T309	548.28302	308.9210	Ergosine	[M+H]+	0.972560720310325		C09167	Alkaloids and derivatives	Ergoline and derivatives	Lysergic acids and derivatives	555.017	555.017	555.017	67.2397	52.078	188.565	909.397	912.991	983.588
M582T419	582.24685	418.9670	Ergotamine	[M+H]+	0.7477601252215	HMDB0014834	C07544	Alkaloids and derivatives	Ergoline and derivatives	Lysergic acids and derivatives	3591.29	2558.77	2967.08	18245.2	15495.6	28029.6	21179.1	10201.7	21304.7
M1031T453	1031.32218	453.4250	Erlose	[2M+Na]+	0.999809697173304			Organic oxygen compounds	Organooxygen compounds	Carbohydrates and carbohydrate conjugates	126271	130849	124839	98599	114942	129301	134296	131278	131153
M338T36_2	338.34061	35.7435	Erucamide	[M+H]+	0.965697482243338			Lipids and lipid-like molecules	Fatty Acyls	Fatty amides	1.33806e+06	2.52255e+06	5.16612e+06	3.07527e+06	2.15787e+06	2.20497e+06	2.92734e+06	3.19361e+06	2.92905e+06
M862T215	862.49773	214.6830	Eryped	[M+H]+	0.744407887588888			Organic oxygen compounds	Organooxygen compounds	Carbohydrates and carbohydrate conjugates	602.65	487.631	525.891	1166.12	1048.26	940.132	1856.26	1980.44	1850.03
M145T379	145.04881	378.8040	Erythritol	(M+Na)+	0.7781	HMDB0002994/HMDB0094689	C00503	Organic oxygen compounds	Organooxygen compounds	Carbohydrates and carbohydrate conjugates	82251.6	132319	241765	123875	149120	62330.8	114650	123944	124392
M341T248	341.10561	247.9830	Esculin	[M+H]+	0.948451665632533	HMDB0030820	C09264	Phenylpropanoids and polyketides	Coumarins and derivatives	Coumarin glycosides	7695.18	15928.2	11563.1	13352.9	16668.2	11072.7	16596.8	16299.4	16296.8
M143T377	143.08074	376.5735	Eszopiclone n-oxide	[M+H-C11H7ClN4O2]+	0.716778199559172			Organoheterocyclic compounds	Pyrrolopyrazines	Cyclopyrrolones	30684.8	35621.5	28611.7	13224.1	7329.88	8997.64	28919.4	28944.6	27651.8
M103T373	103.08566	373.3350	Ethanolamine	(M+CH3CN+H)+	0.7864	HMDB0000149/HMDB0062693	C00189	Organic nitrogen compounds	Organonitrogen compounds	Amines	38732.1	43749.3	38109.3	60764.4	53304.8	74709.4	53882.5	53414.3	53413.6
M142T267_1	142.08536	267.0780	Ethosuximide	[M+H]+	0.857576566784443	HMDB0014731	C07505	Organoheterocyclic compounds	Pyrrolidines	Pyrrolidones	27146.1	21174.9	26965.3	8593.36	6915.06	7361	27756.5	27279.7	27269.3
M293T415_2	293.10018	415.4430	Ethylenediaminetetraacetic acid	[M+H]+	0.994272280664718	HMDB0015109	C00284	Organic acids and derivatives	Carboxylic acids and derivatives	Tetracarboxylic acids and derivatives	87062.7	88901.6	81165	31976.4	19987.4	21056	67814.4	67808.1	67200.7
M707T448	707.31656	448.2390	Euphodendroidin e	[M+Na]+	0.976468258407811			Lipids and lipid-like molecules	Prenol lipids	Diterpenoids	786.183	969.024	607.576	5068.02	2458.5	3693.53	18797.8	19276.2	18801.2
M639T303	639.21082	302.9390	Fenamifos sulfoxide	[2M+H]+	0.723777017057119			Benzenoids	Benzene and substituted derivatives	Phenyl sulfoxides	11196.2	10099.3	12550.3	7484.92	12794.6	11084.6	11792.1	11848.3	11768.6
M688T407	688.34758	407.1120	Ferrichrome	[M+H]+	0.906085779826343		C06228	Organic acids and derivatives	Carboxylic acids and derivatives	Amino acids, peptides, and analogues	1249.71	1512.13	1031.29	2510.04	1823.25	1693.77	10638.2	10680.3	10577.5
M270T348_1	270.06334	348.3270	Flufenacet oa	[M-H+2Na]+	0.825774837343018			Organic acids and derivatives	Carboxylic acids and derivatives	Amino acids, peptides, and analogues	321712	372561	345765	17000.8	14168.2	15405	227722	224956	224900
M435T217	435.21818	216.5140	Flunisolide	[M+H]+	0.950840595609392	HMDB0014326	C07005	Lipids and lipid-like molecules	Steroids and steroid derivatives	Hydroxysteroids	2968.89	2820.74	3043.89	3410.81	1672.61	1946.34	1936.32	1926.16	2053.49
M495T272	495.23647	271.6160	Fluocinolone acetonide	[M+H]+	0.985258251136073	HMDB0015181	C07007	Lipids and lipid-like molecules	Steroids and steroid derivatives	Pregnane steroids	213.451	790.246	223.665	533.976	348.408	375.62	2555.87	2387.42	2530.85
M399T30	399.17660	30.0135	Fluorometholone	[M+Na]+	0.939576222759281	HMDB0014469		Lipids and lipid-like molecules	Steroids and steroid derivatives	Pregnane steroids	1356.47	3912.12	5891.79	3424.76	2567.9	2354.71	3273.85	3080.06	3309.05
M316T265	316.09867	264.9800	Flusilazole	[M+H]+	0.988470747190709	HMDB0039815	C18733	Benzenoids	Benzene and substituted derivatives	Halobenzenes	7742.97	8049.36	5303.83	3690.4	6908.45	4507.51	5641	5296.55	5639.14
M474T397	474.17027	396.6080	Folinic acid	[M+H]+	0.998322965300112	HMDB0001562/HMDB0062757	C03479	Organic acids and derivatives	Carboxylic acids and derivatives	Amino acids, peptides, and analogues	20829.1	19746.2	17007.4	8572.22	6572.89	9625.91	14821.3	14822.6	14557.9
M203T246	203.05217	245.6810	Fructose	[M+Na]+	0.956076671721001	HMDB0000660	C01496	Organic oxygen compounds	Organooxygen compounds	Carbohydrates and carbohydrate conjugates	1.75732e+06	2.17552e+06	2.63388e+06	3.56856e+06	2.94686e+06	2.63686e+06	2.35582e+06	2.29842e+06	2.29631e+06
M459T413_2	459.25273	412.7875	Fumagillin	[M+H]+	0.712839691666182		C09668	Lipids and lipid-like molecules	Fatty Acyls	Fatty acids and conjugates	5252.26	6166.6	4302.42	3356.32	6669.26	6932.81	18157.1	18152.5	17673.2
M919T443	919.46756	443.1830	Furostane base + 1o, o-hex, o-hex-hex	[M-H2O+H]+	0.730208671836131			Lipids and lipid-like molecules	Steroids and steroid derivatives	Steroidal glycosides	69.3201	61.5356	18.391	998.246	809.506	514.843	2063.08	2407.4	2067.61
M539T573	539.32732	572.7475	Fusidic acid	[M+Na]+	0.780097581982729	HMDB0015570	C06694	Lipids and lipid-like molecules	Steroids and steroid derivatives	Steroid esters	1.03074e+06	1.46424e+06	411830	2.03421e+06	733901	938766	675521	676276	690696
M172T38	172.13226	38.3710	Gabapentin	[M+H]+	0.824082615978506	HMDB0005015	C07018	Organic acids and derivatives	Carboxylic acids and derivatives	Amino acids, peptides, and analogues	39031.5	92272.2	88374.3	103118	97138	95103.2	95909	97990	98006.2
M406T348	406.12934	348.3820	Galacto-n-biose	[M+Na]+	0.878178840586047		C07278	Organic oxygen compounds	Organooxygen compounds	Carbohydrates and carbohydrate conjugates	4453.7	3763.47	3302.59	11040.1	19606.3	24851.3	4692.28	4877.28	4686.43
M651T376	651.27227	376.3070	Gambogic acid	[M+Na]+	0.986939636630541		C10062	Organoheterocyclic compounds	Benzopyrans	1-benzopyrans	2696.95	22.774	2696.95	239.305	76.8313	252.97	3015.99	3017.52	2942.69
M292T415	292.10231	415.3290	Gamma-Glutamylcysteine	(M+CH3CN+H)+	0.7167	HMDB0001049	C00669	Organic acids and derivatives	Carboxylic acids and derivatives	"Amino acids, peptides, and analogues"	643210	711613	554820	95722.8	79347.3	79756.8	281217	285330	285425
M247T270	247.17515	270.0640	Gamma-glutamylvaline	[M+H]+	0.829151101000927	HMDB0011172		Organic acids and derivatives	Carboxylic acids and derivatives	Amino acids, peptides, and analogues	6819.15	68460	7894.52	2011.22	1712.71	1779.2	8969.51	9243.39	8977.82
M277T288	277.08818	287.5405	Gamma-l-glutamyl-l-glutamic acid	[M+H]+	0.883149420710866	HMDB0011737	C05282	Organic acids and derivatives	Carboxylic acids and derivatives	Amino acids, peptides, and analogues	6627.41	23631.4	11135.2	6468.24	3022.84	6852.65	7118.13	7118.15	6932.56
M595T240	595.28164	240.3380	Ganoderic acid h	[M+Na]+	0.985629118395639			Lipids and lipid-like molecules	Prenol lipids	Triterpenoids	23234	18973.2	18038.4	15238.8	13882.3	17182.2	18526.9	18276.7	18272
M228T271	228.06216	270.9265	Gemcitabine	(M+H-2H2O)+	0.9914						1387.16	958.785	1253.17	697.023	346.523	682.212	1107.53	1024.21	1024.56
M497T30	497.27684	29.9820	Geneticin	[M+H]+	0.988990728210187		C17703	Organic oxygen compounds	Organooxygen compounds	Carbohydrates and carbohydrate conjugates	1310.86	3380.02	5276	10874.8	8537.79	7764.79	5270.82	5642.81	5267.19
M333T227	333.15055	226.7890	Gibberellin a4	[M+H]+	0.980397332403071		C11864	Lipids and lipid-like molecules	Prenol lipids	Diterpenoids	11719.7	11910.6	8189.52	9602.43	5222.07	3432.6	7031.47	7032.23	7181.36
M313T250	313.13580	250.2200	Gibberellin a7	[M-H2O+H]+	0.718799323996559		C11867	Lipids and lipid-like molecules	Prenol lipids	Diterpenoids	22006.2	24967.1	22425.9	9878.49	3483.17	3105.3	16806.9	16680.4	16681
M327T376	327.06598	376.2050	Gliotoxin	[M+H]+	0.720244977472223		C10595	Organoheterocyclic compounds	Diazinanes	Piperazines	4156.42	41476.6	4176.3	12235.7	12136	21234	21654.1	21653.8	21562.8
M303T429	303.17542	428.8130	Gln-arg	[M+H]+	0.855109370402603	HMDB0028791		Organic acids and derivatives	Carboxylic acids and derivatives	Amino acids, peptides, and analogues	556.514	2370.64	2198.97	6340.21	2883.2	3496.41	38668.6	38331.4	38329.5
M261T407	261.14270	406.6080	Gln-asn	[M+H]+	0.914775434143109	HMDB0028792		Organic acids and derivatives	Carboxylic acids and derivatives	Amino acids, peptides, and analogues	6774.71	18031.7	3779.04	349460	455561	441648	5005.66	5002.8	5318.86
M389T401	389.20255	401.4005	Gln-Asn-Lys	[M+H]+	0.741859724308779			Organic acids and derivatives	Carboxylic acids and derivatives	Amino acids, peptides, and analogues	2364.2	4899.65	1697.03	1250.38	638.763	462.994	2815.52	1990.9	2226.67
M234T395	234.09633	394.5840	Gln-ser	[M+H]+	0.73122268047854	HMDB0028806		Organic acids and derivatives	Carboxylic acids and derivatives	Amino acids, peptides, and analogues	320801	441739	281441	71171.8	87468.2	48356.8	176199	176197	172299
M375T388_2	375.19685	388.1980	Glu-Ala-Arg	[M+H]+	0.89758669619439			Organic acids and derivatives	Carboxylic acids and derivatives	Amino acids, peptides, and analogues	20032	17924.1	21936	16387.2	8567.05	12271.1	62947.2	62405.6	62262
M304T387	304.16009	387.3400	Glu-Arg	[M+H]+	0.771864792593218	HMDB0028813		Organic acids and derivatives	Carboxylic acids and derivatives	Amino acids, peptides, and analogues	1790.19	1932.27	2187.25	9952.89	5400.99	5725.35	86487.2	85517.1	85505.5
M418T411	418.20465	410.5575	Glu-Asn-Arg	[M+H]+	0.917401205114649			Organic acids and derivatives	Carboxylic acids and derivatives	Amino acids, peptides, and analogues	6009.54	6476.17	5573.44	2293.09	3448.53	2426.57	14199	14197.9	13999.2
M419T330_1	419.20364	330.0830	Glu-Asp-Arg	[M+H]+	0.868946275137131			Organic acids and derivatives	Carboxylic acids and derivatives	Amino acids, peptides, and analogues	1505.48	1228.52	90.4474	1390.67	1169.11	1096.03	3600.42	3601.18	3533.94
M361T400	361.18160	399.9465	Glu-Gly-Arg	[M+H]+	0.861987213737657			Organic acids and derivatives	Carboxylic acids and derivatives	Amino acids, peptides, and analogues	195903	171330	202325	281919	140379	200169	2.52406e+06	2.48506e+06	2.48445e+06
M203T257	203.10086	256.6415	Glu-Thr-Arg	[M+2H]2+	0.794943328643947			Organic acids and derivatives	Carboxylic acids and derivatives	Amino acids, peptides, and analogues	97464.2	115033	117741	3.86626e+06	1033.8	992.167	54992	50086.8	50058.9
M560T397	560.33625	397.2195	Glutamate conjugated cholic acid	[M+Na]+	0.786976604123366			Lipids and lipid-like molecules	Steroids and steroid derivatives	Bile acids, alcohols and derivatives	983.919	1632.42	1022.07	3375.9	2104.98	2288.62	17171	16452.7	16434.1
M265T220	265.10341	220.1930	Glutamyl-s-methylcysteine	[M+H]+	0.965213870232119	HMDB0031985		Organic acids and derivatives	Carboxylic acids and derivatives	Amino acids, peptides, and analogues	13145.3	60498	49105.2	10094.4	3489.88	4643.7	27687.6	26264.4	26899.8
M83T267	83.04874	267.2930	Glutaraldehyde	(M+H-H2O)+	0.9591						856.052	21234.2	2208.26	14995.3	32747.8	28996.8	1273.29	1267.38	1445.65
M613T391	613.17098	391.4230	Glutathione disulfide	(M+H)+	0.9619	HMDB0003337	C00127	Organic acids and derivatives	Carboxylic acids and derivatives	"Amino acids, peptides, and analogues"	1201.23	1286.9	1227.65	1068.77	850.688	862.756	1729.65	1515.1	1535.09
M613T487	613.15624	487.2840	Glutathione, oxidized	[M+H]+	0.970001367037348	HMDB0003337	C00127	Organic acids and derivatives	Carboxylic acids and derivatives	Amino acids, peptides, and analogues	20856.7	25308.6	19959.3	5999.79	7795.31	6749.45	12850.3	12929.4	13765.8
M275T408	275.16997	408.1760	Gly-Ala-Lys	[M+H]+	0.74575560721366			Organic acids and derivatives	Carboxylic acids and derivatives	Amino acids, peptides, and analogues	2350.81	3501.32	3320.81	6049.34	2590.36	3315.72	38519	38321.7	38207.7
M347T335	347.18074	335.3735	Gly-Asp-Arg	[M+H]+	0.706689613404386			Organic acids and derivatives	Carboxylic acids and derivatives	Amino acids, peptides, and analogues	1986.08	2096.99	2282.79	1175.16	1095.79	994.834	1758.16	1794.8	1758.09
M345T404	345.22204	403.9650	Gly-Leu-Arg	[M+H]+	0.750936464120944			Organic acids and derivatives	Carboxylic acids and derivatives	Amino acids, peptides, and analogues	4025.91	5778.07	4556.5	3319.57	4150.22	1464.19	10446.5	10449	9473.86
M258T381	258.11077	381.2350	Glycerophosphocholine	[M+H]+	0.981364859513881	HMDB0000086	C00670	Lipids and lipid-like molecules	Glycerophospholipids	Glycerophosphocholines	3.78211e+07	3.66993e+07	3.60535e+07	4.68704e+07	3.91096e+07	5.29962e+07	4.43271e+07	4.34479e+07	4.43395e+07
M547T34	547.46898	34.3010	Glyceryl tripalmitoleate	[M+H-C16H30O2]+	0.905961729016414	HMDB0005432		Lipids and lipid-like molecules	Glycerolipids	Triradylcglycerols	36348	38990.9	52680.9	86058.8	111456	76478.6	129453	126651	126662
M488T336	488.27943	336.1005	Glycocholate	[M+Na]+	0.941689223220915	HMDB0000138	C01921	Lipids and lipid-like molecules	Steroids and steroid derivatives	Bile acids, alcohols and derivatives	256.957	306.572	298.828	821.225	556.556	761.801	2630.18	2683.97	2630.33
M130T389	130.04915	388.5085	Goitrin	[M+H]+	0.994265853177014		C16817	Organoheterocyclic compounds	Azolidines	Oxazolidines	1.24339e+06	569521	1.50744e+06	32676.2	22836.6	26081.4	298851	298848	313039
M60T252	60.04410	251.5020	Guanidine	[M+H]+	0.956319625464179	HMDB0001842	C17349	Organic nitrogen compounds	Organonitrogen compounds	Guanidines	57329	43508.7	52381	64002.6	61831.1	88592.7	66069.7	66056	68069.1
M502T281	502.12709	280.9220	Guanidinoethyl sulfonate	[3M+H]+	0.80696688651529	HMDB0003584	C01959	Organic acids and derivatives	Organic sulfonic acids and derivatives	Organosulfonic acids and derivatives	795.463	263.573	1174.22	3400.71	3019.48	3196.66	709.627	707.822	760.83
M152T222	152.05598	222.0510	Guanine	[M+H]+	0.973708698008549	HMDB0000132	C00242	Organoheterocyclic compounds	Imidazopyrimidines	Purines and purine derivatives	54083.5	59985.9	64883.9	30449.4	24400	27780.2	59558.1	58687.7	58675.8
M364T459	364.06321	459.0225	Guanosine 5'-monophosphate	[M+H]+	0.996159062471134	HMDB0001397	C00144	Nucleosides, nucleotides, and analogues	Purine nucleotides	Purine ribonucleotides	24578.3	4481.92	4520.27	6087.09	2964.32	5009.91	9512	8283.75	8213.54
M514T397	514.26210	397.1895	Harringtonine	[M+H-H2O]+	0.732149325927378		C10597				1598.03	2019.61	1355.7	1854.04	721.528	1366.96	3233.64	3607.15	3601.72
M659T419	659.37762	418.5670	Heliotrine n-oxide	[2M+H]+	0.743295851270238						66.5695	442.778	121.059	1190.26	426.682	376.392	3262.15	3173.03	3176.2
M288T41	288.28871	41.4385	Heptadecasphinganine	[M+H]+	0.980033532369744			Organic nitrogen compounds	Organonitrogen compounds	Amines	1.99821e+06	3.47734e+06	3.08977e+06	2.67702e+06	2.69579e+06	4.06035e+06	2.48864e+06	2.46835e+06	2.48891e+06
M597T388	597.29323	388.1430	Herbimycin a	[M+Na]+	0.986173737585255		C11225				774.557	649.961	845.302	1960.8	757.48	1446.12	4315.66	4710.27	4313.42
M260T220_2	260.18458	220.0510	Hexanoyl-l-carnitine	[M+H]+	0.998351305883802	HMDB0000756		Lipids and lipid-like molecules	Fatty Acyls	Fatty acid esters	69801	66353.7	62435.1	10216.9	2530.75	2809.13	59303.3	59300.6	56423.3
M213T373_2	213.08562	373.2820	His-Gly	[M+H]+	0.710607764114237			Organic acids and derivatives	Carboxylic acids and derivatives	Amino acids, peptides, and analogues	50338.3	55642.2	56685.6	11326.1	9164.47	10849.9	40773	39369.8	40774
M235T136	235.11783	136.0290	His-Pro	[M+H-H2O]+	0.771921874906668			Organic acids and derivatives	Carboxylic acids and derivatives	Amino acids, peptides, and analogues	3641.85	6804.63	6147.97	2883.52	3033.85	2697.28	6623.18	6852.52	6835.35
M112T289	112.07496	288.8010	Histamine	[M+H]+	0.997875605717662	HMDB0000870	C00388	Organic nitrogen compounds	Organonitrogen compounds	Amines	16771.7	14565.3	9830.67	2531.06	1472.49	2354.81	10517.1	8041.3	10532.4
M156T511	156.07587	510.5920	Histidine	[M+H]+	0.990326905421578	HMDB0000177	C00135	Organic acids and derivatives	Carboxylic acids and derivatives	Amino acids, peptides, and analogues	52928.1	71135.8	39187.2	40677.7	47294.6	34613.1	56034.9	56496.7	61671.4
M405T395_2	405.20712	394.6190	hydrocortisone 21-acetate	[M+H]+	0.843061437283175		C02821	Lipids and lipid-like molecules	Steroids and steroid derivatives	Pregnane steroids	36233.2	30294.5	35588.3	15075.2	14831.6	19596.7	71783	71823.4	70624.3
M559T332	559.35242	332.3035	Hyperforin	[M+Na]+	0.963470226835515		C07608	Lipids and lipid-like molecules	Prenol lipids	Monoterpenoids	212.824	135.151	271.362	1646.35	1148.02	1457.13	2205.69	2210.12	2060.41
M137T161_2	137.04541	161.4870	Hypoxanthine	[M+H]+	0.990231522551852	HMDB0000157	C00262	Organoheterocyclic compounds	Imidazopyrimidines	Purines and purine derivatives	1.15594e+07	9.91764e+06	1.00075e+07	5.55937e+06	4.28531e+06	4.97962e+06	1.5217e+07	1.50905e+07	1.50917e+07
M405T443	405.15897	442.5060	Ibuprofen .beta.-d-glucuronide	[M+Na]+	0.954592288129448	HMDB0010343		Organic oxygen compounds	Organooxygen compounds	Carbohydrates and carbohydrate conjugates	2596.5	3184.14	3279.52	1101.29	887.197	1039.5	2192.33	2081.81	2193.11
M367T241	367.23124	241.2690	Ibutilide	[M+H-H2O]+	0.931838836535791	HMDB0014453	C07753	Benzenoids	Benzene and substituted derivatives	Phenylbutylamines	14291.7	16061.6	13879.5	5152.58	3864.35	4550.21	12726	12638.8	12691
M501T442	501.27461	442.2225	Ikarugamycin	[M+Na]+	0.908572227359266						1386.38	2308.04	1412.12	2865.26	2365.88	3191.45	6266.64	6836.83	6849.13
M288T338	288.20157	337.5825	Ile-Arg	[M+H]+	0.940036887803226			Organic acids and derivatives	Carboxylic acids and derivatives	Amino acids, peptides, and analogues	1298.63	1365.3	1887.83	2654.72	2393.72	2899.47	12397	12403.5	11232.6
M284T382	284.10491	381.5745	Ile-Asn	(M+K)+	0.9048						46366.4	52273.9	58544.6	92359.1	87092.9	101216	77704.5	76305.3	76357.9
M188T574	188.09111	573.7050	Ile-Asp-Lys	[M+2H]2+	0.954752851927466			Organic acids and derivatives	Carboxylic acids and derivatives	Amino acids, peptides, and analogues	316660	303504	362658	40403.5	5884.05	11716.8	407315	407310	402142
M301T348_2	301.22193	347.7610	Ile-Lys	(M+CH3CN+H)+	0.6988						506.507	387.511	288.562	1329.95	748.235	1767.73	2747.15	3118.22	3117.25
M294T321	294.15340	321.2670	Ile-Tyr	M+	0.6544						1.02198e+06	1.1904e+06	246276	253030	169031	229262	940362	939951	920127
M231T237	231.18064	237.1140	Ile-Val	[M+H]+	0.808973797180816			Organic acids and derivatives	Carboxylic acids and derivatives	Amino acids, peptides, and analogues	14642.7	15528.6	17329.8	12111.2	8117.62	10163.3	21284.5	21060.9	21286.2
M494T495	494.26734	495.1730	Imatinib	[M+H]+	0.892020223325407	HMDB0014757		Benzenoids	Benzene and substituted derivatives	Anilides	170624	186151	169778	60059.2	42986.5	57624.2	119926	121393	119926
M69T64	69.04426	63.7130	Imidazole	[M+H]+	0.999646947846259	HMDB0001525	C01589	Organoheterocyclic compounds	Azoles	Imidazoles	129832	155953	222141	210724	211940	41144.1	158157	154986	151755
M134T332	134.02616	331.8920	Iminodiacetic acid	[M+H]+	0.893863462798126	HMDB0011753	C19911	Organic acids and derivatives	Carboxylic acids and derivatives	Amino acids, peptides, and analogues	37719.9	36129.8	37912.9	2816.85	3515.64	4178.03	28003.6	28136.7	27779.1
M653T350	653.32204	350.0990	Isohernandezine	[M+H]+	0.977997980450513						19.2594	2256.11	2256.11	1619.58	1488.57	1236.64	3336.11	3340.23	3126.51
M413T329	413.08133	328.9470	Isoorientin	[M+H-2H2O]+	0.813882440793133		C01821	Phenylpropanoids and polyketides	Flavonoids	Flavonoid glycosides	6315.8	1854.77	1126.45	30069.3	17007.8	10308.6	2032.79	1807.87	2027.98
M292T283	292.15502	283.2915	Isopropalin	[M+H-H2O]+	0.894299880883754		C19063	Benzenoids	Benzene and substituted derivatives	Aniline and substituted anilines	2720.1	1710.26	2562.79	1989.69	2040.64	1772.63	2033.22	2033.42	2095.42
M194T332_2	194.11657	331.5340	Isoproterenol	[M+H-H2O]+	0.803043763269566	HMDB0015197	C07056	Benzenoids	Phenols	Benzenediols	136276	111861	107282	146202	159298	162966	138026	133710	133626
M261T535	261.08714	534.6520	Janerin	[M+H-C4H6O3]+	0.891810030157772			Lipids and lipid-like molecules	Prenol lipids	Terpene lactones	395306	180725	125902	189631	256341	280961	213108	213287	208314
M737T374	737.18596	373.8790	Ketazolam	[2M+H]+	0.789457146697601	HMDB0015526		Organoheterocyclic compounds	Benzodiazepines	1,4-benzodiazepines	15082.5	13375.4	12688.9	10961.7	10182.5	10362	13047.4	12584.2	12588.1
M261T348_1	261.08722	348.4620	Khellin	[M+H]+	0.824485690235283		C09010	Organoheterocyclic compounds	Benzopyrans	1-benzopyrans	39906.2	26943.2	47186.9	234440	359489	531375	79381.8	79383.8	77918.8
M531T150	531.31672	149.9910	Kukoamine b	[M+H]+	0.834596297256744	HMDB0060525		Benzenoids	Phenols	Benzenediols	5039.8	10309.5	6601.85	10138.7	10626.5	9503.11	10502.2	10245.1	10395.9
M221T34_2	221.15276	34.1250	L-(-)-fucose, permethyl-	[M+H]+	0.91736210034418						14057.8	9446.73	16517.7	9055.76	16719	12560	16623.1	13831.4	16776.9
M90T137	90.05446	136.5210	L-Alanine	(M+H)+	0.9133	HMDB0000161	C00041	Organic acids and derivatives	Carboxylic acids and derivatives	"Amino acids, peptides, and analogues"	2723.43	2857.13	2070.13	1471.28	2847.52	4825.64	2468.92	2537.22	2473.19
M175T577	175.11854	576.7560	L-Arginine	(M+H)+	0.995	HMDB0000517	C00062	Organic acids and derivatives	Carboxylic acids and derivatives	"Amino acids, peptides, and analogues"	164725	145420	307320	335074	314716	224615	586074	586247	551814
M133T417	133.05971	416.9830	L-Asparagine	(M+H)+	0.835	HMDB0000168	C00152				1038.19	5549.76	7592.45	3537.31	2842.03	3031.01	8054.53	7806.18	7798.11
M134T381	134.04408	381.3300	L-aspartic acid	[M+H]+	0.982069661773749	HMDB0062186	C00049	Organic acids and derivatives	Carboxylic acids and derivatives	Amino acids, peptides, and analogues	59212	52473.3	60295.2	28341.2	5858.59	4734.7	46387.1	46379.1	42883.7
M162T350_2	162.11249	350.0010	L-carnitine	[M+H]+	0.986724319271841	HMDB0062496	C00318	Organic nitrogen compounds	Organonitrogen compounds	Quaternary ammonium salts	6.01089e+06	7.96014e+06	6.86825e+06	2.4342e+06	663645	504512	5.00472e+06	5.15903e+06	5.1599e+06
M268T413	268.13908	412.8580	L-Carnosine	(M+CH3CN+H)+	0.9236	HMDB0000033	C00386	Organic acids and derivatives	Peptidomimetics	Hybrid peptides	80257.1	79290	83634.2	13829.9	3001.73	3649.85	48951.3	48735.7	48613.7
M159T331	159.07548	331.1395	L-citrulline	[M+H-NH3]+	0.947439081500937	HMDB0000904	C00327	Organic acids and derivatives	Carboxylic acids and derivatives	Amino acids, peptides, and analogues	29707	38573.2	27702.1	36257.9	35019.4	22456.5	25608.4	22713.1	25763.2
M144T220_2	144.06538	219.7640	L-glutamic acid, dimethyl ester	[M+H-CH4O]+	0.704198335371894			Organic acids and derivatives	Carboxylic acids and derivatives	Amino acids, peptides, and analogues	1.46253e+06	1.48609e+06	1.45759e+06	116956	64350.3	107934	903430	892229	891752
M188T347	188.10258	347.3530	L-Glutamine	(M+CH3CN+H)+	0.9872	HMDB0000641	C00064	Organic acids and derivatives	Carboxylic acids and derivatives	"Amino acids, peptides, and analogues"	6.65976e+06	5.25508e+06	6.7373e+06	386180	255515	261884	4.20164e+06	4.20155e+06	4.13329e+06
M276T394	276.14294	393.9240	L-glutarylcarnitine	[M+H]+	0.944293319517184	HMDB0013130		Lipids and lipid-like molecules	Fatty Acyls	Fatty acid esters	344858	428602	232727	116897	54461.2	89449.6	205992	204999	188376
M197T369	197.10250	368.7960	L-Histidine	(M+CH3CN+H)+	0.8057	HMDB0000177	C00135	Organic acids and derivatives	Carboxylic acids and derivatives	"Amino acids, peptides, and analogues"	111348	93731.7	100524	33660.3	19514.5	20449	77004.1	77030.3	75961.5
M189T535	189.15836	535.4370	L-homoarginine	[M+H]+	0.979983040506872	HMDB0000670	C01924	Organic acids and derivatives	Carboxylic acids and derivatives	Amino acids, peptides, and analogues	29815.9	115717	19571.4	42442.3	26424.2	22957.6	45297.8	45564.7	45878.3
M250T243	250.11731	243.0930	L-Kynurenine	(M+CH3CN+H)+	0.7417	HMDB0000684	C00328	Organic oxygen compounds	Organooxygen compounds	Carbonyl compounds	9783.09	11322.2	9876.18	590.355	488.789	984.181	7231.08	7168.19	7211.08
M188T576	188.13879	576.4360	L-Lysine	(M+CH3CN+H)+	0.9878	HMDB0000182	C00047	Organic acids and derivatives	Carboxylic acids and derivatives	"Amino acids, peptides, and analogues"	570754	587765	413000	377886	206257	324057	332080	404516	412558
M150T326	150.05744	326.3260	L-Methionine	(M+H)+	0.9204	HMDB0000696	C00073	Organic acids and derivatives	Carboxylic acids and derivatives	"Amino acids, peptides, and analogues"	31872.4	31179.5	34494.8	8641.14	4830.38	5849.94	23319.8	28287.8	28255
M377T389	377.27337	389.3860	L-ng-monomethylarginine	[2M+H]+	0.98348446200269	HMDB0029416		Organic acids and derivatives	Carboxylic acids and derivatives	Amino acids, peptides, and analogues	19341.8	27709.9	14268.5	104331	24229.1	41918	2299.15	2172.13	2913.73
M173T238_2	173.12850	238.2700	L-Norleucine	(M+CH3CN+H)+	0.9233	HMDB0001645	C01933	Organic acids and derivatives	Carboxylic acids and derivatives	"Amino acids, peptides, and analogues"	9.68221e+06	4.91675e+06	9.17245e+06	2.6532e+06	1.79379e+06	2.06067e+06	8.09091e+06	8.09153e+06	8.04414e+06
M118T331	118.08522	330.8605	L-norvaline	[M+H]+	0.855947209220739	HMDB0013716	C01826	Organic acids and derivatives	Carboxylic acids and derivatives	Amino acids, peptides, and analogues	55093.7	73932.9	71586.8	71780.8	81524.6	63483.1	70517.1	69105.5	69062.8
M400T165	400.34040	164.5260	L-palmitoylcarnitine	[M+H]+	0.996372092038032	HMDB0000222	C02990	Lipids and lipid-like molecules	Fatty Acyls	Fatty acid esters	226106	180292	194395	39373.1	14548	9475.44	109893	106168	106087
M171T337	171.11205	336.7430	L-Pipecolic acid	(M+CH3CN+H)+	0.9984	HMDB0000070/HMDB0000716	C00408	Organic acids and derivatives	Carboxylic acids and derivatives	"Amino acids, peptides, and analogues"	838.434	939.671	2600.24	2457.27	2460.93	2387.46	1650.28	1601.99	1599.5
M116T416	116.06995	416.3270	L-Proline	(M+H)+	0.9993	HMDB0000162	C00148	Organic acids and derivatives	Carboxylic acids and derivatives	"Amino acids, peptides, and analogues"	96466.2	52990.7	46513.8	15018.4	14384.1	12348.7	36248	35778.4	36247.7
M218T285	218.13793	285.0120	L-propionylcarnitine	[M+H]+	0.999650720671267	HMDB0062514		Lipids and lipid-like molecules	Fatty Acyls	Fatty acid esters	93409.6	84862.4	88307	24224.4	4104.1	1989.61	93854	93873.1	92541.5
M277T442	277.13906	441.6830	L-saccharopine	[M+H]+	0.997201944031161	HMDB0062698	C00449	Organic acids and derivatives	Carboxylic acids and derivatives	Amino acids, peptides, and analogues	64418.8	59805.7	53088.4	18402.7	17802.7	16029.9	46710.7	41699.2	49247.8
M147T339	147.07561	338.7820	L-Serine	(M+CH3CN+H)+	0.8544	HMDB0000187/HMDB0062263	C00065	Organic acids and derivatives	Carboxylic acids and derivatives	"Amino acids, peptides, and analogues"	239449	212158	226958	130359	123033	127759	303802	303660	292896
M161T326	161.09099	325.9090	L-Threonine	(M+CH3CN+H)+	0.7881	HMDB0000167	C00188				60598.7	81061.6	50789.7	38727.8	20131.9	21421.5	76954.4	71763.2	76573.1
M246T233	246.12324	233.3380	L-Tryptophan	(M+CH3CN+H)+	0.7384	HMDB0000929	C00078	Organoheterocyclic compounds	Indoles and derivatives	Indolyl carboxylic acids and derivatives	330770	301605	287077	151839	122185	114138	278168	278191	274308
M223T272	223.10721	272.3530	L-Tyrosine	(M+CH3CN+H)+	0.8594	HMDB0000158	C00082				466991	240330	398931	187438	184104	233434	412867	413055	395111
M159T348	159.11182	347.5400	L-Valine	(M+CH3CN+H)+	0.9614	HMDB0000883	C00183	Organic acids and derivatives	Carboxylic acids and derivatives	"Amino acids, peptides, and analogues"	5636.96	8356.64	2199.83	11837.9	6184.46	5072.05	3990.36	3907.88	4123.83
M365T375	365.10498	374.6710	Lactose	[M+Na]+	0.999113892505986	HMDB0000186	C00243	Organic oxygen compounds	Organooxygen compounds	Carbohydrates and carbohydrate conjugates	1.74243e+07	9.26644e+06	1.69629e+07	9.73288e+06	1.27254e+07	1.12924e+07	1.22562e+07	1.22588e+07	1.19298e+07
M361T373	361.06246	373.3830	Laminaritetraose	[M+Fe]2+	0.701638846229431			Organic oxygen compounds	Organooxygen compounds	Carbohydrates and carbohydrate conjugates	1890.5	2233.02	3530.58	4463.2	6163.6	4774.46	7090.35	6858.86	8554.72
M585T549	585.33018	549.3575	Lappaconitine	[M+H]+	0.802964965047404		C08694	Lipids and lipid-like molecules	Prenol lipids	Diterpenoids	24079	29347.9	17628.5	18378	13559	14571.3	14254.4	14628.7	14316.3
M127T377	127.03812	376.6045	Larixinic Acid	(M+H)+	0.8338						24765.1	23168.4	21418.7	18378.8	25796.2	23696.8	26691.7	26700.6	24371.9
M288T39	288.25050	38.8830	Lauric acid diethanolamide	[M+H]+	0.812882858617053	HMDB0032358		Lipids and lipid-like molecules	Fatty Acyls	Fatty amides	4079.37	3269.08	15571.8	37838.3	1.82101e+06	3.03572e+06	55476.8	58252.9	55483.9
M637T452	637.15323	451.7660	Leiocarposide	[M+Na]+	0.860782756581933		C10805	Organic oxygen compounds	Organooxygen compounds	Carbohydrates and carbohydrate conjugates	3993.1	3694.85	4279.67	694.738	518.943	417.447	3313.57	3246.45	3241.4
M417T338	417.24399	337.8540	Leu-Glu-Arg	[M+H]+	0.919959303970312			Organic acids and derivatives	Carboxylic acids and derivatives	Amino acids, peptides, and analogues	3784.52	2774.17	3688.35	20639.7	16644.5	21224	68144.1	67738.9	66851.5
M173T453	173.13863	452.7150	Leu-Gly-Arg	[M+2H]2+	0.858301099686492			Organic acids and derivatives	Carboxylic acids and derivatives	Amino acids, peptides, and analogues	93912.1	83479	77990.2	32411.9	30673	35865.7	103956	102550	102537
M385T335	385.26926	335.0590	Leu-Pro-Arg	[M+H]+	0.70635672833888			Organic acids and derivatives	Carboxylic acids and derivatives	Amino acids, peptides, and analogues	1863.17	1828.37	1836.41	1123.17	1039.33	860.367	1514.31	1701.3	1517.34
M451T66	451.24821	66.4205	Leu-Tyr-Arg	[M+H]+	0.972170556172339			Organic acids and derivatives	Carboxylic acids and derivatives	Amino acids, peptides, and analogues	10125.5	4910.22	5190.98	3080	457.528	1402.06	1664.13	1877.81	1369.81
M132T267	132.10105	267.0860	Leucine	[M+H]+	0.981356486775981	HMDB0000687	C00123	Organic acids and derivatives	Carboxylic acids and derivatives	Amino acids, peptides, and analogues	71503.1	45159.7	72822	5337.64	6288.81	7890.04	46240.7	46711.1	44630.2
M626T388_2	626.30910	387.5410	Leukotriene c4	[M+H]+	0.955653894659828	HMDB0001198	C02166	Organic acids and derivatives	Carboxylic acids and derivatives	Amino acids, peptides, and analogues	552.533	712.452	274.594	1611.54	1051.23	1544.24	6558.59	6828.77	6557.62
M384T372	384.14705	371.9720	Lewis x trisaccharide	[M+H-C6H10O4]+	0.708053475959215	HMDB0006568		Lipids and lipid-like molecules	Fatty Acyls	Fatty acyl glycosides	5861.01	5412.9	4389.13	9149.38	12170.2	14488.8	6310.42	6314.04	6104.75
M245T37	245.22515	36.7050	Linoleoylglycine	[M+H-C2H7O3N]+	0.898169303678741			Organic acids and derivatives	Carboxylic acids and derivatives	Amino acids, peptides, and analogues	670222	677144	705766	512549	809346	546883	722108	711096	722109
M539T320	539.11476	319.9130	Lithospermic acid	[M+H]+	0.970753624867038		C08745				45528.5	33529.5	30741.6	58951	51684.3	42643.5	50829.5	55146.3	50137.4
M730T478	730.23335	478.0620	Lnt	[M+Na]+	0.808928135370056	HMDB0006566		Organic oxygen compounds	Organooxygen compounds	Carbohydrates and carbohydrate conjugates	3317.99	3003.2	6009.38	4708.3	5695.69	6480.96	8362.85	7862.88	7845.35
M477T376	477.21042	375.9490	Loperamide	[M+H]+	0.962104138008753	HMDB0004999	C07080	Benzenoids	Benzene and substituted derivatives	Diphenylmethanes	460.553	452.836	518.693	2878.77	1673.32	1876.74	9175.61	8691.59	8678.08
M611T430	611.34671	430.0170	Lopinavir	[M+H-H2O]+	0.964143181636942	HMDB0015539	C12871	Organic acids and derivatives	Carboxylic acids and derivatives	Amino acids, peptides, and analogues	7439.72	6740.91	5510.49	10794.1	6562.57	4741.91	51094.6	52379.9	51091.4
M522T183	522.35456	183.1960	Lpc 18:1	[M+H]+	0.976138153406804			Lipids and lipid-like molecules	Glycerophospholipids	Glycerophosphocholines	3.61263e+07	4.55218e+07	3.27623e+07	5.18084e+07	3.26933e+07	4.02621e+07	5.3734e+07	4.36595e+07	5.37641e+07
M520T187	520.33775	186.8320	Lpc 18:2	[M+H]+	0.819432350266702			Lipids and lipid-like molecules	Glycerophospholipids	Glycerophosphocholines	7.78496e+06	7.90639e+06	7.9157e+06	4.11571e+06	4.15454e+06	4.94739e+06	7.91435e+06	7.91435e+06	7.87848e+06
M519T322	519.14207	321.8630	Lsta	[M+H+K]2+	0.992920743023573			Organic oxygen compounds	Organooxygen compounds	Carbohydrates and carbohydrate conjugates	34352.6	49548.6	37774.2	33538.5	61846.6	42197.5	50800.1	50832.1	47890.9
M243T51	243.08631	50.8300	Lumichrome	[M+H]+	0.987862280551953		C01727	Organoheterocyclic compounds	Pteridines and derivatives	Alloxazines and isoalloxazines	2390.7	3465.91	5463.85	3951.59	1825.8	7123.13	5390.81	5391.76	5339.1
M303T573	303.21216	572.8510	Lys-Arg	[M+H]+	0.703933754594588			Organic acids and derivatives	Carboxylic acids and derivatives	Amino acids, peptides, and analogues	2367.16	3073.22	2476.19	3310.22	2368.57	2922.49	2836.59	2858.41	2842.53
M230T328	230.14809	327.8620	Lys-Arg-Arg	[M+2H]2+	0.772536696831561			Organic acids and derivatives	Carboxylic acids and derivatives	Amino acids, peptides, and analogues	19363	18277.8	25975.9	39046.1	28287.2	33620	66370.2	66368.2	65026.5
M302T412	302.18040	411.5410	Lys-Asn	(M+CH3CN+H)+	0.7757						1443.67	1897.31	1380.02	5005.81	2751.65	4180.14	17975.1	17975.9	17833.8
M389T505	389.27379	504.6170	Lys-Asn-Lys	[M+H]+	0.716086898631447			Organic acids and derivatives	Carboxylic acids and derivatives	Amino acids, peptides, and analogues	82290.1	166707	39018.3	240117	63582.9	118475	16625.8	27899.1	27492.3
M378T485	378.22056	484.6640	Lys-Cys-Lys	[M+H]+	0.750895378888207			Organic acids and derivatives	Carboxylic acids and derivatives	Amino acids, peptides, and analogues	7947.03	9799.78	8950.58	6432.47	5161.37	5410.84	5607.76	4406.82	5470.63
M431T503	431.28399	503.4930	Lys-Gln-Arg	[M+H]+	0.73803472300723			Organic acids and derivatives	Carboxylic acids and derivatives	Amino acids, peptides, and analogues	21380.7	35754.5	19190.2	28913.1	17195.7	21436.9	19358.4	20592.2	19311.6
M260T528	260.19563	528.3420	Lys-Leu	(M+H)+	0.6548						23280.9	24402.1	23666.1	14333	31027.7	41090.9	48205.3	48228.1	46940.7
M316T536	316.23252	536.1310	Lys-Lys	(M+CH3CN+H)+	0.655						2878.03	3665.32	2790.14	4831.44	3952.31	3695.06	3881.54	3925.82	3880.84
M216T440	216.13337	440.0560	Lys-Lys-Arg	[M+2H]2+	0.930353529484925			Organic acids and derivatives	Carboxylic acids and derivatives	Amino acids, peptides, and analogues	87962.4	79896.4	78941.6	32241.7	18191.2	30222.6	67565.8	67533.4	64129.5
M202T541	202.15368	540.7550	Lys-Lys-Lys	[M+2H]2+	0.89938021054558			Organic acids and derivatives	Carboxylic acids and derivatives	Amino acids, peptides, and analogues	25026.8	22947.7	21871.6	4100.69	8308.95	12697.9	33083.8	33088.9	32253.6
M335T335_3	335.20588	334.9475	Lys-Phe	(M+CH3CN+H)+	0.6338						3336.42	2680.82	485.505	1384.63	873.6	856.953	2908.97	2870.27	2870.11
M203T342	203.13838	341.8825	Lys-Phe-Lys	[M+2H-NH3]2+	0.715973326879331			Organic acids and derivatives	Carboxylic acids and derivatives	Amino acids, peptides, and analogues	7253.05	9098.08	9444.23	5297.08	3842.49	4431.28	14879	14105.1	14067.7
M304T441	304.18453	441.2945	Lys-Pro	(M+CH3COO+2H)+	0.6453						4215.73	5757.29	4677.28	5198.46	2853.6	4340.4	7674.14	7684.72	8651.63
M212T425	212.13824	424.9770	Lys-Thr	(M+H-2H2O)+	0.7586						56542.3	2491.46	37432	3170.16	1476.74	3375.44	2373.02	2386.87	2055.71
M332T534	332.18742	534.3770	Lys-Trp	M+	0.6761						11923.6	12561.3	9385.84	10886.5	6918.11	7013.23	26488	27872.4	26580.8
M231T371	231.16920	371.3435	Lys-Trp-Lys	[M+2H]2+	0.917733497153431			Organic acids and derivatives	Carboxylic acids and derivatives	Amino acids, peptides, and analogues	124984	133138	113592	16512.9	5399.21	9624.03	75017.9	73364.6	72331.3
M306T441	306.20105	441.2570	Lys-Val	(M+CH3COO+2H)+	0.6201						40048.5	41086.8	41282.5	18748	11183.6	15990.7	42773.8	42148.4	41448.2
M846T503	846.30351	503.1230	Maltopentaose	(M+NH4)+	0.7801	HMDB0012254		Organic oxygen compounds	Organooxygen compounds	Carbohydrates and carbohydrate conjugates	47734.6	45014.7	42449.5	26992.1	22730.3	27797.4	35646.8	36528.9	35642.2
M365T402	365.10477	402.0020	Maltose	[M+Na]+	0.999626949891757	HMDB0000163	C00208	Organic oxygen compounds	Organooxygen compounds	Carbohydrates and carbohydrate conjugates	6.06876e+06	5.53713e+06	6.21542e+06	6.697e+06	7.47452e+06	8.41635e+06	7.01839e+06	6.7154e+06	6.71131e+06
M527T453_3	527.15649	453.3900	Maltotriose	[M+Na]+	0.999909755183886	HMDB0001262	C01835	Organic oxygen compounds	Organooxygen compounds	Carbohydrates and carbohydrate conjugates	2.43158e+06	2.19204e+06	2.4289e+06	2.52748e+06	2.78451e+06	3.95123e+06	2.1903e+06	2.19112e+06	2.13406e+06
M434T394	434.12393	393.6060	Mandipropamid	[M+Na]+	0.9764172320035		C18522	Benzenoids	Benzene and substituted derivatives	Benzylethers	17782.5	17866.4	15042.1	2236.17	1387.3	920.765	12171.4	12081	11889.6
M417T452	417.26826	452.1360	Manoalide	[M+H]+	0.754950067621193		C17156	Lipids and lipid-like molecules	Prenol lipids	Terpene lactones	39400	117322	91118.8	64117.5	38327.9	76067.3	183510	183498	154873
M533T144	533.28200	143.6215	Manumycin a	[M+H-H2O]+	0.979810545346755		C12111	Organic oxygen compounds	Organooxygen compounds	Carbonyl compounds	29111.8	55386.6	40580.6	40011.8	30788.9	17737	44862.6	42691.6	42631.8
M358T143	358.14803	143.0600	Matairesinol	M+	0.6398	HMDB0035698	C10682	Lignans neolignans and related compounds	Furanoid lignans	Tetrahydrofuran lignans	8362.39	11776	11383.2	1527.23	1236.56	1265.3	6405.18	6287.66	6304.54
M430T429	430.23757	428.8875	Mebeverine	[M+H]+	0.918213523640176						17487.9	19027.6	392.141	4078.72	3153.98	6034.86	17543.1	17532.6	17826.8
M391T388	391.17929	388.2390	Meclizine	[M+H]+	0.881050028192439	HMDB0014875	C07116	Benzenoids	Benzene and substituted derivatives	Diphenylmethanes	15182.5	16942.7	13060.8	6554.98	7109.27	8288.63	30122.6	30143.4	29572.3
M522T453_2	522.20097	453.4320	Melezitose	[M+NH4]+	0.739466346942733	HMDB0011730	C08243	Organic oxygen compounds	Organooxygen compounds	Carbohydrates and carbohydrate conjugates	1.57116e+06	1.45662e+06	1.55821e+06	1.10234e+06	1.10816e+06	1.34484e+06	1.34686e+06	1.34683e+06	1.3626e+06
M174T519	174.12278	518.9320	Meperidine	[M+H-C3H6O2]+	0.997895095694577	HMDB0014597	C07128	Organoheterocyclic compounds	Piperidines	Phenylpiperidines	139991	143868	157570	49675.6	72739.4	78592.1	133266	134166	117482
M314T58	314.21501	57.9270	Mepirapim	[M+H]+	0.869887022535897			Organoheterocyclic compounds	Indoles and derivatives	Indolecarboxylic acids and derivatives	11886.6	12461.5	10936	8499.97	2968.15	1558.03	6128.42	7231.3	6177.16
M632T530	632.32069	529.7270	Mesaconitine	[M+H]+	0.932608598745039		C08698	Lipids and lipid-like molecules	Prenol lipids	Diterpenoids	185812	170088	168362	33418.2	26320.3	31598.1	98414.9	98410.3	97676.3
M306T372	306.10811	371.5810	Met-Asp	(M+CH3CN+H)+	0.613						49245.5	48155.6	53024.9	11441	9129.64	3013.78	33427.6	34107.8	33483.4
M437T38	437.19129	37.6850	Met-Met-Arg	[M+H]+	0.991447739366483			Organic acids and derivatives	Carboxylic acids and derivatives	Amino acids, peptides, and analogues	2.22741e+06	1.02821e+06	914758	1.42086e+06	1.02974e+06	967739	1.00014e+06	1.03665e+06	1.03636e+06
M443T323	443.14013	322.6940	Methacycline	(M+H)+	0.9476						6912.42	6788.47	8382.51	25843.6	16743.7	4433.93	7284.91	7852.8	7897.59
M455T337	455.19953	336.8310	Methotrexate	[M+H]+	0.807046606104702	HMDB0014703	C01937				457.36	430.739	578.838	954.89	517.158	981.269	5656.59	5450.64	5441.25
M599T407	599.26339	407.3680	Methyl 5,6-diacetyloxy-10-hydroxy-2,4b,7,7,10a,12a-hexamethyl-12-methylidene-1,4,8-trioxo-4a,5,6,6a,9,10,10b,11-octahydronaphtho[1,2-h]isochromene-2-carboxylate	[M+Na]+	0.751910045332366			Lipids and lipid-like molecules	Steroids and steroid derivatives	Oxosteroids	1134.76	1544.47	1281.22	2423.46	1661.75	1128.34	8262.21	8226.77	7792.64
M138T212	138.05299	212.1000	Methylpicolinate	[M+H]+	0.776665007353508			Organoheterocyclic compounds	Pyridines and derivatives	Pyridinecarboxylic acids and derivatives	156296	3.5773e+06	122378	64188.6	24426.4	24383.4	10798.5	11598.2	10662.9
M128T254	128.05888	253.5845	Metronidazole	[M+H-C2H4O]+	0.706510626481124	HMDB0015052	C07203	Organoheterocyclic compounds	Azoles	Imidazoles	1957.97	1477.37	3307.71	2465.19	3979.52	3027.99	2920.46	2521.04	2508.65
M184T179	184.07233	179.0960	Miltefosine	[M+H-C16H32]+	0.928092683925991			Organic nitrogen compounds	Organonitrogen compounds	Quaternary ammonium salts	162918	227207	181704	151589	143508	180142	194123	191594	194123
M188T213	188.12744	212.5990	Molinate	[M+H]+	0.786299344063626		C11086				20634.2	16896.9	22737.2	10237	10885.6	12323.1	21095.3	21102.3	20492.3
M335T34	335.25597	34.1850	Monolinolenin (9c,12c,15c)	[M+H-H2O]+	0.790977881658826			Lipids and lipid-like molecules	Fatty Acyls	Lineolic acids and derivatives	14616.3	23033.1	13670.5	18921.3	5769.54	15443.2	18663.7	19177.9	19155.2
M289T228	289.12436	228.1090	Myclobutanil	[M+H]+	0.967093817452083		C18477	Benzenoids	Benzene and substituted derivatives	Halobenzenes	21203.8	22131.1	17755.3	17520.8	9688.12	6432.66	12054	12498	12055.1
M258T120	258.27798	119.6740	Myristamine oxide	[M+H]+	0.740864779106497			Organic nitrogen compounds	Organonitrogen compounds	Aminoxides	140102	181077	178952	149710	147268	235264	231365	228892	230288
M272T60	272.25689	59.8100	Myristoyl ethanolamide	[M+H]+	0.949083927803425			Organic nitrogen compounds	Organonitrogen compounds	Amines	27479.9	38948.6	27458.1	33788.4	37215.9	39133.4	32479.6	31524.2	31522.8
M372T169	372.30928	169.1970	Myristoyl-l-carnitine	[M+H]+	0.992063953892448	HMDB0005066		Lipids and lipid-like molecules	Fatty Acyls	Fatty acid esters	82421.8	74741.8	75685.6	10445.5	6340.47	5263.68	38673.4	40742.7	38626.9
M110T369	110.07046	369.2655	N-.alpha.-(tert-butoxycarbonyl)-l-histidine	[M+H-C6H10O4]+	0.751147906147123			Organic acids and derivatives	Carboxylic acids and derivatives	Amino acids, peptides, and analogues	24314.7	17016.2	21967.7	6449.57	4310.5	3948.88	15888.9	15897.9	15221.7
M216T335	216.13329	334.8380	N-.alpha.-(tert-butoxycarbonyl)-l-proline	[M+H]+	0.990679045837316			Organic acids and derivatives	Carboxylic acids and derivatives	Amino acids, peptides, and analogues	3867.42	4812.25	4647.52	7416.14	2553.38	4065.74	8588.01	8297.1	8285.87
M157T327_1	157.09707	327.2140	N-.alpha.-acetyl-l-ornithine	[M+H-H2O]+	0.972486970339198	HMDB0003357	C00437	Organic acids and derivatives	Carboxylic acids and derivatives	Amino acids, peptides, and analogues	8.17861e+06	8.56354e+06	8.42107e+06	1.55713e+06	1.53814e+06	1.70266e+06	7.92345e+06	7.77644e+06	7.77172e+06
M811T60	810.67653	60.1560	N-(15z-tetracosenoyl)-1-.beta.-galactosylsphing-4-enine	[M+H]+	0.957343270264729			Lipids and lipid-like molecules	Sphingolipids	Glycosphingolipids	8177.97	11515.1	2472.41	28972.8	51950.4	42519.5	26935.6	25901.6	25918.2
M191T219	191.04812	218.7010	N-(2-acetamido)iminodiacetic acid	[M+H]+	0.982587052928934			Organic acids and derivatives	Carboxylic acids and derivatives	Amino acids, peptides, and analogues	823.071	446.5	710.403	857.772	814.006	994.71	1037.65	946.434	943.699
M255T349	255.09960	348.6220	N-(4-fluorobenzoyl)-5-amino-1h-indole	[M+H]+	0.928385153077857			Benzenoids	Benzene and substituted derivatives	Benzoic acids and derivatives	34684	31284.6	40812.2	135537	300221	104707	65753.1	65258	64958.9
M214T39	214.17914	38.5905	N-(9-oxodecyl)acetamide	[M+H]+	0.702290529586819			Organic acids and derivatives	Carboxylic acids and derivatives	Carboxylic acid derivatives	57653.9	88410.9	76637.6	96222	91172.6	112990	109954	106059	106150
M732T45	731.59932	45.2750	N-(octadecanoyl)sphing-4-enine-1-phosphocholine	[M+H]+	0.947318589369533	HMDB0001348	C00550	Lipids and lipid-like molecules	Sphingolipids	Phosphosphingolipids	20635.6	48334	38876.8	19356	17426	29152.8	40421.4	40396.5	37283.5
M262T330	262.12741	329.5800	N-[1-(4-methoxy-6-oxopyran-2-yl)-2-methylpropyl]acetamide	[M+Na]+	0.930938980128526			Organoheterocyclic compounds	Pyrans	Pyranones and derivatives	38736.7	50759.8	45308.2	418431	19557.2	486211	46514.2	46544.9	46036.5
M374T422	374.21483	421.5060	N-3-oxohexadec-11z-enoyl-l-homoserine lactone	[M+Na]+	0.749416416905144			Organic acids and derivatives	Carboxylic acids and derivatives	Amino acids, peptides, and analogues	6012.66	8956.19	9271.7	8191.53	8247.98	9058.79	12563.3	12541.9	11213.7
M204T418	204.08565	417.5830	N-acetyl-d-glucosamine	[M+H-H2O]+	0.969277670604656	HMDB0000215	C00140	Organic oxygen compounds	Organooxygen compounds	Carbohydrates and carbohydrate conjugates	82694.5	82109.7	77220	31402.4	47959	52723.8	72931.3	72120.3	72109.5
M269T331	269.12301	331.1655	N-acetyl-l-carnosine	[M+H]+	0.966892745635808			Organic acids and derivatives	Peptidomimetics	Hybrid peptides	3075.51	5013.22	4679.61	2210.39	802.012	686.86	3316.56	3493.9	3313.88
M208T75	208.09596	75.0380	N-acetyl-o-fluoro-dl-phenylalanine	[M+H-H2O]+	0.802872181932407			Organic acids and derivatives	Carboxylic acids and derivatives	Amino acids, peptides, and analogues	652838	863441	920904	735162	756056	634365	1.00054e+06	989806	989752
M286T197	286.08834	197.0880	N-acetylcytidine	[M+H]+	0.908706874883519						10714.6	10533.9	8471.6	866.802	780.162	499.778	6038.97	6303.82	6040.42
M465T252	465.16598	251.6230	N-acetylglucosamine	[2M+Na]+	0.994894716897025	HMDB0000215	C00140	Organic oxygen compounds	Organooxygen compounds	Carbohydrates and carbohydrate conjugates	22426.7	22742.6	23035.9	36483.9	35606.8	50633.1	26764.7	26764	26096.6
M189T377_2	189.08725	376.6350	N-acetylglutamine	[M+H]+	0.948825481484336	HMDB0006029		Organic acids and derivatives	Carboxylic acids and derivatives	"Amino acids, peptides, and analogues"	7.39291e+06	8.71733e+06	8.33279e+06	2.67074e+06	2.0668e+06	2.03924e+06	7.27751e+06	7.21837e+06	7.21873e+06
M222T197	222.09678	196.5605	N-Acetylmannosamine	(M+H)+	0.7691	HMDB0001129	C00645	Organic oxygen compounds	Organooxygen compounds	Carbohydrates and carbohydrate conjugates	511883	545246	552593	581424	602461	980567	578332	572299	572186
M171T264	171.11262	264.2000	N-alpha-acetyl-l-lysine	[M+H-H2O]+	0.997258315490157		C12989	Organic acids and derivatives	Carboxylic acids and derivatives	Amino acids, peptides, and analogues	656799	578371	591793	238693	162609	176800	776406	776478	770105
M233T475	233.14841	474.7780	N-desbutylbupivacaine	[M+H]+	0.943095643752765	HMDB0060725		Organic acids and derivatives	Carboxylic acids and derivatives	Amino acids, peptides, and analogues	10312.5	8372.51	7013.35	13993	14069.1	13307	4731.29	5112.64	4916.74
M810T164	809.64907	163.8930	N-Docosanoyl-4-sphingenyl-1-O-phosphorylcholine	(M+Na)+	0.9977						20981.8	22201.2	20036.7	26946.7	27448.1	25135.2	29643.7	29038.2	29041.7
M484T35_2	484.46899	35.3300	N-lauroyl-d-erythro-sphinganine	[M+H]+	0.857498779914041	HMDB0011758		Lipids and lipid-like molecules	Sphingolipids	Ceramides	125785	251650	239234	273065	257868	254781	240035	227856	239560
M648T176	647.50827	176.1030	N-lauroyl-d-erythro-sphingosylphosphorylcholine	[M+H]+	0.999511099921401	HMDB0012096		Lipids and lipid-like molecules	Sphingolipids	Phosphosphingolipids	26121.9	24861.9	24796.1	35511.9	26891	20511.5	35226.5	34221.7	34225
M513T35	512.50075	35.3300	N-myristoylsphinganine	[M+H]+	0.900371496835665	HMDB0011759		Lipids and lipid-like molecules	Sphingolipids	Ceramides	733939	1.38335e+06	1.29287e+06	1.37947e+06	1.37778e+06	1.25753e+06	1.28639e+06	1.2845e+06	1.30561e+06
M814T46	813.67893	46.4300	N-nervonoyl-d-erythro-sphingosylphosphorylcholine	[M+H]+	0.938806487703265	HMDB0012107		Lipids and lipid-like molecules	Sphingolipids	Phosphosphingolipids	32440.1	91489	37732.8	79785.2	74457.5	103342	82095.2	100688	80964
M270T85	270.31371	84.8650	N-octadecylamine	[M+H]+	0.983669229814892	HMDB0029586		Organic nitrogen compounds	Organonitrogen compounds	Amines	21108.9	5244.34	5811.2	7182.16	5042.38	4409.79	9827.94	9347.88	9343.76
M390T41	390.35538	41.1600	N-octanoylsphingosine	[M+H-2H2O]+	0.893703696868368			Lipids and lipid-like molecules	Sphingolipids	Ceramides	24855.4	50256.1	40891	60271.1	37084.1	88687.2	49592.2	49127.9	49116
M528T220	528.36129	220.0980	N-octanoylsphingosine-1-phosphate	[M+Na]+	0.858752239477232			Lipids and lipid-like molecules	Sphingolipids	Phosphosphingolipids	962.4	1104.4	1156.01	526.113	480.367	462.996	797.169	797.175	803.791
M730T169	729.58686	168.9750	N-oleoyl-d-erythro-sphingosylphosphorylcholine	[M+H]+	0.997924403560588	HMDB0012101		Lipids and lipid-like molecules	Sphingolipids	Phosphosphingolipids	180079	207322	175937	211625	89379.1	83249.3	216745	216732	215514
M569T36	568.56316	35.7460	N-stearoylsphinganine	[M+H]+	0.956520092832197	HMDB0011761		Lipids and lipid-like molecules	Sphingolipids	Ceramides	287622	418701	466074	446579	468941	273102	507189	501763	507243
M204T197	204.08643	196.9690	N,n'-diacetylchitobiose	[M+H-C8H15NO6]+	0.95803206397508	HMDB0003556	C01674	Organic oxygen compounds	Organooxygen compounds	Carbohydrates and carbohydrate conjugates	652723	694117	836929	828013	765160	1.27474e+06	715489	715565	704877
M172T518	172.15458	518.4080	N.omega.-propyl-l-arginine	[M+H-CH3ON]+	0.746663508310421			Organic acids and derivatives	Carboxylic acids and derivatives	Amino acids, peptides, and analogues	8849.16	7249.85	7018.62	4077.39	4241.06	5356.06	15167.7	14663.8	14641.4
M188T518	188.13926	518.0205	N6-(1-iminoethyl)-l-lysine	[M+H]+	0.998223321677919			Organic acids and derivatives	Carboxylic acids and derivatives	Amino acids, peptides, and analogues	1.28786e+06	953158	931294	955155	419940	387113	1.27682e+06	1.02593e+06	1.02423e+06
M230T441	230.14929	440.6850	N6-Acetyl-L-lysine	(M+CH3CN+H)+	0.6109	HMDB0000206	C02727				1.10262e+06	1.10071e+06	1.08952e+06	420108	245587	382168	1.11593e+06	1.11588e+06	1.10265e+06
M282T195	282.11638	195.3705	N6-methyladenosine	(M+H)+	0.7897	HMDB0004044		Nucleosides, nucleotides, and analogues	Purine nucleosides		2399.31	1836.69	1326.73	623.885	625.286	1048.65	1338.83	1389.75	1402.84
M230T530	230.18515	530.4700	N6,N6,N6-Trimethyl-L-lysine	(M+CH3CN+H)+	0.7695						23049.4	36920.9	20405.4	18511.8	9870.68	12285.1	19108.9	18645.2	18632.5
M419T137	419.14924	136.7040	Narirutin	[M+H-C6H10O5]+	0.9289641969747		C09793	Phenylpropanoids and polyketides	Flavonoids	Flavonoid glycosides	1102.47	4458.87	4539.27	2465.93	311.007	172.133	1879.67	1065.25	1133.73
M1090T429	1089.58344	429.4415	NCGC00380455-01	[M+H]+	0.725000821190823			Lipids and lipid-like molecules	Prenol lipids	Terpene glycosides	131.315	160.06	89.9864	619.998	278.702	359.928	4914.84	4680.65	4672.61
M267T347	267.13248	346.8120	Nevirapine	[M+H]+	0.771658656997062	HMDB0014383	C07263	Organic nitrogen compounds	Organonitrogen compounds	Amines	303.856	2041.36	1499.68	462.738	283.954	540.051	1474	1647.2	1474.9
M203T520	203.14940	520.3670	Ng,ng-dimethyl-l-arginine	[M+H]+	0.974449073319547	HMDB0001539	C03626	Organic acids and derivatives	Carboxylic acids and derivatives	Amino acids, peptides, and analogues	57863.8	51034	51237.8	74200.5	108536	127054	29602.1	29446.4	38725
M123T62	123.05429	61.7155	Niacinamide	[M+H]+	0.996645296653747	HMDB0001406	C00153	Organoheterocyclic compounds	Pyridines and derivatives	Pyridinecarboxylic acids and derivatives	563934	402812	390786	329222	235340	256207	382818	412401	411422
M123T369	123.05456	369.4180	Nicotinamide	(M+H)+	0.7869	HMDB0001406	C00153	Organoheterocyclic compounds	Pyridines and derivatives	Pyridinecarboxylic acids and derivatives	108275	108051	124757	38483.6	23090.2	35203.7	154035	154138	151493
M664T458	664.11249	458.0785	Nicotinamide adenine dinucleotide (NAD)	(M+H)+	0.9581	HMDB0000902	C00003	Nucleosides, nucleotides, and analogues	(5'->5')-dinucleotides		9686.84	10513.1	11006	6536.39	4955.76	4598.28	8763.91	8771.64	9108.97
M669T424	669.13670	424.2990	Nicotinamide ribotide	[2M+H]+	0.972204082725733	HMDB0000229	C00455	Nucleosides, nucleotides, and analogues	Pyridine nucleotides	Nicotinamide nucleotides	12399.7	12361.6	12193	3774.9	2098.99	4928.78	7639.43	7639.36	7496.15
M283T327	283.06850	326.9335	Niflumic acid	[M+H]+	0.992060744168917	HMDB0015573	C13698	Benzenoids	Benzene and substituted derivatives	Trifluoromethylbenzenes	114304	60732.1	61102	296144	163834	106050	58745.8	59377.3	62062.2
M335T349	335.09348	349.0795	Nivalenol	[M+Na]+	0.992029826839273		C06080	Lipids and lipid-like molecules	Prenol lipids	Sesquiterpenoids	57392.7	27290	54913.4	285633	432477	371354	108841	108715	108841
M601T378	601.36280	378.0195	Nocardamine	[M+H]+	0.990925831058456						5899.32	22.5045	5899.32	447.806	114.296	5899.32	10300.2	10310.5	8991.86
M572T183	572.29793	182.8800	Norbuprenorphine glucuronide	[M+H-H2O]+	0.739428062237294			Organic oxygen compounds	Organooxygen compounds	Carbohydrates and carbohydrate conjugates	18434.3	12680.7	19659.7	5200.97	10959.9	19284.8	14055.8	14014.7	13695.9
M303T212	303.14000	212.2970	Nordihydroguaiaretic acid	[M+H]+	0.733886464621342		C10719				17988.8	18416	14701.9	16108.9	8960.03	6083.04	10776.5	10775.2	10604.4
M637T238	637.26341	237.6520	Norethindrone 2,3,4-tri-o-acetyl-.beta.-d-glucuronide methyl ester	[M+Na]+	0.915014143408709			Lipids and lipid-like molecules	Steroids and steroid derivatives	Steroidal glycosides	21843.2	20383.5	19535.1	20997.1	24913.8	28292.3	33001.1	33022.4	31810
M288T408	288.10445	407.7180	Norlaudanosoline	[M+H]+	0.706299560740849	HMDB0012486	C06350	Organoheterocyclic compounds	Isoquinolines and derivatives	Benzylisoquinolines	17299.2	25489.5	18032	6263.3	5348.51	6116.29	11872.4	11461.4	11898.4
M414T461	414.17618	461.0720	Noscapine	[M+H]+	0.905330059529074	HMDB0033441	C09592				23549.5	41745	24657.4	4351.03	3051.75	2694.21	15008.7	14285.5	14316.6
M148T138_2	148.05964	137.8590	O-acetyl-l-serine	[M+H]+	0.898030475440857	HMDB0003011	C00979	Organic acids and derivatives	Carboxylic acids and derivatives	Amino acids, peptides, and analogues	45357.2	103260	149024	170692	275246	289620	182530	178063	177977
M142T213	142.12166	212.5990	Octanoic acid, 4-[(1-oxo-7-phenylheptyl)amino]-, (4r)-	[M+H-C13H18O2]+	0.860537180833125			Organic acids and derivatives	Carboxylic acids and derivatives	Amino acids, peptides, and analogues	11445.9	12577.7	18612	8697.7	8421.17	8523.68	16866.2	16548.3	16543.1
M288T199	288.21579	199.1320	Octanoylcarnitine	[M+H]+	0.994492267455496	HMDB0000791		Lipids and lipid-like molecules	Fatty Acyls	Fatty acid esters	19718.2	18765.9	18416.2	1742.89	1714.81	1484.18	15221.4	15229.1	14727.1
M391T611	391.33933	611.2330	Octyl-3,5-di-tert-butyl-4-hydroxyhydrocinnamate	[M+H]+	0.975352603720442			Lipids and lipid-like molecules	Fatty Acyls	Fatty alcohol esters	23176.2	26004.7	16670.8	24764.1	11019.8	22290.5	16622.9	13577.5	15961.1
M282T37_2	282.28005	36.6100	Oleamide	[M+H]+	0.904672299503115	HMDB0002117	C19670	Lipids and lipid-like molecules	Fatty Acyls	Fatty amides	7.34367e+07	7.79719e+07	7.85023e+07	6.05707e+07	9.11288e+07	5.62783e+07	7.69268e+07	7.72946e+07	7.72946e+07
M595T437	595.31454	437.4340	Oleana-1,9(11)-dien-28-amide, 2-cyano-3,12-dioxo-n-(2,2,2-trifluoroethyl)-	[M+Na]+	0.98323425273337			Benzenoids	Naphthalenes	Naphthalenecarboxylic acids and derivatives	10995.3	14470.7	14184.4	10124.8	10094.3	19096.5	14484.4	15267.5	14433.5
M247T36_2	247.24119	36.4810	Oleic acid methyl ester	[M+H-CH6O2]+	0.953547354997341		C03425	Lipids and lipid-like molecules	Fatty Acyls	Fatty acid esters	969566	1.03257e+06	1.15018e+06	821964	1.20321e+06	769753	1.08101e+06	1.08107e+06	1.06887e+06
M620T36	619.61061	35.9800	Oleoyl ethylamide	[2M+H]+	0.915975534365991			Lipids and lipid-like molecules	Fatty Acyls	Fatty amides	1.26715e+06	1.66658e+06	2.53712e+06	1.55484e+06	1.92228e+06	1.15403e+06	1.89266e+06	1.89261e+06	1.87702e+06
M426T161	426.35565	161.3270	Oleoyl-l-carnitine	[M+H]+	0.998620413956008	HMDB0005065		Lipids and lipid-like molecules	Fatty Acyls	Fatty acid esters	217795	192079	194725	31639.9	11236.6	5125.2	101651	99541.9	97717.4
M516T190	516.30312	190.0015	Oleyloxyethylphosphorylcholine	[M+K]+	0.809868057958399			Organic nitrogen compounds	Organonitrogen compounds	Quaternary ammonium salts	281207	531925	283030	579075	461849	240119	299007	319491	313508
M559T565	559.24245	564.5600	Olmesartan medoxomil	[M+H]+	0.95175707960921			Benzenoids	Benzene and substituted derivatives	Biphenyls and derivatives	31943.4	32264.4	25444.1	30973.3	29411.5	33210.7	24580.9	25244	24577.9
M174T573	174.12270	573.2050	Ornithine	(M+CH3CN+H)+	0.9979	HMDB0000214	C01602	Organic acids and derivatives	Carboxylic acids and derivatives	"Amino acids, peptides, and analogues"	47430.3	44767.8	57304.2	31419.6	23536.6	19858.8	45872.1	48749.5	48787
M157T57	157.03402	57.2460	Orotate	[M+H]+	0.879395764453557	HMDB0000226	C00295	Organoheterocyclic compounds	Diazines	Pyrimidines and pyrimidine derivatives	758823	770438	532629	485418	726620	752005	840891	828905	840911
M276T311	276.10048	310.7540	Oxaprozin	[M+H-H2O]+	0.788526602607908	HMDB0015126	C07356	Organoheterocyclic compounds	Azoles	Oxazoles	5729.69	6948.06	5663.43	3866.46	4101.08	3273.28	6329.51	6335.64	5813.7
M443T244	443.14252	244.4530	Oxytetracycline	[M+H-H2O]+	0.955286432117373		C06624				65202.6	60629.9	67110.2	27469.6	3497.4	5851.19	53179.5	53106.6	55345.3
M365T348	365.10356	347.8970	Palatinose	[M+Na]+	0.99673933998204		C01742	Organic oxygen compounds	Organooxygen compounds	Carbohydrates and carbohydrate conjugates	75410.9	33662.2	82155.4	396143	422487	741016	122868	134282	122735
M257T141	257.25793	140.8410	Palmitic acid	[M+H]+	0.944464014928438	HMDB0000220	C00249	Lipids and lipid-like molecules	Fatty Acyls	Fatty acids and conjugates	4009.69	3932.95	2542.09	3407.08	3488.63	4588.5	5664.96	5136	5141.58
M413T216	413.23571	216.4065	Palmitoyl 3-carbacyclic phosphatidic acid	[M+Na]+	0.707024497686128			Lipids and lipid-like molecules	Fatty Acyls	Fatty acid esters	2971.43	3137.09	2594.57	2555.82	1483.15	1251.68	2411.42	2413.12	2354.08
M704T171	703.57342	170.9230	Palmitoyl sphingomyelin	[M+H]+	0.991113811019724	HMDB0061712		Lipids and lipid-like molecules	Sphingolipids	Phosphosphingolipids	1.00331e+07	1.08918e+07	9.48561e+06	1.09392e+07	6.83539e+06	6.27055e+06	1.17574e+07	1.18952e+07	1.17559e+07
M422T153	422.34531	152.6990	Palmitoylcarnitine	[M+Na]+	0.922428248657286			Lipids and lipid-like molecules	Fatty Acyls	Fatty acid esters	2748.38	2621.57	2512.8	2643.23	2072.02	2012.56	2878.7	2810.72	2810.71
M220T240	220.11726	240.4835	Pantothenic acid	[M+H]+	0.979825697503611	HMDB0000210	C00864	Organic acids and derivatives	Carboxylic acids and derivatives	Amino acids, peptides, and analogues	155856	26783.4	25867.3	14970.2	8194.67	31572.8	32380.3	30996	31063.9
M249T76_2	249.13348	75.8830	Parthenolide	[M+H]+	0.717364272627969		C07609	Lipids and lipid-like molecules	Prenol lipids	Terpene lactones	178999	261607	250781	28153.8	9271.88	11871.7	112656	116957	112686
M127T296	127.03820	296.2320	Patulin	[M+H-CO]+	0.746025806353632	HMDB0034299	C16748				128283	103330	350679	90560.4	110058	124399	109619	108283	107914
M757T41_1	756.54874	41.1700	PC(16:0/16:0)	(M+Na)+	0.9979	HMDB0000564/HMDB0007878/HMDB0007879/HMDB0007880/HMDB0007882/HMDB0007884/HMDB0007886/HMDB0007887/HMDB0007897/HMDB0007898/HMDB0007911/HMDB0007912/HMDB0007913/HMDB0007914/HMDB0007936/HMDB0007937/HMDB0007938/HMDB0007939/HMDB0007940/HMDB0007958/HMDB0007959/HMDB0007960/HMDB0007961/HMDB0007964/HMDB0007966/HMDB0007967/HMDB0007981/HMDB0007982/HMDB0007983/HMDB0007984/HMDB0007985/HMDB0008002/HMDB0008003/HMD…	C00157	Lipids and lipid-like molecules	Glycerophospholipids	Glycerophosphocholines	619235	620994	691015	529087	578008	527109	766243	766185	752943
M309T269	309.22532	268.7055	Pentapropylene glycol	[M+H]+	0.982788055788543			Organic oxygen compounds	Organooxygen compounds	Alcohols and polyols	6053.04	5062.96	3738.95	6066.92	5833.01	6494.78	3738.76	3608.87	3738.67
M365T231	365.30304	230.5390	Pentapropylene glycol monobutyl ether	[M+H]+	0.97354504358569			Organic oxygen compounds	Organooxygen compounds	Alcohols and polyols	11671	11626.8	6801.32	8055.95	18406.6	25679.6	15948.2	16198.4	16200.8
M625T465	625.15217	464.5170	Peonidin-3,5-o-di-beta-glucoside	[M]+	0.771391537558871			Phenylpropanoids and polyketides	Flavonoids	Flavonoid glycosides	5254.08	4212.45	4466.66	2366.74	2661.31	1232.62	3896	3890.35	3767.21
M369T546	369.24803	546.3750	Perindopril	[M+H]+	0.853181688749297	HMDB0014928	C07706	Organic acids and derivatives	Carboxylic acids and derivatives	Amino acids, peptides, and analogues	44320.4	46123.8	42039.6	16857.3	12931.5	14586	32831.4	32816.9	31008.6
M451T329	451.22755	328.6585	Phe-Glu-Arg	[M+H]+	0.956124894379444			Organic acids and derivatives	Carboxylic acids and derivatives	Amino acids, peptides, and analogues	204.528	343.12	158.883	4300.98	2601.79	2509.12	10940.8	11433.9	10939.9
M253T226	253.11784	226.4220	Phe-ser	[M+H]+	0.964622287954963			Organic acids and derivatives	Carboxylic acids and derivatives	Amino acids, peptides, and analogues	22746.6	1895.94	2558.08	440.974	5047.84	2807.8	4052	4422.33	4600.75
M267T205	267.13272	205.2425	Phe-thr	[M+H]+	0.933732809017396			Organic acids and derivatives	Carboxylic acids and derivatives	Amino acids, peptides, and analogues	1783.68	2628.3	1759.63	1509.56	976.181	776.71	2759.94	2816.25	2758.66
M265T227	265.16494	226.7890	Phe-val	[M+H]+	0.879195994104746			Organic acids and derivatives	Carboxylic acids and derivatives	Amino acids, peptides, and analogues	13036.4	14320.6	13419.9	8004.3	5332.83	7058.67	12657.8	12778.3	12712.2
M355T31_1	355.06301	31.4065	Phenolsulfonphthalein	[M+H]+	0.712823645412591		C12600	Organoheterocyclic compounds	Benzofurans	Benzofuranones	2469.86	13459	10989.2	5042.5	2858.79	1998.42	11367.1	15183	11352.5
M215T609	215.06890	609.0160	Phenyl salicylate	[M+H]+	0.94350867959236	HMDB0032018	C14163				4493.04	3740.75	4463.94	5245.85	3746.09	5834.42	2359.25	2716.6	2737.96
M208T309	208.09608	308.9800	Phenylpropionylglycine	[M+H]+	0.773265247847703	HMDB0000860		Organic acids and derivatives	Carboxylic acids and derivatives	Amino acids, peptides, and analogues	57146.5	50502.6	49816.3	7837	5080.6	7098.44	37287.5	37303.3	36389.9
M593T243	593.26609	243.4520	Pheophorbide a	[M+H]+	0.965576943790606		C18021	Organoheterocyclic compounds	Tetrapyrroles and derivatives	Chlorins	11471	8884.64	7925.4	15064.1	17343.9	18935.3	14225.5	16790	16312.1
M367T496	367.13763	495.8215	Phosphocholine	[2M+H]+	0.996452084029917	HMDB0001565	C00588	Organic nitrogen compounds	Organonitrogen compounds	Quaternary ammonium salts	710913	640647	726630	79290.7	23346.3	24006	241039	241000	235209
M212T432	212.04248	432.3160	Phosphocreatine	[M+H]+	0.927082173075312	HMDB0001511	C02305	Organic acids and derivatives	Carboxylic acids and derivatives	Amino acids, peptides, and analogues	123939	114787	127957	15530.3	9364.09	11964	66283.7	66967.8	64756.7
M685T469	685.34604	468.5260	Phosphonic acid, p-[(3r)-3-amino-4-[(3-hexylphenyl)amino]-4-oxobutyl]-	[2M+H]+	0.74135042973857			Organic acids and derivatives	Carboxylic acids and derivatives	Amino acids, peptides, and analogues	11828.5	3132.1	1650.82	34659.3	15722.3	12853.4	17395.6	17063	17062.6
M279T3	279.15761	3.3660	Phthalic acid Mono-2-ethylhexyl Ester	(M+H)+	0.9986						500557	500557	52901.5	48433	53113.3	20015.2	28056.9	32941.5	28083.6
M297T139	297.28841	139.3010	Phytomonic acid	[M+H]+	0.770848290433945			Lipids and lipid-like molecules	Fatty Acyls	Fatty acids and conjugates	943.747	1071.93	1519.59	3800.15	1161.19	1005.72	1938.55	1822.48	1939.04
M318T151	318.29894	151.0530	Phytosphingosine	[M+H]+	0.939725868391555	HMDB0004610	C12144	Organic nitrogen compounds	Organonitrogen compounds	Amines	3620.87	3901.83	5792.07	9553.8	8972.64	9910.69	8421.65	9067.22	8423.56
M390T327	390.10389	326.9620	Picoxystrobin	[M+Na]+	0.869273612631117			Benzenoids	Benzene and substituted derivatives	Phenyl-beta-methoxyacrylates	6124.48	10400.3	13396.1	20930.5	27375.3	18631.7	14115.6	14017.5	13661.1
M347T213	347.16621	212.6050	Piperonyl sulfoxide	[M+Na]+	0.917019045094908		C19147				12225.1	15511.3	11285.8	11777.4	6260.12	4426.72	8022.58	8326.13	8325.14
M126T251	126.05441	251.4980	Piracetam	[M+H-NH3]+	0.729930523708344			Organic acids and derivatives	Carboxylic acids and derivatives	Amino acids, peptides, and analogues	855748	883144	849079	793912	901910	1.40127e+06	928481	930066	909057
M447T410	447.21793	409.5395	Pravastatin	[M+Na]+	0.905536497916143	HMDB0005022	C01844	Organic acids and derivatives	Hydroxy acids and derivatives	Medium-chain hydroxy acids and derivatives	44337	6617.49	43243.1	9978.03	5760.84	9170.98	58573.7	57416.9	57415.7
M317T34_2	317.24604	34.1250	Pregnenolone	[M+H]+	0.850954968584973	HMDB0000253	C01953	Lipids and lipid-like molecules	Steroids and steroid derivatives	Pregnane steroids	46964.6	50404.5	51446.2	65749.9	40384.5	70778.8	64156.8	58071.3	64042.8
M330T30	330.20687	30.3870	Prenylamine	[M+H]+	0.916886542729943			Benzenoids	Benzene and substituted derivatives	Diphenylmethanes	780.571	3657.65	3298.22	2484.61	3773.39	3671.98	4173.2	4069.04	4060.62
M231T415_2	231.06852	414.9135	Pro-Ala	(M-H+2Na)+	0.9437						1218.49	3753.73	1012.6	2035	2149.11	1934.92	1610.62	1735.87	2254.94
M272T456	272.17021	456.3855	Pro-arg	[M+H]+	0.833676557469125			Organic acids and derivatives	Carboxylic acids and derivatives	Amino acids, peptides, and analogues	3986.73	5106.22	3983.98	12459.5	7293.14	8164	42010.1	41832	35086.1
M247T347	247.13873	347.2015	Pro-Asn	(M+NH4)+	0.6895						15386.1	19053.7	17822	16289.4	14759.4	13010.4	25850.8	25835.7	24526.6
M231T326	231.07638	325.9030	Pro-Asp	[M+H]+	0.98161538672371			Organic acids and derivatives	Carboxylic acids and derivatives	Amino acids, peptides, and analogues	35606.8	34689.6	34862.4	62215.1	64646.3	44057.3	41085.1	41596.1	41602.4
M245T407	245.11256	406.7180	Pro-Glu	[M+H]+	0.991935300939067			Organic acids and derivatives	Carboxylic acids and derivatives	Amino acids, peptides, and analogues	9667.68	9458.29	10343.9	4880.78	3672.51	3593.61	9620	9618.37	9346.99
M229T392	229.14097	391.5520	Pro-leu	[M+H]+	0.889752679227433			Organic acids and derivatives	Carboxylic acids and derivatives	Amino acids, peptides, and analogues	4021.53	5320.88	4443.81	1913.25	2179.06	279.981	7772.34	7770.12	8424.93
M244T513	244.16327	512.5605	Pro-lys	[M+H]+	0.95269294983488			Organic acids and derivatives	Carboxylic acids and derivatives	Amino acids, peptides, and analogues	9214.87	7897.5	11514.9	13895.4	14417.2	12507.7	13879.5	14010.9	12852.2
M263T222	263.13838	222.3940	Pro-phe	[M+H]+	0.99546039499437			Organic acids and derivatives	Carboxylic acids and derivatives	Amino acids, peptides, and analogues	6562.01	11134.2	789.512	3695.75	2164.49	4545.35	6374.07	6001.69	6373.88
M302T59	302.30456	58.5720	Pro-Trp	[M+H]+	0.96985468934357	HMDB0000269	C00836	Organic nitrogen compounds	Organonitrogen compounds	Amines	4.16655e+06	5.57553e+06	4.49886e+06	5.38909e+06	4.77311e+06	6.53185e+06	5.23776e+06	5.17796e+06	5.27653e+06
M458T412	458.23429	412.0505	Pro-Trp-Arg	[M+H]+	0.983665264448335			Organic acids and derivatives	Carboxylic acids and derivatives	Amino acids, peptides, and analogues	5388.56	5067.27	3726.75	2426.12	1713.03	1538.85	5323.44	5320.74	5186.99
M614T517	614.31127	517.2620	Propanoic acid, 2-[[1-[3-[4-([1,1'-biphenyl]-4-ylcarbonyl)-2-propylphenoxy] propyl]-1,2,3,4-tetrahydro-5-quinolinyl]oxy]-2-methyl-	[M+Na]+	0.735758519923784			Benzenoids	Benzene and substituted derivatives	Benzophenones	7127.13	6484.62	6781.2	1787.63	1824.81	1593.97	8296.74	8297.03	8601.46
M503T336	503.33137	336.4380	Propanoic acid, 2-[[4-[2-[[(cyclohexylamino)carbonyl](4-cyclohexylbutyl)amino]ethyl]phenyl]thio]-2-methyl-	[M+H]+	0.988048420113661		C15622	Organosulfur compounds	Thioethers	Aryl thioethers	7029.3	7297.96	6941.15	3480.73	2247.01	2646.64	6029.87	6046.66	5989.08
M531T404	531.29779	404.1880	Proscillaridin a	[M+H]+	0.913726855039389		C12816	Lipids and lipid-like molecules	Steroids and steroid derivatives	Steroid lactones	7193.1	8177.8	8400.41	10616.4	6394.86	12847.7	12058.5	11875.6	11853.6
M530T440	530.29998	440.0675	Prostaglandin e2 p-benzamidophenyl ester	[M+H-H2O]+	0.995852633343289			Lipids and lipid-like molecules	Fatty Acyls	Eicosanoids	1846.11	2220.96	2087.59	2909.9	2357.19	4880.15	34679.2	34677	32865.4
M391T215	391.19155	214.5540	Prostaglandin g2	[M+Na]+	0.950464025666391		C05956	Lipids and lipid-like molecules	Fatty Acyls	Eicosanoids	5819.03	8683.18	5070.07	5250.28	2887.92	2399.89	3542.85	3634.08	3542.65
M588T410	588.34103	409.8150	Pseudojervine	[M+H]+	0.976967902866283			Lipids and lipid-like molecules	Steroids and steroid derivatives	Steroidal glycosides	4164.96	4338.46	5127.77	4315.5	2397.66	2400.02	3558.82	3372.54	3356.6
M462T110	462.33983	110.1670	Psychosine	[M+H]+	0.81006659605728	HMDB0000648	C01747	Lipids and lipid-like molecules	Sphingolipids	Glycosphingolipids	37933.5	38354.2	72324.4	116563	10550.7	15786.8	35790.5	39592.8	39675.5
M390T245	390.10344	244.7690	Pyridazine, 3-[4-(2-chloro-5-fluorophenoxy)-1-piperidinyl]-6-(5-methyl-1,3,4-oxadiazol-2-yl)-	[M+H]+	0.877732394682551						25224.7	24785.7	25887.4	17505	26157.5	23290.4	27707.8	27706.5	27190.9
M168T92	168.06453	92.1050	Pyridoxal	[M+H]+	0.972754099108615	HMDB0001545	C00250	Organoheterocyclic compounds	Pyridines and derivatives	Pyridine carboxaldehydes	14366.2	23706.4	39401.8	16634.9	18687.8	8362.18	19972.3	24743.8	24711.1
M150T91	150.05388	90.9230	Pyridoxal phosphate	[M+H-H3O4P]+	0.708769368854172	HMDB0001491	C00018	Organoheterocyclic compounds	Pyridines and derivatives	Pyridine carboxaldehydes	38349.2	88652.2	85557	75642.9	30058.9	47356.8	62466.2	61909	61907.2
M170T98	170.08009	98.3960	Pyridoxine	[M+H]+	0.998690950800024	HMDB0000239	C00314	Organoheterocyclic compounds	Pyridines and derivatives	Pyridoxines	387125	805650	995447	3715.56	1208.8	2384.26	239073	216046	238065
M442T398	442.27415	397.7200	Pyroglu-Arg-Arg	[M+H]+	0.815954335276706			Organic acids and derivatives	Carboxylic acids and derivatives	Amino acids, peptides, and analogues	911.656	656.535	768.232	3654.55	2319.35	4100.23	6889.4	6886.21	7116.06
M343T389	343.15896	389.4115	Pyroglu-Gly-Arg	[M+H]+	0.963758087501293			Organic acids and derivatives	Carboxylic acids and derivatives	Amino acids, peptides, and analogues	15659.1	22577.6	13929.5	927.963	590.802	1431.45	12830.7	12288.2	12873.8
M315T513	315.15561	513.4060	Pyroglu-Gly-Lys	[M+H]+	0.96787036513034			Organic acids and derivatives	Carboxylic acids and derivatives	Amino acids, peptides, and analogues	2056.28	776.363	2107.72	1505.35	2620.41	3307.08	1471.12	1681.69	1382.05
M389T406_1	389.17634	406.3900	Pyroglu-Met-Lys	[M+H]+	0.756679487258002			Organic acids and derivatives	Carboxylic acids and derivatives	Amino acids, peptides, and analogues	12274.2	11658.7	11555	4206.45	3040.4	2052.84	7574.4	7569.4	7228.61
M449T335_2	449.21444	335.3830	Pyroglu-tyr-arg	[M+H]+	0.928515520521872			Organic acids and derivatives	Carboxylic acids and derivatives	Amino acids, peptides, and analogues	357.388	303.272	446.786	2108.98	734.536	925.73	1964.96	2001.41	1940.85
M570T448_2	570.31998	447.6240	Pyrrhoxanthinol	[M]+	0.768316542336194			Lipids and lipid-like molecules	Prenol lipids	Terpene lactones	2179.77	3573.6	2269.68	2364.09	3748.44	5423.71	31245.6	31091.5	30096.6
M72T330	72.08048	329.6030	Pyrrolidine	[M+H]+	0.768503568320345	HMDB0031641		Organoheterocyclic compounds	Pyrrolidines		9646.56	22273.7	22117.1	10728.6	7934.06	7607.76	15034.9	15040.5	15666.3
M323T249	323.09569	248.9590	Quinoline-2,6-diol	[2M+H]+	0.840870071091586			Organoheterocyclic compounds	Quinolines and derivatives	Quinolones and derivatives	30034.5	27029.5	34108.2	35888.2	41736.8	41730.8	36653.5	36849.8	36653.3
M299T351	299.06348	351.3910	Quizalofop ethyl	[M+H-C3H6O2]+	0.708713830747844		C18530	Benzenoids	Benzene and substituted derivatives	2-phenoxypropionic acid esters	8490.16	10373	9224.79	19033.9	32874.8	32701.8	13693.5	13596.2	13473.6
M213T426	213.12265	425.7690	Rabenzazole	[M+H]+	0.746392659860707						3735.17	3165.35	5098.67	3986.92	1870.07	615.25	4065.06	4096.75	3926.83
M609T463	609.27326	462.5575	Reserpine	[M+H]+	0.749506493539133	HMDB0014351	C06539				2324.44	5164.88	3586.44	989.996	1426.1	7510.46	16130.1	16113.4	14629.9
M231T295	231.01639	294.9275	Ribulose 5-phosphate	[M+H]+	0.810981166589308	HMDB0000618		Organic oxygen compounds	Organooxygen compounds	Carbohydrates and carbohydrate conjugates	6223.77	7473.62	5942.78	6114.64	5294.88	8146.77	7682.53	7529.77	7532.01
M555T142	555.26427	142.4510	Roridin a	[M+Na]+	0.705143205434277		C09716	Lipids and lipid-like molecules	Prenol lipids	Sesquiterpenoids	6373.12	7551.85	8640.98	11659.3	5173.74	5177.94	6051.1	6040.5	6497.42
M293T241	293.12635	240.9655	Rucaparib	[M+H-CH5N]+	0.853232845511381			Organoheterocyclic compounds	Indoles and derivatives	Indoles	12054.5	8547.33	5312.1	12248.1	11823.4	15666.8	19588.7	18481.3	19253.3
M349T339	349.08846	339.2930	Rutinose	[M+Na]+	0.769818058103375		C08247	Lipids and lipid-like molecules	Fatty Acyls	Fatty acyl glycosides	2385.81	1537.6	2197.83	3830.42	5022.49	6141.38	3024.41	3024.06	2984.92
M385T451_1	385.12549	450.8150	S-adenosyl-l-homocysteine	[M+H]+	0.731481138445113	HMDB0000939	C00021	Nucleosides, nucleotides, and analogues	5'-deoxyribonucleosides	5'-deoxy-5'-thionucleosides	44399.1	32865.9	28721.8	4477.65	3993.5	3096.21	24293.3	27507.2	24215.4
M298T80	298.09581	80.4690	S-methyl-5'-thioadenosine	[M+H]+	0.999912993423373	HMDB0001173	C00170	Nucleosides, nucleotides, and analogues	5'-deoxyribonucleosides	5'-deoxy-5'-thionucleosides	855255	1.56685e+06	1.67512e+06	689029	172168	168306	1.45907e+06	1.42756e+06	1.42736e+06
M136T408	136.06101	408.2875	S-methyl-l-cysteine	[M+H]+	0.987350658263431	HMDB0002108	C22040	Organic acids and derivatives	Carboxylic acids and derivatives	Amino acids, peptides, and analogues	124821	109527	153480	133298	137577	125562	113095	107131	107075
M928T347	927.52143	347.4220	Saikosaponin c	[M+H]+	0.877575485932791			Lipids and lipid-like molecules	Prenol lipids	Terpene glycosides	1315.92	1315.92	1315.92	411.181	195.948	315.742	1918.18	1957.35	1955.58
M131T318	131.08059	318.4340	Sarcosine	(M+CH3CN+H)+	0.7772	HMDB0000271	C00213	Organic acids and derivatives	Carboxylic acids and derivatives	"Amino acids, peptides, and analogues"	595983	627308	615796	140153	40005.4	40739.8	501785	505230	505231
M402T401_2	402.20799	401.3185	Schizandrin a	[M+H-CH3]+	0.77541493178351		C16951	Phenylpropanoids and polyketides	Tannins	Hydrolyzable tannins	11983.2	9910.24	10153	15050.8	8996.85	13359.6	53883.6	53902	53267
M220T487	220.08075	486.9165	Ser-Asn	[M+H]+	0.800568918692734			Organic acids and derivatives	Carboxylic acids and derivatives	Amino acids, peptides, and analogues	37311	39357.9	31477.9	22060.3	20054.3	23201.6	21853.4	23028.5	23031.2
M359T429	359.20077	428.7700	Ser-Pro-Arg	[M+H]+	0.790519036516671			Organic acids and derivatives	Carboxylic acids and derivatives	Amino acids, peptides, and analogues	4367.48	4532.31	1374.38	3318.36	2611	3924.63	22121.6	24137.7	22249.2
M207T226_1	207.11288	226.1190	Ser-Thr	[M+H]+	0.797762557675239			Organic acids and derivatives	Carboxylic acids and derivatives	Amino acids, peptides, and analogues	2.42088e+06	2.51449e+06	2.55822e+06	689649	463425	478697	2.04994e+06	2.00497e+06	2.00505e+06
M137T330	137.07005	330.2295	Siduron	[M+H-C7H12]+	0.861368702366319		C18435	Benzenoids	Benzene and substituted derivatives	N-phenylureas	690.575	28601.2	374998	3511.65	13108.1	6582.47	86184.8	85073	85060.7
M475T411	475.21076	411.4220	Sildenafil	[M+H]+	0.864054442913643	HMDB0005039	C07259	Benzenoids	Benzene and substituted derivatives	Benzenesulfonamides	1078.15	1629.4	1288.99	1418.59	1148.91	690.145	4084.96	3639.39	3638.7
M483T426	483.11813	426.3290	Silychristin	[M+H]+	0.707180145522877		C08717				4954.03	3368.45	4419.3	2251.71	2266.25	2170.74	3375.68	3370.01	3134.68
M795T33	794.61228	32.5730	Sphingomyelin (d18:1/18:0)	(M+CH3CN+Na)+	0.9074	HMDB0001348/HMDB0010168/HMDB0010169/HMDB0011698/HMDB0011699/HMDB0012084/HMDB0012085/HMDB0012087/HMDB0012088/HMDB0012089/HMDB0012090/HMDB0012091/HMDB0012092/HMDB0012093/HMDB0012094/HMDB0012095/HMDB0012096/HMDB0012100/HMDB0012101/HMDB0012102/HMDB0012103/HMDB0012104/HMDB0012105/HMDB0012107/HMDB0013461/HMDB0013462/HMDB0013463/HMDB0013464/HMDB0013465/HMDB0013466/HMDB0013467/HMDB0013468/HMDB0013469	C00550	Lipids and lipid-like molecules	Sphingolipids	Phosphosphingolipids	2224.33	16546.6	7547.44	8664.39	5917.82	12958.4	6928.63	9251.19	6717.9
M282T174	282.27772	173.7530	Sphingosine	[M+H-H2O]+	0.847591514056679	HMDB0000252	C00319	Organic nitrogen compounds	Organonitrogen compounds	Amines	49887.8	58259.6	75883.2	26718.1	81961.7	46733.8	56071.5	46155.8	55731.7
M883T196	883.48807	195.8200	Spirostane + 2o, -2h, o-hex-dhex-dhex	[M-H2O+H]+	0.718636568184296			Lipids and lipid-like molecules	Steroids and steroid derivatives	Steroidal glycosides	747.595	277.885	989.389	729.704	517.408	495.486	7507.11	7489.25	7489.25
M144T272	144.10070	272.2760	Stachydrine	[M+H]+	0.899079171551314	HMDB0004827	C10172	Organic acids and derivatives	Carboxylic acids and derivatives	Amino acids, peptides, and analogues	27256.4	49393.6	22512.9	20521.8	7739.8	7563.92	19096.4	19090.3	17790.6
M333T245	333.07745	245.4290	Sulfadoxin	[M+Na]+	0.981376598328545	HMDB0015413	C07630	Benzenoids	Benzene and substituted derivatives	Benzenesulfonamides	34410.7	31779.5	29927.3	40767.4	41707.8	55030.5	39709.5	39716	37527.7
M336T292	336.05810	291.5450	Sulfanitran	[M+H]+	0.743399844660974			Benzenoids	Benzene and substituted derivatives	Sulfanilides	9317.58	10381	9717.4	1471.57	1912.46	1960.72	10339.3	10022.7	10007.7
M333T286	333.19051	285.9710	Sumithrin	[M+H-H2O]+	0.842351131326606		C14387	Lipids and lipid-like molecules	Fatty Acyls	Fatty acid esters	1012.68	1164.08	1151.93	1614.21	1236.97	990.876	1338.14	1419.88	1340.52
M667T234	667.28042	234.2425	Syrosingopine	[M+H]+	0.774092686399558						5957.62	5333.25	5754.04	6157.45	3874.82	3213.12	4447.7	5009.68	5017.92
M563T470_2	563.32449	470.0935	Tandutinib	[M+H]+	0.92436130426304			Organoheterocyclic compounds	Diazinanes	Piperazines	13128.6	17596.7	15064.5	14812.7	9008.63	11674.7	11850.3	11872.2	11345.8
M395T407	395.11286	407.2345	Tangeritin	[M+Na]+	0.864479310300173	HMDB0030539	C10190	Phenylpropanoids and polyketides	Flavonoids	O-methylated flavonoids	6292.36	2534.37	4281.33	3056.68	3998.32	7056.97	5645.16	4773.58	5624.13
M516T399_2	516.28847	398.9195	Taurocholate	[M+H]+	0.891391910025797	HMDB0000036	C05122	Lipids and lipid-like molecules	Steroids and steroid derivatives	Bile acids, alcohols and derivatives	4369.23	3866.01	4052.91	5394.73	5524.32	4795.59	6335.53	6159.73	6335.99
M704T547_2	704.27992	546.9570	Taxinine m	[M+NH4]+	0.740554887450699			Organic acids and derivatives	Carboxylic acids and derivatives	Pentacarboxylic acids and derivatives	11811.9	7636.21	9097.58	6674.87	12904.9	9658.27	8781.15	8357.53	8317.12
M870T257	870.35695	257.0120	Taxol c	[M+Na]+	0.811630251003947			Lipids and lipid-like molecules	Prenol lipids	Diterpenoids	11234.6	8801.38	7072.66	8751.92	1998.18	2811.18	4833.32	4515.2	4832.27
M702T286	702.37898	285.5640	Telaprevir (vx-950)	[M+Na]+	0.840828390540764			Organic acids and derivatives	Peptidomimetics	Hybrid peptides	1747.74	3817.09	1475.5	14659.2	3699.4	3500.55	2083.31	2526	2128.1
M383T438	383.11346	437.9470	Teniposide	[M+H-C11H14O6S]+	0.995325823712579		C11153	Lignans, neolignans and related compounds	Lignan lactones	Podophyllotoxins	24834.2	115307	17990.3	24697	14769.8	20908	20674.8	17869.7	20592.9
M415T269	415.25293	269.0130	Tentoxin	[M+H]+	0.850721804908037		C08441	Organic acids and derivatives	Carboxylic acids and derivatives	Amino acids, peptides, and analogues	8348.11	10057.9	11370.6	9086.63	8210.39	11327.7	11085	10559.5	11095.7
M443T136	443.33146	135.5395	Testosterone decanoate	[M+H]+	0.839490061503955		C14607	Lipids and lipid-like molecules	Steroids and steroid derivatives	Steroid esters	8278.13	4308.95	6878.62	9748	4838.64	4861.05	4743.02	5229.4	5220.07
M195T60	195.12146	60.3980	Tetraethylene glycol	[M+H]+	0.945820440377168	HMDB0094708		Organic oxygen compounds	Organooxygen compounds	Ethers	110580	159290	178285	140898	172180	72419.5	148040	148172	151710
M223T52	223.15327	52.1440	Tetraglyme	[M+H]+	0.874233143469634			Organic oxygen compounds	Organooxygen compounds	Ethers	21483.2	25294.7	33283.1	29772	22877	4310.14	26606.2	24479.8	24416
M803T39	802.51770	38.6360	Thioetheramide-PC	(M-2H+3Na)+	0.7461						8145.16	11229	13657	4583.89	12569.8	6003.26	9670.99	9519.06	10864.8
M696T462	696.19196	462.3360	Thiofluor 623	[M+NH4]+	0.817222854828678			Lipids and lipid-like molecules	Prenol lipids	Monoterpenoids	7226.15	6448.96	5728.23	1581.31	1204.19	1081.81	4411.06	4553.77	4551.65
M462T199	462.25754	199.2400	Thiomiltefosine	[M+K]+	0.707974447047142			Organic nitrogen compounds	Organonitrogen compounds	Quaternary ammonium salts	5671.91	15361.1	5134.52	3336.46	3384.42	3110.44	4777.03	4672.71	4776.28
M191T251	191.08396	251.4125	Thr-Ala	[M+H]+	0.745335394107769			Organic acids and derivatives	Carboxylic acids and derivatives	Amino acids, peptides, and analogues	869817	803542	791746	189974	151130	144996	783923	775737	775645
M347T407	347.20191	407.1505	Thr-Ala-Arg	[M+H]+	0.887046896896299			Organic acids and derivatives	Carboxylic acids and derivatives	Amino acids, peptides, and analogues	15464.7	14467	16491.5	3452.69	3355.19	3089	13505.5	13797.3	13507.6
M391T410	391.19165	409.8270	Thr-Asp-Arg	[M+H]+	0.861526269639194			Organic acids and derivatives	Carboxylic acids and derivatives	Amino acids, peptides, and analogues	2404.34	3149.66	2857.41	5207.96	2841.57	3476.26	23091.6	26169.5	23004.2
M404T431	404.22225	430.8960	Thr-Gln-Arg	[M+H]+	0.968001135415049			Organic acids and derivatives	Carboxylic acids and derivatives	Amino acids, peptides, and analogues	12907.1	11124.3	15748.5	5063.35	3212.64	3519.22	14205.1	12944.5	14297.2
M377T408_1	377.21138	407.8700	Thr-Glu-Lys	[M+H]+	0.880699632422117			Organic acids and derivatives	Carboxylic acids and derivatives	Amino acids, peptides, and analogues	5438.19	6418.21	5190.55	1881.49	1920.17	2238.4	7261.82	7266.3	7528.11
M373T439	373.21533	438.8260	Thr-Pro-Arg	[M+H]+	0.866952008443716			Organic acids and derivatives	Carboxylic acids and derivatives	Amino acids, peptides, and analogues	924.16	10175	1161.2	4742.41	2974.48	2985.17	11554.8	10903.5	11531.9
M207T348	207.07881	348.4620	Thr-Ser	[M+H]+	0.752375031287423			Organic acids and derivatives	Carboxylic acids and derivatives	Amino acids, peptides, and analogues	12951.5	19366.7	7629.23	10734.7	5292.68	5178.5	17129.6	17781.2	17779
M363T424	363.19554	423.7515	Thr-Ser-Arg	[M+H]+	0.859780435172137			Organic acids and derivatives	Carboxylic acids and derivatives	Amino acids, peptides, and analogues	4241.19	5364.53	4422.01	3272.73	3382.53	3480.54	12580	12948.1	12948.5
M385T30	385.17603	30.0900	Thyrotropin-releasing hormone	[M+Na]+	0.96022741508589	HMDB0060080	C03958	Organic acids and derivatives	Carboxylic acids and derivatives	Amino acids, peptides, and analogues	2399.18	11802.6	13214.3	7713.69	7561.07	7648.07	6854.13	7440.07	7437.21
M409T313	409.12390	313.1190	Tinnevellin glucoside	[M+H]+	0.849772811257227			Organic oxygen compounds	Organooxygen compounds	Carbohydrates and carbohydrate conjugates	2496.21	1789.54	1787.97	1334.17	3457.98	2502.81	2416.32	2410.91	2268.6
M357T31_2	357.14525	30.8300	Topiramate	[M+NH4]+	0.948442268439558	HMDB0005034	C07502	Organoheterocyclic compounds	Dioxolopyrans		2089.72	7473.08	12864.6	7747.4	7483.84	7496.4	7053.51	7494.07	7484.81
M158T231	158.11665	230.8240	Trans-4-(aminomethyl)cyclohexanecarboxylic acid	[M+H]+	0.773632933232292	HMDB0014447	C12535	Organic acids and derivatives	Carboxylic acids and derivatives	Amino acids, peptides, and analogues	19356.8	18190	21396.2	3186.22	4668.11	2319.45	11287.8	11286.8	10784
M149T226	149.05877	226.1190	trans-cinnamate	[M+H]+	0.97811824563831	HMDB0000930	C10438	Phenylpropanoids and polyketides	Cinnamic acids and derivatives	Cinnamic acids	9476.02	8099.15	9145.33	2149.42	1996.13	1864.24	8218.46	8160.33	7918.05
M136T159_2	136.06117	159.4330	Trans-zeatin	[M+H-C5H8O]+	0.785688059109231	HMDB0012204	C00371	Organoheterocyclic compounds	Imidazopyrimidines	Purines and purine derivatives	1.50398e+06	2.10436e+06	1.78373e+06	383454	257143	295058	998167	983115	983155
M479T543	479.19705	543.2000	Triamcinolone diacetate	[M+H]+	0.908314431142206	HMDB0139638	C08184	Lipids and lipid-like molecules	Steroids and steroid derivatives	Pregnane steroids	4611.08	6208.12	3692.57	4006.83	2723.31	5825.51	6690.24	6823.71	6691.5
M150T143	150.11155	143.1310	Triethanolamine	[M+H]+	0.93546070674284	HMDB0032538	C06771	Organic nitrogen compounds	Organonitrogen compounds	Amines	39944	37652.3	98636.8	31842.7	22198.5	32945.3	35671.2	35672.2	35448.6
M183T38	183.07746	37.8900	Triethyl phosphate	[M+H]+	0.999862060458101			Organic acids and derivatives	Organic phosphoric acids and derivatives	Phosphate esters	113061	251089	371511	192085	131438	169966	207254	209568	207287
M130T70	130.15793	69.5490	Triethylenetetramine	[M+H-NH3]+	0.828951381363673		C07166	Organic nitrogen compounds	Organonitrogen compounds	Amines	11063.3	86262.8	62408.3	107062	109831	83418.3	93776.5	96975.5	94054.9
M385T232	385.27145	232.0540	Tripropylene glycol	[2M+H]+	0.983299975012054			Organic oxygen compounds	Organooxygen compounds	Alcohols and polyols	4227.97	5042.72	2997.34	4294.89	2007.35	3046.28	4575.92	5027.65	4577.05
M399T449	399.25753	448.7950	Tris(2-butoxyethyl) phosphate	[M+H]+	0.992446950901675		C14446	Organic acids and derivatives	Organic phosphoric acids and derivatives	Phosphate esters	23956.8	38371.5	23745	25059.6	26626.5	29998	32425.4	33265.6	31834.1
M432T404	432.21871	404.3815	Trp-Ala-Arg	[M+H]+	0.926187747726473			Organic acids and derivatives	Carboxylic acids and derivatives	Amino acids, peptides, and analogues	13142.8	10627.7	11151.5	10803.8	6492.03	7120.75	15001	12502.6	13343.4
M476T399	476.24284	398.7240	Trp-Asp-Arg	[M+H]+	0.990100241277647			Organic acids and derivatives	Carboxylic acids and derivatives	Amino acids, peptides, and analogues	918.354	541.173	671.38	1498.46	717.888	2172.14	11555.3	11552	11432.6
M490T371	490.22981	370.5325	Trp-Glu-Arg	[M+H]+	0.958372493311171			Organic acids and derivatives	Carboxylic acids and derivatives	Amino acids, peptides, and analogues	930.89	587.697	880.017	2071.12	1204.85	1335.8	13853.3	13553.7	13532.9
M458T422	458.26885	422.4170	Trp-Pro-Arg	[M+H]+	0.831091478467823			Organic acids and derivatives	Carboxylic acids and derivatives	Amino acids, peptides, and analogues	1419.71	1825.68	1169.36	2167.65	1425.97	1995.87	7990.06	7993.19	7581.52
M430T470	430.23672	470.1190	Trp-Pro-Lys	[M+H]+	0.780558794235346			Organic acids and derivatives	Carboxylic acids and derivatives	Amino acids, peptides, and analogues	9369.79	8190.22	10103.8	6934.6	7025.51	6485.22	7064.06	6315.48	7142.09
M547T266	547.26621	266.0475	Trp-Trp-Arg	[M+H]+	0.985460821620172			Organic acids and derivatives	Carboxylic acids and derivatives	Amino acids, peptides, and analogues	1321.52	1293.2	1352.15	1385.76	1792.99	2387.14	7114.4	7098.54	7098.53
M366T391	366.14835	391.4150	Trp(dioxidation)-Glu	[M+H]+	0.984991074100497			Organic acids and derivatives	Carboxylic acids and derivatives	Amino acids, peptides, and analogues	97321.9	107742	1799.92	154599	149471	187481	3606.36	3536.69	3602.01
M376T36	376.25749	36.3860	Tuberostemonine	[M+H]+	0.945797788623726			Alkaloids and derivatives	Stemona alkaloids	Stemoamide-type alkaloids	73384.5	91275.8	94428.2	82775.5	89095.9	105451	232808	233133	224968
M543T160	543.18333	159.9480	Tyr-Ala	(2M+K)+	0.7959						14999	14786.7	17405	900.397	457.432	471.035	5984.82	6027.67	4561.13
M338T347	338.18062	347.0900	Tyr-Arg	[M+H]+	0.873857198538091	HMDB0005768	C02993	Organic acids and derivatives	Carboxylic acids and derivatives	Amino acids, peptides, and analogues	560.686	418.615	384.068	1388.66	1199.4	1007.03	3969.98	3703.45	3968.5
M467T29	467.20311	28.9270	Tyr-Glu-Arg	[M+H]+	0.807281665252763			Organic acids and derivatives	Carboxylic acids and derivatives	Amino acids, peptides, and analogues	193.98	433.673	861.683	581.169	731.463	2204.29	566.224	534.22	597.867
M475T432	475.25989	432.2040	Tyr-His-Arg	[M+H]+	0.967241450699688			Organic acids and derivatives	Carboxylic acids and derivatives	Amino acids, peptides, and analogues	930.034	1187.31	2531.02	4261.72	1650.25	4801.44	55333.5	55336.9	54456.7
M265T267	265.11449	267.2270	Tyr-Thr	(M+H-H2O)+	0.9661						6208.62	16126.7	3187.5	2560.51	1982.2	2474.18	3418.97	3261.3	3265.5
M120T226	120.07987	225.8340	Tyramine	(M+H-H2O)+	0.6103	HMDB0000306	C00483	Benzenoids	Benzene and substituted derivatives	Phenethylamines	45013.6	47458.4	42842.9	11060.9	8686.19	9776.97	37992.9	38002	36467.9
M182T330	182.07822	330.0830	Tyrosine	[M+H]+	0.850173303957291	HMDB0000158	C00082	Organic acids and derivatives	Carboxylic acids and derivatives	Amino acids, peptides, and analogues	6823.83	12412.1	5478.6	5077.27	2699.09	1919.08	6683.96	6492.16	6676.98
M584T431	584.08454	430.6990	UDP-D-Galactose	(M+NH4)+	0.969	HMDB0000302/HMDB0062573	C00052	Nucleosides, nucleotides, and analogues	Pyrimidine nucleotides	Pyrimidine nucleotide sugars	13571.9	16667.2	12888.5	1621.14	807.962	6367.93	8560.04	8372.72	8557.77
M113T148_2	113.03437	148.3800	Uracil	[M+H]+	0.991238363104505	HMDB0000300	C00106	Organoheterocyclic compounds	Diazines	Pyrimidines and pyrimidine derivatives	690557	824166	865560	227578	137582	175886	751692	745143	745233
M245T148	245.07600	148.3800	Uridine	[M+H]+	0.999210795675666	HMDB0000296	C00299	Nucleosides, nucleotides, and analogues	Pyrimidine nucleosides		128975	141281	145591	40171.6	20270.1	31289.1	129691	129708	127949
M674T419	674.03145	419.4545	Uridine 5'-(trihydrogen diphosphate), p'-[2-(acetylamino)-2-deoxy-.alpha.-d-galactopyranosyl] ester	[M-2H+3Na]+	0.889028213718334	HMDB0060522		Nucleosides, nucleotides, and analogues	Pyrimidine nucleotides	Pyrimidine nucleotide sugars	3377.87	2927.19	2952.07	818.748	1356.28	1205.69	2983.38	3076.82	3030.56
M405T431	405.00664	430.5570	Uridine 5'-diphosphate	[M+H]+	0.965316626045126	HMDB0000295	C00015	Nucleosides, nucleotides, and analogues	Pyrimidine nucleotides	Pyrimidine ribonucleotides	18343.7	18824.6	19476.2	1499.92	1158.83	1013.05	12688	12748.8	13993.6
M422T418	422.03433	418.4530	Uridine 5'-diphosphate (UDP)	(M+NH4)+	0.9837	HMDB0000295	C00015	Nucleosides, nucleotides, and analogues	Pyrimidine nucleotides	Pyrimidine ribonucleotides	7030.74	6681.98	6050.11	803.822	1660.31	1590.2	4995.71	4995.04	4873.13
M598T464	598.06400	463.6000	Uridine 5'-diphosphoglucuronic acid (UDP-D-glucuronate)	(M+NH4)+	0.9506	HMDB0000935	C00167	Nucleosides, nucleotides, and analogues	Pyrimidine nucleotides	Pyrimidine nucleotide sugars	4206.97	4865.64	4580.81	1359.52	1478.08	1473.78	3523.46	3523.5	3556.43
M591T509	591.31881	508.8580	Urobilin	[M+H]+	0.713437228203424		C05794	Organoheterocyclic compounds	Tetrapyrroles and derivatives	Bilirubins	1873.7	4245.04	3045.33	6626.78	3754.4	3661.13	7782.4	6930.85	7778.69
M159T267_2	159.11299	267.2930	Val-Ala-Lys	[M+2H]2+	0.78278005648745			Organic acids and derivatives	Carboxylic acids and derivatives	Amino acids, peptides, and analogues	2.45907e+06	2.00891e+06	2.51693e+06	757898	598151	638626	2.58514e+06	2.56233e+06	2.56268e+06
M389T372	389.21252	372.0480	Val-Asp-Arg	[M+H]+	0.897351203346054			Organic acids and derivatives	Carboxylic acids and derivatives	Amino acids, peptides, and analogues	2455.71	2005.21	2299.34	5510.3	2656.36	3026.86	19334.8	18185.5	18173.9
M387T347	387.25838	346.8120	Val-Leu-Arg	[M+H]+	0.70026816282723			Organic acids and derivatives	Carboxylic acids and derivatives	Amino acids, peptides, and analogues	4886.09	11653.9	6291.13	17501.2	7740.97	7982.34	1721.05	2145.16	4085.39
M215T337	215.13790	337.1235	Val-Pro	[M+H]+	0.800069354957866			Organic acids and derivatives	Carboxylic acids and derivatives	Amino acids, peptides, and analogues	8348.06	5016.93	4502.88	2867.57	2194.84	3399.94	6605.61	7590.19	6604.18
M280T245	280.13738	244.7790	Val-Tyr	M+	0.6135						1175.05	1915.56	1872.03	3018.33	1464.87	2008.28	3019.01	2418.67	2718.66
M216T518	216.14450	518.1830	Val-Val	M+	0.742						72790.4	58088.9	59812.4	40547.4	36588.9	45413.1	122798	122830	119977
M343T378	343.12159	378.2100	Valproic acid .beta.-d-glucuronide	[M+Na]+	0.763708251967553	HMDB0000901		Organic oxygen compounds	Organooxygen compounds	Carbohydrates and carbohydrate conjugates	407849	243555	245963	234747	237488	252538	252844	252840	250320
M674T373	674.34372	372.8440	Veratridine	[M+H]+	0.921752475693988		C06544	Lipids and lipid-like molecules	Steroids and steroid derivatives	Steroidal alkaloids	272.117	7013.55	345.402	611.701	458.767	566.499	4331.78	4169.56	4332.99
M507T410	507.17632	410.2580	Verrucarin j	[M+Na]+	0.714751969550348			Lipids and lipid-like molecules	Prenol lipids	Sesquiterpenoids	8909.31	7970.83	8303.11	4385.08	1550.93	1887.16	6900.51	7167.87	6897.19
M245T422	245.15974	422.4480	Verruculotoxin	[M+H]+	0.815510944543667		C10624	Organic acids and derivatives	Carboxylic acids and derivatives	Amino acids, peptides, and analogues	25873.7	26993.6	23487.1	16470.4	9074.89	8292.06	26787.5	27596.2	26780.3
M563T296	563.16807	296.1180	Vialinin a	[M+H]+	0.764161184157697			Benzenoids	Benzene and substituted derivatives	Terphenyls	1343.69	1893.24	1018.43	1459.46	1540.44	1602.92	1210.95	1107.34	1286.59
M706T549	706.29664	548.6015	Vibriobactin	[M+H]+	0.818966494127949		C06769	Benzenoids	Benzene and substituted derivatives	Benzoic acids and derivatives	190332	163432	165981	152836	151684	180039	151668	151650	145554
M811T496	811.41040	495.8170	Vinblastine	[M+H]+	0.773333428911195		C07201				7652.93	185.934	96.3345	2681.11	1573.17	1695.57	20829.1	20758.1	20280.9
M779T435_2	779.40640	435.1630	Vinorelbine (navelbine)	[M+H]+	0.739298809902545						615.595	606.853	371.134	2211.22	1444.13	1355.26	7405.76	6229.6	7381.86
M824T262_2	824.37669	262.3080	Virginiamycin component a	[M+H]+	0.718268657418495		C11269	Organic acids and derivatives	Peptidomimetics	Depsipeptides	17267.6	14384.9	12911.3	7874.76	3038.95	3750.89	14442.5	12617.2	12534.3
M508T499	508.24839	499.0520	Virginiamycin component b	[M+H-H2O]+	0.912546789673456						10705.9	10658.3	10429.6	5785.57	1958.57	4336.37	11652.3	9892.86	10022.3
M471T335_2	471.28903	334.6290	Withaferin a	[M+H]+	0.898813264582101		C08841	Lipids and lipid-like molecules	Steroids and steroid derivatives	Steroid lactones	230.623	3399.42	352.266	1417.43	1019.32	1632.8	2875.34	2804.55	2804.56
M153T210	153.03968	210.0450	Xanthine	(M+H)+	0.7432	HMDB0000292	C00385	Organoheterocyclic compounds	Imidazopyrimidines	Purines and purine derivatives	13943.3	13245.3	12614.1	5333.86	3971.1	5350.55	13283.8	13284.2	13213.8
M665T236	665.26495	236.0900	Zanamivir	[2M+H]+	0.792913189444783		C08095	Organic acids and derivatives	Carboxylic acids and derivatives	Carboxylic acid derivatives	1805.71	2062.11	1881.98	2742.95	1705.92	1667.18	3843	2957.54	2863.54
M119T38_2	119.08487	37.6850	Zerumbone	[M+H-C6H12O]+	0.933121842668262		C20262	Lipids and lipid-like molecules	Prenol lipids	Sesquiterpenoids	283471	437838	452872	402877	490014	491172	552989	547840	552926
M187T201	186.99066	200.9405	Zoxamide	[M+H-C6H12ClNO]+	0.753342415551248		C18903	Benzenoids	Benzene and substituted derivatives	Halobenzenes	6853.32	6517.1	8364.84	9138.09	10657.3	11403.9	10810	10814.7	10161.5
M367T42	367.13206	41.7070									1.68975e+07	4.34276e+07	4.74107e+07	3.84442e+07	3.88369e+07	4.97971e+07	4.49039e+07	4.52342e+07	4.52546e+07
M367T75_2	367.05748	75.0045									6.93758e+07	6839.78	7385.44	7.73654e+07	6.25282e+07	7.4834e+07	9.56815e+07	9.19944e+07	9.19999e+07
M367T76	367.13254	76.2280									1.09707e+08	1.61579e+08	1.61879e+08	1.34513e+08	1.37698e+08	1.61074e+08	1.56462e+08	1.28335e+08	1.5686e+08
M274T60	274.27440	59.6590									2.92963e+07	3.98559e+07	3.51969e+07	4.35597e+07	4.08068e+07	4.84505e+07	3.67708e+07	3.67626e+07	3.66198e+07
M477T317	477.20440	317.3950									4.02961e+07	4.05508e+07	4.01875e+07	4.0996e+07	4.07761e+07	4.03249e+07	4.07284e+07	3.94604e+07	3.94384e+07
M564T37_1	563.54947	36.7050									1.25044e+07	1.64677e+07	1.60067e+07	9.98487e+06	2.16338e+07	8.44526e+06	1.42351e+07	1.39793e+07	1.42278e+07
M353T303	353.11621	302.9020									3.44597e+07	2.37489e+07	3.3492e+07	2.7569e+07	2.30755e+07	2.7939e+07	2.40761e+07	1.7719e+07	2.41658e+07
M494T189_2	494.32373	189.4910									2.95314e+07	2.96734e+07	3.00559e+07	3.2964e+07	2.93125e+07	2.92684e+07	3.51239e+07	3.51289e+07	3.43528e+07
M415T38	415.21100	37.6850									4.5245e+06	7.80314e+06	7.60726e+06	6.68379e+06	8.41493e+06	9.55094e+06	9.10742e+06	8.98907e+06	9.0901e+06
M274T42	274.27347	42.1715									2.74574e+06	5.33446e+06	5.13371e+06	5.28619e+06	4.98426e+06	8.45653e+06	5.12627e+06	5.07258e+06	5.07253e+06
M280T37	280.26358	36.7050									1.36407e+07	1.41913e+07	1.52268e+07	1.08241e+07	1.77333e+07	1.08805e+07	1.48238e+07	1.48239e+07	1.49195e+07
M387T38_2	387.17984	38.3460									5.61462e+06	9.27184e+06	9.02501e+06	6.95127e+06	9.44176e+06	1.036e+07	9.74643e+06	9.74694e+06	9.56553e+06
M353T288	353.11603	287.5770									542089	510038	528492	653859	655293	732158	620399	620542	599653
M222T252	222.09762	251.5680									1.82842e+07	1.86563e+07	1.82053e+07	1.74799e+07	2.15122e+07	3.26592e+07	2.02215e+07	2.00597e+07	2.00187e+07
M310T36	310.31042	36.0650									9.01639e+06	8.93035e+06	1.22806e+07	7.75493e+06	1.1861e+07	7.75518e+06	1.12849e+07	1.12284e+07	1.12851e+07
M733T42	732.55205	41.5850									1.07818e+07	9.08279e+06	1.06476e+07	1.05665e+07	1.04705e+07	9.52341e+06	1.27898e+07	1.29787e+07	1.27887e+07
M239T341	239.10568	340.7960									1.09244e+06	1.59555e+06	1.10569e+06	428196	377514	559006	907627	575079	484454
M485T36	485.28755	35.7370									581167	2.27644e+06	874379	687704	706400	4.59376e+06	1.75416e+06	1.75403e+06	1.77746e+06
M280T381	280.09215	381.2350									8.9172e+06	8.16465e+06	8.78016e+06	1.22555e+07	1.0814e+07	1.33674e+07	1.12531e+07	1.09073e+07	1.09046e+07
M367T112	367.13189	111.8400									6.80962e+06	7.26001e+06	7.9186e+06	7.07581e+06	7.60415e+06	8.86127e+06	7.07015e+06	6.7633e+06	6.75145e+06
M350T441	350.19270	440.6690									1.37611e+07	1.39194e+07	1.42018e+07	5.75831e+06	3.66728e+06	4.60351e+06	1.40584e+07	1.424e+07	1.40553e+07
M759T118	758.56824	117.9510									3.24319e+07	2.90394e+07	2.62178e+07	3.18835e+07	2.80414e+07	2.26428e+07	3.26755e+07	3.31436e+07	3.31522e+07
M562T37_1	561.53341	36.6100									3.95621e+06	4.34865e+06	4.85108e+06	2.71919e+06	5.77853e+06	2.87102e+06	4.36963e+06	4.36947e+06	4.44063e+06
M310T429	310.11320	429.3670									8.53631e+06	7.8264e+06	7.44604e+06	483381	310201	372096	4.02877e+06	4.03178e+06	3.99772e+06
M592T36	591.58002	36.3860									3.73693e+06	3.75634e+06	4.54759e+06	2.07889e+06	6.20849e+06	2.87099e+06	4.47336e+06	4.34836e+06	4.47371e+06
M269T360	268.99879	360.2925									3.32413e+07	3.37544e+07	3.31476e+07	3.13234e+07	3.22072e+07	2.09178e+07	3.42595e+07	3.42659e+07	3.392e+07
M663T34_2	663.45223	34.0000									2.10022e+06	4.98364e+06	3.75353e+06	4.55113e+06	4.44248e+06	4.40786e+06	4.37934e+06	4.25096e+06	4.37674e+06
M561T33	561.48653	32.9470									2.83308e+06	5194.75	3845.11	2.76124e+06	3432.19	662550	9264.98	9276.27	8317.16
M759T141	758.56727	141.0955									1.17466e+06	2.88447e+06	2.31817e+06	1.70691e+06	2.15954e+06	1.65013e+06	3.27147e+06	2.81671e+06	3.27157e+06
M132T345_2	132.07656	345.2520									5.89051e+06	8.03038e+06	8.07044e+06	5.92505e+06	5.0698e+06	5.36335e+06	8.20233e+06	8.74923e+06	8.75207e+06
M104T280_2	104.10724	279.8390									9.13644e+06	8.47232e+06	9.22267e+06	6.1675e+06	6.41069e+06	7.1616e+06	9.05664e+06	9.18257e+06	9.00813e+06
M368T75_6	368.13426	75.1045									1.64821e+07	2.27886e+07	2.44765e+07	2.09411e+07	2.0528e+07	2.27325e+07	2.48873e+07	2.44333e+07	2.49018e+07
M787T42	786.59802	41.7070									5.15327e+06	5.12953e+06	4.88125e+06	6.09857e+06	4.94105e+06	4.57982e+06	5.72197e+06	5.92606e+06	5.72291e+06
M432T38	432.23665	38.3770									1.27264e+06	2.08034e+06	2.02311e+06	2.17235e+06	2.50329e+06	2.58744e+06	2.43497e+06	2.42844e+06	2.41453e+06
M733T142	732.55295	142.3800									1.61031e+06	4.56058e+06	2.55048e+06	2.66027e+06	2.78758e+06	6.31975e+06	4.22792e+06	4.09729e+06	4.23158e+06
M309T388	309.12843	387.6190									7.10821e+06	6.68149e+06	6.97391e+06	150762	86048.6	90725.4	2.48847e+06	2.47408e+06	2.47408e+06
M494T44	494.32187	43.5150									970438	1.35581e+06	1.56586e+06	1.65024e+06	1.45323e+06	2.6917e+06	1.93892e+06	1.91517e+06	1.91526e+06
M404T38	404.20559	38.3460									1.46213e+06	2.3702e+06	2.49754e+06	1.94322e+06	2.51909e+06	2.79138e+06	2.21373e+06	2.21471e+06	2.14755e+06
M337T453	337.17192	452.6700									8.24492e+06	8.29091e+06	8.16805e+06	3.19669e+06	2.72686e+06	3.25363e+06	1.02004e+07	1.02026e+07	9.92736e+06
M318T60	318.29931	60.2690									3.03099e+06	4.62468e+06	4.1825e+06	4.93046e+06	4.07108e+06	5.79664e+06	4.59774e+06	4.84419e+06	4.59716e+06
M497T188	497.34085	187.8460									6.03538e+06	6.09852e+06	5.70662e+06	6.63357e+06	5.20478e+06	4.91998e+06	6.74495e+06	6.74548e+06	6.65939e+06
M222T287	222.09617	286.6360									714388	3.7751e+06	1.07154e+06	1.20838e+06	1.6028e+06	205103	1.37365e+06	1.3504e+06	1.35132e+06
M502T36	502.31344	35.9800									208329	862728	271892	276529	234637	2.18086e+06	711202	646544	711421
M537T381	537.19308	380.8890									1.98849e+06	1.97317e+06	2.18112e+06	3.85885e+06	3.12995e+06	4.26204e+06	3.21177e+06	3.21171e+06	3.14742e+06
M515T360	515.00674	360.2920									1.3235e+07	1.32432e+07	1.31518e+07	1.2335e+07	1.25732e+07	1.3484e+07	1.31393e+07	1.31402e+07	1.29544e+07
M705T128_1	704.52088	127.7760									4.23963e+06	4.59141e+06	4.68017e+06	4.06703e+06	6.18517e+06	4.66818e+06	6.76185e+06	6.6884e+06	6.68703e+06
M258T416	258.10992	415.5770									6.48116e+06	790529	762182	5.60285e+06	4.43463e+06	7.57157e+06	834625	834625	824114
M515T372	515.03076	372.2840									76069.5	2305.84	2099.17	3610.46	3753.1	2825.19	2655.82	2492.15	2503.7
M318T42	318.29900	41.7950									519894	1.0154e+06	1.03229e+06	993149	900212	1.52336e+06	972396	1.00402e+06	972464
M680T34_2	680.47878	33.7460									1.01945e+06	2.19211e+06	1.44791e+06	2.07209e+06	1.64484e+06	2.40443e+06	2.08915e+06	2.09048e+06	2.02159e+06
M187T359	186.99521	358.6140									7.22864e+06	8.16953e+06	7.24126e+06	1.21108e+07	7.67618e+06	7.57718e+06	9.03046e+06	9.02862e+06	1.00615e+07
M330T57	330.33553	57.1240									1.80147e+06	2.52407e+06	2.43915e+06	2.24996e+06	2.30021e+06	2.674e+06	2.84329e+06	2.82146e+06	2.84339e+06
M288T61	288.28843	60.7200									3.06495e+06	4.16798e+06	3.14996e+06	2.98019e+06	3.07283e+06	3.84618e+06	2.83747e+06	2.82178e+06	2.83743e+06
M277T330	277.06125	330.3870									1.06945e+06	789033	567241	1.01094e+06	1.14072e+06	1.09458e+06	918742	850288	929713
M489T34	489.31093	34.0000									464757	616512	816886	1.13764e+06	830339	1.25209e+06	1.09433e+06	1.0915e+06	1.13505e+06
M378T396	378.11601	396.4580									2.08525e+06	2.16804e+06	2.09835e+06	1.07547e+06	740071	1.26586e+06	2.02659e+06	2.00338e+06	2.00287e+06
M218T46	218.21053	45.8000									358590	1.08673e+06	842533	859744	732580	1.41496e+06	780547	780267	765594
M433T360_2	433.00345	360.0270									1.06924e+07	1.07759e+07	1.08758e+07	1.00139e+07	1.04466e+07	1.13117e+07	1.08044e+07	1.08303e+07	1.07034e+07
M331T388	331.11009	387.5180									3.47418e+06	3.1949e+06	3.48241e+06	56058	33081.7	36171.8	1.08009e+06	1.11756e+06	1.07986e+06
M290T296_2	290.07693	295.7960									8.40852e+06	9.25226e+06	3.18533e+06	4.88863e+06	5.6891e+06	7.06979e+06	9.26921e+06	9.9868e+06	9.99446e+06
M79T108	79.02142	108.3510									1.03827e+07	1.25347e+07	7.21934e+06	7.03402e+06	9.35539e+06	8.0876e+06	9.1291e+06	8.21538e+06	9.11361e+06
M433T371	433.02653	371.4200									45758.1	485233	1677.9	1879.36	2339.64	2090.4	2150.99	1997.03	1997.94
M433T369	433.04631	368.5290									2524.27	1390.24	1158.41	2460.09	2549.64	1490.46	2425.86	1876	1796.19
M316T41	316.31974	41.0910									1.17197e+06	1.36503e+06	1.21735e+06	1.03864e+06	1.07321e+06	1.60762e+06	1.04777e+06	1.04775e+06	1.0406e+06
M280T409	280.09189	409.0935									1.64289e+06	1.88186e+06	637708	2.06092e+06	1.77285e+06	2.25894e+06	1.81182e+06	2.00981e+06	2.01885e+06
M731T41	730.53517	41.1700									1.30411e+06	1.19223e+06	1.44283e+06	1.64621e+06	1.9117e+06	1.90106e+06	2.12571e+06	2.12572e+06	2.1353e+06
M204T251	204.08639	251.4980									2.69199e+06	2.68248e+06	2.76569e+06	2.54104e+06	2.99934e+06	4.82031e+06	2.99797e+06	2.95534e+06	2.95501e+06
M733T87	732.55080	86.8060									1.31988e+06	1.29274e+06	1.0352e+06	1.20909e+06	3.9464e+06	725738	3.05263e+06	2.20368e+06	2.21046e+06
M218T67	218.21081	67.4580									2.86507e+06	5.38112e+06	4.33237e+06	5.1292e+06	4.05826e+06	6.58813e+06	3.91521e+06	3.90428e+06	4.22862e+06
M160T41	160.04190	41.4385									642575	1.85613e+06	1.83381e+06	1.49241e+06	1.56086e+06	1.65778e+06	1.78694e+06	1.7869e+06	1.79802e+06
M302T41	302.30397	41.1525									639625	1.01637e+06	924770	964348	977094	1.52033e+06	1.00809e+06	1.0145e+06	1.01801e+06
M145T341_2	145.09692	341.1920									1.93505e+06	1.90745e+06	1.8933e+06	210074	214564	280925	1.56076e+06	1.56081e+06	1.54883e+06
M361T410_2	361.24180	410.4480									166005	33255.3	17771.6	305480	31609.6	104855	523913	566644	522642
M929T176	928.58781	175.8125									2.11562e+06	1.97882e+06	1.82649e+06	3.27988e+06	1.72256e+06	1.21728e+06	2.41395e+06	2.41256e+06	2.39833e+06
M137T207	137.04541	207.4950									3.65737e+06	3.27666e+06	3.14157e+06	964651	487449	605937	2.97926e+06	2.9541e+06	2.94029e+06
M261T34_2	261.14785	34.0000									664724	682042	1.00548e+06	464203	758685	835180	1.0679e+06	1.04334e+06	1.0677e+06
M375T302	375.09717	302.1650									2.40515e+06	2.21612e+06	2.02196e+06	2.63224e+06	2.32867e+06	2.61396e+06	1.93968e+06	1.98778e+06	1.94151e+06
M244T249	244.15274	249.4720									9133.2	5991.21	9854.82	1058.51	2.31296e+06	2.74931e+06	4839.4	4208.5	4181.82
M413T34	413.26484	34.0000									1.22096e+06	602683	725003	647554	725508	797624	701305	702830	780973
M400T396	400.09736	395.9580									835160	835815	862460	450124	327090	573904	853060	853411	820811
M288T348	288.07456	348.3270									1.75859e+06	1.9918e+06	1.87661e+06	92451.9	64958	69954.5	1.21158e+06	1.20383e+06	1.20375e+06
M332T429	332.09499	429.3670									3.20785e+06	2.93417e+06	3.25367e+06	188570	116157	143349	2.0247e+06	2.02497e+06	1.99913e+06
M257T373	257.08951	373.4310									1.25337e+06	1.25067e+06	1.25538e+06	1.93858e+06	1.78222e+06	2.67648e+06	1.78858e+06	1.76822e+06	1.76805e+06
M104T298	104.07014	297.8350									15003.7	15854.2	10595.9	1.59434e+06	164587	132410	9650.4	13368.3	10622.7
M597T360	597.00896	359.7375									6.43353e+06	6.41775e+06	6.4791e+06	5.82188e+06	6.03251e+06	6.65923e+06	6.59709e+06	6.59661e+06	6.50303e+06
M494T145	494.32156	145.0400									379069	295553	2.51104e+06	337449	232410	251766	369716	356090	356084
M263T33	263.19991	33.4445									1683.26	4910.94	966096	4077.22	4251.79	7769.7	3758.17	3598.2	3597.13
M389T76	389.11282	75.9530									7.05608e+06	6.1702e+06	7.05416e+06	7.08062e+06	7.61616e+06	6.43169e+06	6.15641e+06	6.35845e+06	6.36207e+06
M388T46	388.25174	45.5890									6142.16	21693.8	29157.9	9093.93	6154.24	12406.3	9865.72	9902.67	10532.1
M544T183	544.33752	182.8800									2.55606e+06	2.68323e+06	2.47162e+06	3.38697e+06	2.68798e+06	2.37417e+06	3.52533e+06	3.48251e+06	3.52543e+06
M715T317	715.30044	317.3950									2.23951e+06	2.16199e+06	2.18505e+06	2.239e+06	2.19813e+06	2.31296e+06	2.29871e+06	2.21836e+06	2.21672e+06
M222T217	222.09675	216.6710									1.29674e+06	1.25295e+06	1.56794e+06	1.69078e+06	1.87466e+06	2.78228e+06	1.81398e+06	1.6527e+06	1.65194e+06
M879T179	878.57212	178.9870									1.25879e+06	1.28766e+06	1.19725e+06	1.69675e+06	2.38349e+06	1.61554e+06	2.01309e+06	2.03128e+06	2.03129e+06
M131T343	131.08164	342.6710									2.40357e+06	2.26573e+06	2.19949e+06	227409	208950	251515	1.87426e+06	1.8666e+06	1.84798e+06
M79T134	79.02141	133.5205									3.66764e+06	3.66846e+06	4.91087e+06	4.2078e+06	3.30902e+06	5.29239e+06	4.68592e+06	4.2337e+06	4.34072e+06
M246T44	246.24188	43.7040									254442	771486	669593	719646	586172	1.04491e+06	665007	641405	664712
M336T440	336.17573	439.9670									2.43481e+06	2.33396e+06	2.44341e+06	931316	445150	672275	1.75211e+06	1.75216e+06	1.73446e+06
M160T75_2	160.04193	75.3630									3.78313e+06	5.61718e+06	5.9513e+06	4.7327e+06	5.15788e+06	5.76456e+06	6.52641e+06	6.52644e+06	6.44029e+06
M316T58	316.31945	57.6245									1.13675e+06	1.39416e+06	1.26961e+06	1.15994e+06	1.18567e+06	1.37249e+06	1.33637e+06	1.33625e+06	1.36036e+06
M281T32	281.24660	31.6975									535253	7631.96	245661	669447	131225	8558.68	10801.3	10832.8	10150.7
M507T36_1	507.26876	35.7460									424838	441764	154618	254351	124933	830327	288423	328056	327910
M167T34_2	167.03342	34.1250									554249	612354	905900	436281	545494	811504	967487	929557	967398
M367T140	367.13182	140.3690									726286	1.27883e+06	1.24049e+06	793620	912383	1.05343e+06	1.23836e+06	1.22046e+06	1.21458e+06
M470T520_2	470.27009	519.5760									2.58453e+06	2.20575e+06	2.53984e+06	603929	511196	588669	1.77919e+06	1.77938e+06	1.73593e+06
M705T41	704.51940	41.1700									952592	925150	1.01548e+06	883948	1.27607e+06	1.2935e+06	1.43881e+06	1.4459e+06	1.43882e+06
M204T244	204.05543	243.9050									64204.9	69213.9	65154.3	80661.7	69435.6	48751.1	60696.9	60594.2	58623.9
M290T310_2	290.07676	310.0460									3.89533e+06	3.80776e+06	2.70506e+06	3.51452e+06	3.43623e+06	3.65399e+06	3.82114e+06	2.71897e+06	3.60547e+06
M759T85	758.56581	85.3140									4.43836e+06	1.94342e+06	2.26277e+06	3.03875e+06	1.22667e+06	1.92e+06	3.59294e+06	3.50238e+06	3.49709e+06
M642T218	642.36043	218.3155									2.06508e+06	2.07877e+06	2.41722e+06	3.86579e+06	2.71378e+06	2.97339e+06	3.01545e+06	3.01481e+06	3.26672e+06
M168T251	168.06516	251.4980									1.75711e+06	1.73172e+06	1.81322e+06	1.67783e+06	1.88675e+06	2.94829e+06	1.90463e+06	1.88984e+06	1.86981e+06
M520T43	520.33622	43.0450									458092	621928	573861	426426	425243	685106	576377	570974	579417
M64T57	63.99757	57.1240									1.14286e+07	1.15462e+07	9.86339e+06	1.13583e+07	1.13859e+07	1.14817e+07	1.20796e+07	1.18176e+07	1.18167e+07
M679T360	679.01163	359.6985									4.58976e+06	4.43317e+06	4.65041e+06	4.03756e+06	4.21382e+06	4.71276e+06	4.70467e+06	4.7052e+06	4.6487e+06
M818T38	818.40841	37.8900									157391	344872	395602	352381	504466	513305	393839	393853	389404
M538T37	537.53160	37.0450									1.22427e+06	1.24101e+06	1.47155e+06	888184	1.54344e+06	860323	1.3136e+06	1.296e+06	1.29558e+06
M294T423	294.12973	423.2070									1.0917e+06	824529	1.39543e+06	164183	111612	150607	612524	612544	601172
M783T103	782.56631	102.6570									1.23731e+06	9.26179e+06	7.2315e+06	7.00452e+06	5.82133e+06	4.86314e+06	7.34345e+06	7.31202e+06	7.22655e+06
M521T36_1	520.50610	35.8630									420636	593883	585310	802474	678506	601873	876041	854264	876040
M589T35	589.39392	35.0660									37330.4	1.07501e+06	41063.2	24937.6	8867.41	37560.6	49513.9	47711.1	53691.5
M783T42	782.56547	41.5850									1.13951e+06	1.07127e+06	1.03132e+06	1.46559e+06	915749	852502	1.19172e+06	1.23202e+06	1.19178e+06
M160T287	160.04169	287.1490									46804.6	47710.1	1.13905e+06	46055.5	49202.5	60392.8	54543.3	54544.4	55003.7
M664T216	664.34384	216.4360									2.66618e+06	2.67061e+06	1.93542e+06	2.58213e+06	1.33815e+06	2.07775e+06	2.04162e+06	2.04161e+06	2.01678e+06
M433T38	433.24008	37.6850									382259	514347	526691	568992	613769	787862	643730	655225	643786
M257T242	257.05627	242.2680									442385	225995	148332	122978	112070	134155	447083	447159	433546
M365T422	365.20226	422.4170									1.45253e+06	1.47033e+06	1.33403e+06	616698	180196	221034	1.35696e+06	1.35686e+06	1.31597e+06
M755T77	755.23574	76.5330									4.55192e+06	4.04786e+06	4.16424e+06	4.16967e+06	3.80855e+06	3.78969e+06	3.65324e+06	3.74635e+06	3.74606e+06
M129T353	128.95318	353.1260									3.21841e+06	3.27948e+06	3.20394e+06	3.12653e+06	3.49944e+06	3.52695e+06	3.2934e+06	3.29143e+06	3.2934e+06
M590T36_1	589.56337	36.3860									616993	594142	738042	440874	910893	476265	727696	713484	713204
M156T251_2	156.06520	251.4980									1.52087e+06	1.56087e+06	1.53692e+06	1.46959e+06	1.63171e+06	2.60089e+06	1.72227e+06	1.7244e+06	1.68021e+06
M129T365	128.95301	364.9350									3.03139e+06	2.97598e+06	3.04985e+06	3.34829e+06	3.32041e+06	3.26653e+06	3.30423e+06	3.28519e+06	3.25341e+06
M303T58	303.30721	57.8240									775979	1.03133e+06	871417	1.05603e+06	926822	1.20736e+06	975724	958800	975793
M515T381	515.21029	381.2350									600927	590274	593981	802355	518741	935353	716975	686564	686407
M203T293	203.05214	293.1915									2.89555e+06	2.40624e+06	3.76692e+06	3.1413e+06	2.48635e+06	4.05046e+06	2.44904e+06	2.55441e+06	2.45023e+06
M235T242	235.07397	242.0090									255760	144412	98634.9	82826	82537.4	99949.8	260934	260935	258616
M337T483	337.17186	482.5980									5.39903e+06	4.79522e+06	5.33094e+06	991295	2.03883e+06	2.08222e+06	4.35612e+06	4.98999e+06	4.9609e+06
M279T373	279.07124	373.3350									689817	673762	688067	870484	816615	1.18938e+06	894918	879557	879199
M648T36	647.64043	35.7410									332335	500090	817495	522249	460975	398883	618487	603251	618491
M809T93	808.58137	93.0240									1.81348e+06	4.37616e+06	3.99957e+06	7.47833e+06	3.58918e+06	3.92449e+06	5.29798e+06	5.18378e+06	5.18354e+06
M515T229	515.16782	229.4340									372022	331554	325775	201929	236320	311359	334821	334848	332021
M280T331	280.13840	331.2985									357869	367442	414651	146511	104030	119303	403585	147167	406508
M846T37	846.43837	37.2600									99274.6	184996	193797	177374	298787	327742	217949	217962	221489
M104T381	104.10632	381.3300									1.34646e+06	1.3826e+06	1.23281e+06	1.54631e+06	1.43594e+06	1.74028e+06	1.52081e+06	1.52112e+06	1.50065e+06
M105T359_2	104.99176	358.5340									4.79916e+06	2.1864e+06	2.11954e+06	4.19549e+06	5.18245e+06	4.75413e+06	3.33545e+06	3.00065e+06	3.01902e+06
M521T185_2	521.34030	184.5905									2.37977e+06	2.47925e+06	2.39295e+06	1.17098e+06	1.08299e+06	981577	2.63342e+06	2.63368e+06	2.59991e+06
M794T381	794.29428	380.8210									158073	173345	183573	666666	450967	872771	403353	403371	391973
M280T400	280.13653	400.3675									283413	306418	30895.9	405204	356715	337393	118532	69383.8	68611.7
M761T360	761.01486	360.2920									3.32048e+06	3.33754e+06	3.34161e+06	3.01016e+06	3.19893e+06	3.41018e+06	3.37293e+06	3.37296e+06	3.32133e+06
M522T63	522.35186	63.0770									568794	1.46254e+06	1.22731e+06	1.70888e+06	1.47793e+06	2.25011e+06	1.46438e+06	1.51177e+06	1.51076e+06
M230T127	230.24732	127.2410									849179	1.06175e+06	1.04172e+06	1.17128e+06	925307	1.40867e+06	1.31966e+06	1.30813e+06	1.308e+06
M988T189_1	987.63685	189.3020									542515	670926	538422	782174	661792	536031	805782	822159	805571
M539T37	538.52484	36.7630									553188	477989	461565	827109	622810	825712	982124	982144	943290
M117T333_2	117.06545	333.0040									1.31858e+06	1.40668e+06	1.34012e+06	1.44775e+06	1.23123e+06	1.31718e+06	1.84036e+06	1.84917e+06	1.84031e+06
M541T35_1	540.53184	35.3400									658516	1.01467e+06	1.03873e+06	1.12159e+06	1.03344e+06	856438	1.09989e+06	1.0996e+06	1.11688e+06
M265T34_2	265.21437	34.3700									4855.88	2538.56	7596.54	177654	2747.77	502964	4532.74	4727.34	4535.06
M330T41	330.33546	40.5100									382538	530474	575292	448087	490419	705541	607307	634597	634684
M364T410	364.12092	410.3690									1.40562e+06	1.48392e+06	1.32772e+06	274260	221818	217593	904959	905533	883664
M1016T44	1015.66593	43.6650									52732.4	81596.2	91283.5	93542.3	74304.5	197315	98229.7	97232.3	97237.9
M551T528_2	551.32738	527.6880									952079	2.07615e+06	836913	849386	896542	1.52228e+06	1.22802e+06	1.06385e+06	1.05497e+06
M903T177	902.57129	176.8520									1.5884e+06	1.32811e+06	1.23565e+06	1.36045e+06	911530	673425	1.38515e+06	1.38509e+06	1.36762e+06
M309T173	309.12617	172.9310									1.0228e+06	1.23764e+06	1.10983e+06	1.0576e+06	735143	939631	1.11159e+06	1.11174e+06	1.0649e+06
M346T58	346.32971	58.4390									572864	816779	686514	910107	660116	1.10727e+06	804586	813263	786659
M316T38_2	316.28302	38.2440									9417.99	15641	14704.4	16199.7	12808	14481.9	15325.5	14774	15326.7
M809T41_1	808.57930	41.4335									662262	566958	624916	1.19615e+06	668231	721925	852444	869443	852892
M200T296_2	200.04424	295.9600									1.37109e+06	1.51101e+06	1.74552e+06	1.13002e+06	1.26881e+06	1.76378e+06	1.94529e+06	1.78198e+06	1.78376e+06
M843T360	843.01728	359.7240									2.86564e+06	2.81174e+06	2.8006e+06	2.46336e+06	2.55576e+06	2.93831e+06	2.84074e+06	2.84053e+06	2.79668e+06
M350T425	350.19209	424.6470									1.19047e+06	1.11811e+06	1.10596e+06	422208	235894	298557	940766	948268	940555
M360T396	360.10616	395.7780									547739	523721	563452	274019	177888	305784	549963	550285	538890
M274T369	274.08933	368.9110									1.92069e+06	1.6254e+06	1.68803e+06	321971	158012	155323	1.33246e+06	1.33287e+06	1.28839e+06
M186T252	186.07561	251.8125									1.19462e+06	1.21635e+06	1.19936e+06	1.15352e+06	1.28118e+06	1.98673e+06	1.33012e+06	1.31777e+06	1.30928e+06
M184T351	184.09381	351.4110									348967	348310	331398	83604.6	21581.4	29089.3	247984	249694	247819
M335T42	335.10461	41.7070									281166	773126	853978	638299	677587	717670	803291	803280	795739
M515T316	515.14966	315.5700									504427	569325	1.63549e+06	546830	532240	588154	2.20119e+06	2.20819e+06	1.33175e+06
M539T357	538.96683	356.6085									2.327e+06	2.90189e+06	3.23236e+06	1.96772e+06	2.28681e+06	2.39967e+06	2.78953e+06	2.57495e+06	2.56211e+06
M367T161	367.13096	161.0630									773806	790176	1.02684e+06	759822	724066	727635	947008	931753	861031
M330T37	330.26357	37.0570									18258.9	27108.6	32885.1	29878.2	303184	30658.3	35146.9	37697.1	63863.1
M990T45	989.65100	44.6810									25688.4	67729.9	55067.2	62361.5	60074.5	171309	69684.6	71175.9	71194.7
M786T47	785.64711	46.8860									16648	433002	9648.67	328712	15167.6	477959	15966.2	16028.6	16999
M309T416	309.12884	415.7770									1.88249e+06	1.82731e+06	1.86498e+06	109240	101040	100471	647043	662311	647079
M494T63	494.32123	63.2380									503674	900591	818188	1.33214e+06	1.08597e+06	1.95955e+06	1.09788e+06	1.12405e+06	1.09821e+06
M621T358	620.96973	358.1680									5.24816e+06	5.07199e+06	5.4424e+06	3.9966e+06	4.5098e+06	2.73397e+06	3.79649e+06	3.79741e+06	3.46091e+06
M1195T33	1194.81414	33.3400									179489	720085	462512	354796	400213	274660	492460	434874	436887
M278T347	278.12299	346.7710									1.36622e+06	1.46737e+06	1.33401e+06	264603	296331	314084	1.20608e+06	1.20641e+06	1.1871e+06
M389T43	389.11242	42.7450									1.49804e+06	589510	459682	803992	559176	429453	503522	497544	539838
M787T141	786.59810	141.1100									129604	447052	430829	457665	383000	407214	586238	566995	566006
M137T59	137.00081	59.4890									1.6566e+06	30646.5	20118.8	11961.8	27409.6	36242.8	20443.2	20441.1	19840.9
M790T38_2	790.37542	37.8900									127604	223525	271017	227079	316673	351302	280793	280828	275877
M560T37_1	559.51605	37.0450									471264	390585	519458	342073	630096	344332	504318	504320	509204
M332T350	332.03774	350.0010									240653	142790	186281	14334.4	10291.8	15739	117726	121276	117704
M217T38	217.10606	37.9310									92067.7	769496	181468	110317	71869.8	111122	123511	123488	127424
M304T368_2	304.09979	368.2610									1.25127e+06	985789	961829	95427.1	47586.1	55450.6	620776	619147	611977
M761T66	760.58173	66.0190									2.04056e+06	2.80603e+06	2.39319e+06	2.24484e+06	2.52527e+06	1.73439e+06	3.02136e+06	3.02143e+06	3.04653e+06
M293T360	292.95894	360.1560									2.22821e+06	2.39449e+06	1.69585e+06	1.77658e+06	1.79192e+06	1.89978e+06	1.87411e+06	1.87509e+06	1.83584e+06
M788T84	787.60054	83.6430									1.63413e+06	1.02578e+06	1.31441e+06	1.42133e+06	1.41727e+06	874508	1.48615e+06	1.40916e+06	1.40113e+06
M611T34	610.53648	34.3010									228833	200652	270255	423559	400535	276084	606020	597632	606399
M508T187	508.33690	186.9560									1.08263e+06	1.05012e+06	1.06764e+06	1.14329e+06	670366	623767	1.24083e+06	1.19601e+06	1.19501e+06
M421T420	421.22749	420.0470									4525.55	7254.66	5923.62	18294.1	7521.64	10153	285553	285563	282526
M389T112	389.11242	112.1800									450067	532947	595169	558799	421949	593917	453208	474026	473938
M908T178	907.60625	177.9130									648368	625528	542923	1.02611e+06	1.15423e+06	948399	1.03547e+06	1.0254e+06	1.02526e+06
M496T143	496.33690	143.1660									264509	283110	301512	176949	116441	267192	223582	217692	248747
M747T121	746.56608	121.0450									3.18198e+06	2.54147e+06	2.56549e+06	2.25079e+06	2.00108e+06	1.59556e+06	2.78319e+06	2.78157e+06	2.92713e+06
M468T44	468.30528	44.1450									137943	204008	244290	225990	271566	590258	326337	324969	324969
M496T218_2	496.33635	218.2790									182008	240184	231983	209177	120351	19255.8	197516	224378	199517
M763T55	762.51633	54.8120									6540.8	483431	14756.4	11996	9652.78	2101.15	11615.7	10624.6	10769.6
M539T369	539.00967	369.0510									1031.93	1010.55	1195.3	393.735	1395.55	597.656	904.058	860.616	915.294
M312T35	312.28608	34.5705									595617	785040	893729	637358	12755.6	9982.97	752722	756857	737156
M315T35_1	315.17088	35.3300									83689.5	183104	135317	236771	134808	245809	195843	192606	196305
M614T222	614.32867	222.1685									752817	957245	912532	1.42254e+06	1.04934e+06	1.34865e+06	1.33228e+06	1.20338e+06	1.3345e+06
M131T421	131.11730	420.9495									699067	629997	932335	781865	937769	715882	1.13636e+06	1.06888e+06	1.06417e+06
M622T379	622.20527	379.2750									387335	354421	409807	655577	677658	740540	688333	688411	659933
M155T145_2	155.15392	145.0400									539744	709322	640079	328089	275790	76824.6	489097	485393	485395
M278T37_2	278.24659	37.2975									564224	631564	658569	460651	786152	512518	680435	686283	680431
M676T35	675.67338	35.3300									70306.8	165588	470294	263648	119148	125356	225533	227832	225406
M421T418	421.17913	418.3670									10906.1	11128.6	11179.4	3253.07	7240.33	10012.4	279162	279194	276213
M506T34_2	506.33647	34.0000									134563	156617	209955	278808	222493	301151	283107	274005	282989
M407T35	407.27689	35.0670									55870.7	53873.7	71748.1	95072.2	61189.5	93550.6	158438	158318	148931
M482T477_2	482.26913	477.2440									695484	661430	715000	232586	238715	287510	448912	449063	428768
M198T298	198.09666	297.9140									3.16264e+06	2.16429e+06	2.62299e+06	1.4265e+06	1.58214e+06	2.1648e+06	2.50453e+06	2.65481e+06	2.47915e+06
M350T510	350.19155	510.2130									962280	2.19452e+06	2.29946e+06	3.51801e+06	477023	2.66088e+06	1.50841e+06	2.62737e+06	1.9774e+06
M200T310	200.04429	309.9200									1.55356e+06	1.54321e+06	1.2611e+06	1.66591e+06	1.66029e+06	1.56164e+06	1.66107e+06	1.27701e+06	1.56844e+06
M272T38	272.25783	37.9750									125815	270313	273905	442042	240215	367090	366302	363148	363142
M113T36	113.09460	35.8480									3311.33	4601.99	4479.11	2631.13	279374	365892	4332.52	4882.61	4323.6
M457T359	456.96388	359.4310									1.64619e+06	1.70391e+06	1.63575e+06	1.58373e+06	1.3297e+06	1.18189e+06	1.46991e+06	1.41471e+06	1.41091e+06
M262T46	262.23640	45.5055									64027.1	211211	148787	208254	165858	265752	179775	179754	176546
M292T429	292.10160	429.3775									850751	795483	773248	61712.5	47104.9	47444.1	394918	398112	394878
M410T38	410.16269	37.8900									540988	273389	215426	321928	227249	225588	221062	226911	226894
M335T75	335.10458	75.2630									1.67761e+06	2.44045e+06	2.61398e+06	2.1015e+06	2.33398e+06	1.95643e+06	2.86097e+06	2.86105e+06	2.81788e+06
M389T136	389.11261	136.1080									509455	278185	313491	196920	192577	250632	237166	237366	250784
M328T295	328.12239	294.7150									1985.48	3334.51	1700.29	2588.62	3279.3	5041.44	3513.6	3216.55	3510.55
M544T43	544.33581	43.0070									224454	285785	290212	523973	256534	438332	333009	321586	333056
M249T39	249.13201	38.5950									77894.4	446830	119917	84821.9	60260.2	75637.4	110280	110404	105427
M265T36	265.19213	35.5135									1471.47	2523.06	2564.16	1140.55	579.164	847.226	9972.17	5432.61	6196.11
M676T174	675.54106	173.5020									750591	813367	729505	810278	552272	474211	929218	929181	921956
M747T42	746.56558	41.7070									814616	845399	864081	667434	649134	559085	869767	869906	853709
M310T414	310.11316	414.2080									110866	1.09965e+06	880260	139566	114457	112504	408871	427523	427607
M702T172	701.55598	171.5630									838259	914325	856013	1.01849e+06	384758	342778	924103	929902	924050
M203T310_2	203.05206	310.4995									1.09029e+06	1.34842e+06	990786	1.80423e+06	1.53499e+06	1.21968e+06	1.08305e+06	1.04271e+06	1.30025e+06
M755T124	754.53267	124.4115									1.57532e+06	1.3572e+06	1.60211e+06	1.59269e+06	1.46308e+06	1.0529e+06	1.35798e+06	1.48741e+06	1.36881e+06
M268T384	268.10197	384.1180									760866	714990	710941	52522.8	34284.3	46163.9	448635	448628	443897
M514T35	513.50436	35.0760									316857	474197	448948	518276	494819	449866	500810	492337	500744
M200T284	200.02223	284.4390									211370	10240.3	8475.11	12050.5	10210.7	10551.8	10290.5	9799.48	10276.8
M290T42	290.26748	42.4300									70383.3	162280	173947	193238	150122	252105	183785	183787	192407
M733T66	732.54935	66.2570									801330	1.03721e+06	1.0635e+06	1.05887e+06	974038	666007	1.37104e+06	1.37433e+06	1.43467e+06
M351T360	351.00015	360.2180									2.46892e+06	2.53915e+06	2.58229e+06	2.35073e+06	2.39373e+06	1.4195e+06	2.70591e+06	2.70563e+06	2.61572e+06
M470T37	470.19925	36.6100									22597.1	331799	58539.8	87910.1	30149.7	75212.1	72223.4	69424.7	84854.1
M369T318	369.17883	318.3830									638348	652204	649068	127510	56488.1	56411.2	549170	535881	535428
M310T350	310.05538	349.6020									354618	282197	298274	21724.9	15376.6	21553.6	210972	212750	213199
M787T65	786.59618	64.9865									1.03846e+06	1.58134e+06	1.24687e+06	1.65596e+06	1.62845e+06	2.31998e+06	1.81913e+06	1.8191e+06	1.83247e+06
M346T41	346.32987	41.1600									134753	224534	210288	246771	203842	396160	233467	237144	236532
M649T35	648.63527	35.3400									216655	293818	479346	354800	490622	340404	440191	440158	425467
M867T360_1	866.97794	359.5250									1.99389e+06	1.91905e+06	2.00571e+06	1.82439e+06	1.83773e+06	2.11544e+06	2.05094e+06	2.05104e+06	2.03103e+06
M319T314	319.09367	314.4450									323238	390935	208334	358336	290037	303568	494720	327084	334526
M362T41	362.32498	41.3260									111169	224759	214855	200700	185208	344449	215857	221146	221046
M290T64	290.26767	64.4950									526825	899061	755164	1.05692e+06	772304	1.16284e+06	1.05895e+06	1.05869e+06	1.13088e+06
M366T376	366.10748	376.2050									1.04211e+06	983548	1.92312e+06	1.29698e+06	1.36566e+06	1.36264e+06	1.10539e+06	1.10579e+06	1.05712e+06
M203T265	203.05221	265.0430									985013	829834	935718	1.51872e+06	1.3102e+06	1.42431e+06	950640	962388	950446
M647T34_3	647.45593	33.7460									286441	481315	495068	433577	419102	351704	489144	482703	489202
M494T103	494.32147	102.8620									49225.7	149994	129695	168289	119517	256936	190433	190479	196520
M255T44	255.00191	44.3200									1.19579e+06	24689.2	22773.2	16681.3	15353.3	20628	18439.2	19472.3	19487.8
M785T371	785.01211	371.3320									3132.95	2201.29	64665.1	3305.02	4427.94	5490.27	2657.92	2590.49	2589.97
M278T416	278.12301	415.7770									1.00958e+06	3.24296e+06	937846	246223	246141	343240	1.25564e+06	1.37037e+06	1.21254e+06
M226T347	226.05770	346.7930									256046	251089	287094	4996.85	1849.84	2666.41	114484	114823	113026
M925T360	925.01975	359.7240									1.51237e+06	1.42231e+06	1.50571e+06	1.29974e+06	1.31482e+06	1.55085e+06	1.53769e+06	1.52365e+06	1.51643e+06
M522T217_3	522.35232	216.9690									43324	513211	416474	499190	196192	28128.8	541124	816223	811961
M1044T185	1043.69829	185.3470									235019	287763	236735	543735	362272	148821	369294	375272	369497
M254T37	254.24684	37.1910									529716	570381	577582	473098	635982	444285	606695	625514	625440
M494T83	494.32150	82.7835									133120	290485	172320	494348	354242	647542	263609	323095	267499
M522T144	522.35283	143.7865									590632	595592	667452	629969	811174	743052	449588	542068	546562
M1018T186	1017.68105	186.3810									293384	459902	315231	651994	477595	201625	452518	465326	452605
M187T37_1	187.12533	36.9025									49591.9	51369.2	61103.6	97188.6	61321.5	20338.5	74633.8	68349.2	68433.6
M187T37_2	187.14706	37.0215									56963.8	8300.54	10629.9	105016	65207.1	1422.31	7034.69	7340.87	7863.52
M293T342	293.17021	341.8080									299671	251257	132893	250386	278992	323615	304320	304411	299637
M98T62	97.99423	62.0150									973743	12674.1	3080.95	11240.3	13579.7	18437.4	12417.2	12420.9	12973.7
M298T36	298.30813	36.0530									9845.24	7959.26	17018.9	13994.9	17705.2	15536.7	15327.6	14001.1	15033.4
M666T36	665.52527	36.3690									165370	3594.51	471293	215832	399374	5590.62	10278.3	10349.7	10435.6
M487T231	487.17689	231.2515									279847	233369	245876	13698.9	6726.5	6149.08	298503	299004	291226
M761T177	760.58068	177.1270									81898.3	80030	15317.7	23943	66549.2	54676.3	211519	204238	394982
M487T35	487.29325	34.6360									62202.9	203205	104643	97939.1	83071.3	379736	194643	194717	190697
M487T41	487.33369	40.5100									3796.16	4200.81	6265.74	3599.55	4629.55	55107.9	5236.26	8931.99	5256.14
M760T84	759.56883	83.5585									1.27259e+06	629308	904292	807193	676140	743315	827689	1.01518e+06	1.0406e+06
M425T38	425.13367	37.8900									434868	173447	150248	181595	148917	171739	179246	183304	183250
M375T360	374.96130	360.1560									1.45376e+06	1.35697e+06	1.48836e+06	1.06274e+06	1.05261e+06	1.04624e+06	1.11319e+06	1.09662e+06	1.0958e+06
M639T34_1	638.56818	34.3010									217939	196654	207727	348012	310753	178401	482470	473975	474153
M312T324	312.10934	324.3640									352493	408403	411177	108651	72925	90528.7	362171	362387	354060
M559T209	559.14953	208.6820									1.24271e+06	1.08417e+06	1.2378e+06	350833	131903	137082	1.06692e+06	1.06688e+06	1.04385e+06
M571T304	571.12395	304.1760									881561	1.01414e+06	1.02767e+06	864949	960963	1.01829e+06	1.17375e+06	1.17436e+06	1.13315e+06
M227T360	226.98703	360.4810									1.50943e+06	1.41156e+06	1.15907e+06	1.1735e+06	1.22063e+06	1.1524e+06	1.22499e+06	1.22509e+06	1.209e+06
M291T388	291.11760	388.1890									772151	743278	782280	16965.8	14881.5	12021.8	319607	319628	315576
M351T375	351.02503	374.6755									2117.88	15101.1	666.148	1330.33	1045.55	970.287	787.554	875.963	774.697
M262T324	262.08974	323.7530									899933	952809	967220	1.36548e+06	1.2685e+06	1.12078e+06	958548	1.042e+06	959184
M1044T43	1043.69867	43.0600									37499.8	68597.6	69634.2	84200.1	53515	137860	79165.2	79827.7	79820.6
M267T38	267.12173	38.3460									207888	352735	335262	314680	377771	379113	374469	365082	374555
M690T172	689.55561	172.2130									650755	694667	587999	544281	332149	291453	677976	678042	663340
M685T34	685.43198	34.4160									478144	238755	226645	361284	242951	258436	205386	220285	220081
M1007T360	1007.02307	360.2990									1.20626e+06	1.17528e+06	1.21007e+06	1.06182e+06	1.07641e+06	1.32717e+06	1.24352e+06	1.24357e+06	1.22686e+06
M408T443	408.23125	443.1555									510717	480268	502151	136337	76903.9	93555.6	367665	375090	367494
M291T297	290.57710	296.5510									1.26746e+06	1.35636e+06	506048	729706	1.34839e+06	1.05974e+06	1.78291e+06	1.77535e+06	1.75069e+06
M160T112	160.04187	111.8130									833264	558261	797818	1.16474e+06	800047	842304	1.18526e+06	985126	1.06986e+06
M373T433_1	372.69116	432.9695									1884.74	4203.17	880.909	38956.5	23533.3	33524.6	256594	256620	254181
M337T36	337.19942	35.9800									37984	161470	64401.1	57411.3	56130.8	231782	113669	114530	114834
M250T83	250.09232	83.2745									463330	1.0901e+06	1.25953e+06	354068	203287	226136	890238	866067	865630
M647T36	646.60985	35.5385									199027	249870	238396	411802	437669	487745	425933	425964	422607
M236T159	236.11231	159.3845									879033	926284	921394	961384	1.24287e+06	1.56545e+06	993667	974645	974552
M332T451	332.21653	450.9470									1.14073e+06	1.16079e+06	1.36514e+06	645192	557579	745629	962223	933093	929203
M241T342_1	241.10145	341.5270									278429	279279	267533	46464.6	63719.3	75358.6	325385	315430	325461
M240T344	240.10796	343.8425									1.04572e+06	722281	602633	262086	301591	357361	714552	257601	686937
M719T126	718.53496	126.0160									996705	1.10566e+06	1.15423e+06	1.14277e+06	1.11782e+06	916537	1.39249e+06	1.38438e+06	1.38441e+06
M133T37	133.06372	37.3350									68799.4	11985.1	13736	18012.1	18843.3	14045.6	16842.3	15559	16850
M415T34_1	415.17173	34.0000									2162.31	5902.96	7265.02	6428.75	6582.44	5935.92	6125.92	5710.95	6135.59
M407T37_2	407.33274	36.6690									54499.7	55732.4	73242	5187.73	69305.7	10685.4	10264.7	9601.36	10416.8
M177T336	176.87515	335.8930									811750	901681	870175	111597	59913.9	70561	425915	426098	418282
M536T37_1	535.51659	37.0450									358988	368156	377325	260146	486812	272864	359080	352067	352472
M599T238	599.31674	237.6055									396487	340772	314733	448409	521423	562053	498581	496588	494795
M507T41	507.30952	41.1055									7711.55	3121.98	24733.9	7017.83	8425.42	58722.3	3440.42	3775.13	3765.67
M348T316	348.11066	315.5010									112279	256640	223528	117611	367442	367482	217670	257252	217770
M282T53	282.27821	53.1790									796838	1.05858e+06	1.04e+06	714584	1.39511e+06	750556	935986	946366	936143
M853T180	852.55504	179.5020									453387	542612	443604	547030	705439	527195	657301	650444	650442
M309T52	309.12502	51.7200									113527	210045	338214	227774	229393	314486	237042	252971	237174
M804T38	803.51737	37.8370									20036.1	78206.6	87811.1	72662.8	70513.7	73445.8	48564.6	57938.4	48035.6
M500T320	500.18555	320.3620									575455	634540	555076	1.11784e+06	1.02186e+06	986794	804940	802666	701542
M679T42	678.50196	41.7850									304868	242112	315563	197310	358310	373012	417506	420777	420438
M367T178	367.13031	178.3395									332030	358349	290241	213262	154100	181146	230784	254631	256827
M239T46	239.02437	45.6060									1.09637e+06	19240.6	30571.2	14518.2	27550.8	32958.6	26089.2	25261.6	26092.5
M389T35	389.22873	35.2000									27465.5	9695.53	10347.9	21769.5	294843	3100.45	8372.93	8618.06	9311.02
M551T505	551.32607	505.3340									753301	867270	621437	668546	485692	720476	649365	632147	631349
M590T39	590.42002	39.0935									56552.5	662247	93013.4	203534	51898.8	62827.3	126819	127242	115029
M274T330	274.10340	329.9235									3229.43	587031	10782.7	3632.56	2879.89	1774.4	2795.49	2851.01	2836.1
M228T38_1	228.19499	38.4535									137491	107403	216476	166856	100736	202669	228652	228640	227244
M277T351	277.08206	351.2050									22375.7	24971.9	23784.4	113446	254708	154144	38682.5	37739.9	37743.9
M949T360_1	948.98047	359.6730									1.3658e+06	1.25096e+06	1.36018e+06	1.24938e+06	1.26122e+06	1.41214e+06	1.40716e+06	1.39948e+06	1.39059e+06
M64T109	63.99748	108.9710									713696	621531	925478	633480	721326	1.44303e+06	628791	581487	616054
M665T41	664.52267	41.1600									4608.37	4737.27	5757.77	7455.14	6965.92	5373.28	9703.25	12892.5	10224.1
M991T44	990.65390	44.2310									14204.6	41849	30717.3	37756.7	30797.4	86308.9	38152.9	37678.2	38834.4
M405T76	405.08572	75.6980									1.66523e+06	1.48426e+06	1.61129e+06	1.21368e+06	1.51293e+06	1.28719e+06	1.36968e+06	1.3834e+06	1.38344e+06
M325T377	325.11205	376.8780									1.24799e+06	1.29687e+06	1.46316e+06	1.3341e+06	1.31401e+06	1.39119e+06	1.08716e+06	1.08528e+06	1.13039e+06
M360T377	360.14840	377.3505									1.2235e+06	818305	1.18259e+06	655156	792558	745753	994033	806592	802795
M227T379	227.04124	379.1620									3917.34	1530.7	2591.08	578.153	277.409	778.724	765.199	687.547	974.986
M375T370_2	374.98584	370.0810									42556.8	200262	10394.2	401.794	746.953	829.547	1074.91	907.852	905.452
M255T65	255.00180	64.8080									1.35542e+06	20733.6	22422.5	23709.4	22257.4	21133.8	26421.9	26380.8	23439.5
M1016T187	1015.66656	187.0110									344476	521777	362094	618492	491482	240680	498920	503816	498837
M523T64	523.35507	64.0560									111563	294749	289001	449938	280122	528072	424381	424862	440184
M262T68	262.23639	68.2390									529615	858767	726619	933424	727392	995695	797664	797490	784416
M546T38	546.39518	38.3460									50474.9	79374.3	96867.2	249802	58031.5	87096.9	129402	129639	129780
M516T368	516.02659	367.9645									92977.8	305726	29184.3	918.654	592.729	1083.32	6215.62	5428.89	6178.45
M640T218	640.34408	218.4720									996143	935476	876867	604852	485068	847396	965726	965748	948752
M342T413	342.13874	413.1490									739564	653168	559083	185106	139739	128335	415260	410926	410923
M304T37	304.25976	36.6100									630860	284745	263565	316973	370607	234072	260841	266257	266446
M451T432	451.23686	431.9515									5504.78	13100.9	13488.2	10620.1	7927.2	5789.54	254867	254633	244499
M781T41	780.54815	41.4385									435098	360267	411850	512153	348728	369046	453815	466931	466716
M781T38	780.51825	37.7925									95976	132927	23357	265812	28187.2	28549	21834.7	21879.4	15375.5
M276T66	276.25213	66.1380									11985	3855.58	1912.93	5578.86	1697.33	266441	4996.51	5401.93	5407.44
M747T143	746.56354	143.1310									193844	335656	262644	217435	180600	402344	404743	399987	404750
M532T31	532.35312	30.6230									10472.7	84423.3	202477	97835	103949	97122.5	143539	143553	140551
M471T438	471.21616	438.2570									498702	452111	449610	97510.1	56125.4	77362.5	394031	394042	390011
M262T497	262.05006	497.1230									2.22718e+06	2.22954e+06	2.45848e+06	1.10684e+06	686380	644475	1.28282e+06	1.33386e+06	1.28892e+06
M266T237	266.07373	236.7930									172323	137996	106067	48878.2	11044.3	22120.4	70067	81307.1	70479.6
M444T37	444.32959	37.2975									51732.6	72434.5	88917.8	117115	84143.5	119927	117519	117560	121266
M992T44	991.66511	44.1300									14493.1	33665.9	31684.4	35919.4	29269.2	79376.7	38431.2	37635.8	37632
M987T35	986.59133	35.4450									5520.2	28037.2	2299.84	10493.7	3915.13	140205	14865.6	15052.1	15037.5
M616T221	616.34364	220.7440									761696	962106	884452	892140	661862	891383	967598	967681	939152
M495T141	495.32469	141.0430									114879	79304.4	158455	199735	63930.6	241196	181990	178735	136411
M238T383	238.09085	382.7190									649554	600509	586378	138955	73111.8	105483	510626	492147	510596
M988T44	987.63500	44.1300									17981.1	25878.8	33170.8	29114.1	23105	96870	35683.5	36849.4	36858.3
M953T318	953.39823	317.8630									418369	457412	422772	396740	444064	450350	470301	470341	459354
M488T38	488.35479	37.6850									34777.6	72084.3	104962	93111.9	55270.7	122057	106037	103903	103958
M261T342	261.11388	341.7840									105608	79823.9	640.464	319149	528242	417830	95874.8	96028.3	102155
M759T65	758.56526	65.3630									1.59111e+06	775174	723947	626629	720407	771961	963193	962590	984488
M90T345	90.05452	344.7625									559030	539108	582808	392493	317539	322729	593857	587666	587628
M254T39	254.21030	38.5300									13694.5	608983	18530.2	26484.9	26547.2	33575.3	27099.3	28694.8	27041.7
M783T131	782.56233	131.1590									486744	792415	630746	1.6276e+06	380861	697349	625210	648361	650382
M568T360_1	567.98711	359.7240									1.15437e+06	1.15201e+06	1.18172e+06	1.02917e+06	1.09615e+06	1.16096e+06	1.17984e+06	1.16016e+06	1.15889e+06
M331T303	331.10682	302.8160									430342	456505	403136	476875	449401	478565	369322	381923	370011
M203T326	203.05183	325.9570									679208	590933	403708	1.32453e+06	1.04057e+06	821185	566932	398791	561849
M356T41	356.35088	40.5050									124012	226460	213159	197828	194831	318215	213676	207626	213667
M277T323	277.14616	322.6940									32334.6	24886.5	25856.8	639227	869565	873277	14521.9	13111.8	14567.2
M704T42	703.57088	42.4400									537746	734459	795165	641056	568960	741515	874412	867404	851919
M453T38	453.16575	37.6850									421460	312177	133858	200834	160178	168958	205192	205278	217192
M260T384	260.07308	383.8065									425844	367765	351611	102493	103698	93257.6	392370	366239	367355
M234T415	234.09671	415.2290									3.23492e+06	1.19889e+06	2.92247e+06	376535	254795	299950	869436	868892	819376
M79T622	79.02141	622.1530									1.16953e+06	1.8572e+06	771131	1.38367e+06	974333	1.54808e+06	429635	434270	464551
M79T640	79.02138	640.4920									604858	343035	366170	1.55154e+06	502360	514450	185425	200361	199953
M290T385	290.08341	384.5490									358316	340791	351203	26468.4	27030.5	21808.4	222066	222068	223730
M239T63	239.02468	62.6490									1.27622e+06	19515.5	28414.3	20067.1	35295	30972	32584.9	32488.4	39249.7
M425T75	425.18262	74.7895									1.54899e+06	259325	634596	1.41957e+06	1.36224e+06	2.07333e+06	927341	803555	801343
M588T388	588.21061	387.5180									337073	277077	335966	5467.23	2762.41	3469.65	123906	121037	120559
M362T51	362.28712	50.7240									14341.8	1538.27	1574.73	11308.2	11479.1	19011.8	5196.02	3119.87	2703.91
M232T102	232.06275	101.7030									1745.58	42068.2	17839.8	38450.6	17563.6	27413.4	22752.5	22921.2	23865.3
M532T38	532.38090	37.9000									33805.8	65075.2	120871	94203.7	40928.9	100535	86387.5	86369	82516.8
M773T42	772.57979	41.7070									420692	354815	407123	431759	341429	295275	478070	478193	469484
M755T114	755.23527	114.2120									88244.1	397939	584736	243506	269173	201667	506822	506412	483258
M762T65	761.58529	65.3630									1.0725e+06	1.28528e+06	1.12559e+06	1.00818e+06	1.12178e+06	1.2878e+06	1.4626e+06	1.46249e+06	1.45028e+06
M540T35	539.52159	35.0760									101265	274983	207950	221517	178422	190086	280065	280262	270360
M815T105	814.62772	105.0505									1.75814e+06	3.47187e+06	1.09422e+06	3.7244e+06	3.73412e+06	3.1389e+06	3.19697e+06	3.45359e+06	3.45491e+06
M232T287	232.11724	286.5510									590306	566488	675585	72653.4	55095.8	43070.4	553757	554324	533256
M374T57	374.36098	57.3680									287810	379686	359549	397678	368260	428822	416901	409793	416935
M615T34	615.36534	34.0000									160998	287022	314331	271239	298354	335312	279500	270950	279362
M180T311_2	180.08616	310.5240									2.40237e+06	1.00387e+06	2.3023e+06	2.07179e+06	2.10901e+06	2.26196e+06	2.50358e+06	2.5037e+06	2.43511e+06
M408T434	408.20601	433.6685									30044.2	17289.7	16668.2	11400.3	7522.66	6374.17	232121	229544	229543
M325T394	325.06628	393.9390									10949.6	9208	13016.9	332501	335400	678389	4596.32	5470.96	5483.73
M309T154	309.12661	154.0190									954459	1.23361e+06	1.33241e+06	806588	738076	778057	1.26003e+06	1.2498e+06	1.24974e+06
M823T38	823.36414	37.8900									268738	105594	117051	151904	119056	125623	108033	108362	122820
M674T35_3	674.45823	35.0670									81706.8	191016	190958	175224	149580	195049	197310	192899	192880
M675T34	674.52732	34.4340									7316.71	192177	4824.61	168921	154821	208430	5662.12	6314.02	5667.32
M309T432	309.12858	432.0575									952277	904962	907296	53419.5	52186.4	48099.2	234704	239303	247429
M390T77	390.11499	77.1130									1.45092e+06	1.65768e+06	1.48784e+06	1.56694e+06	1.62164e+06	1.43748e+06	1.30101e+06	1.33499e+06	1.33508e+06
M229T504	229.16508	504.3820									509365	501498	547832	299064	209652	272271	665273	665439	652874
M753T316	753.24721	316.1600									197225	228246	464610	562283	278979	212604	353470	412657	347366
M496T83	496.33638	83.1135									106663	377981	172062	488709	216660	604397	369602	367550	344500
M549T34_2	549.48394	34.1250									129331	135696	164700	190713	206786	123763	285548	282741	282760
M61T56	61.01024	56.2890									2.64762e+06	2.53346e+06	2.50489e+06	2.85637e+06	2.5573e+06	1.83689e+06	2.43579e+06	2.08787e+06	2.43924e+06
M389T34	389.26634	34.4160									32028.9	53877	48282.2	146168	72783.5	82687.9	121326	122930	121327
M953T175	952.58605	174.8215									362712	332903	305094	495894	284650	189161	407560	402946	402866
M502T38	502.36969	37.9750									44388.4	60589.2	99213.1	228801	54071.5	72298.9	107536	107585	111354
M252T376	252.10704	376.4200									766299	543087	837867	224824	112564	111175	1.11587e+06	886057	1.12146e+06
M527T35	526.51598	35.0310									200297	324802	333461	333332	325195	325376	332035	329038	332044
M550T42	550.38292	42.4050									91609.6	106173	118484	176980	147785	218930	165240	161085	165216
M993T188	992.66957	188.2510									184400	292553	210988	266080	221910	102395	265136	267914	265068
M504T31	504.32113	30.8300									66574	149202	111768	104110	116618	207281	174892	169847	169845
M677T35	676.67550	35.0650									48100.8	83568.5	237266	135826	60078.8	61734.2	119655	119666	117185
M909T178	908.61069	178.4305									311576	291962	232183	423794	479639	429238	481648	466978	466665
M927T176_1	926.57041	176.1920									402757	395791	379948	466680	279388	208705	461517	461598	454227
M629T36	628.59863	35.5385									125890	170947	145651	300102	311080	344260	296703	296734	293146
M1031T360_1	1030.98416	359.7240									774073	741510	760236	682380	731140	744303	774572	774611	761299
M634T39	634.44776	38.8490									35584.1	96491.2	98292.5	110352	60331.3	46319.3	99052.4	98922.5	106471
M634T40	634.44167	39.7885									89171.8	83436.5	73593.3	134863	31372.7	86455.2	63452	72598.5	72825.2
M571T289	571.12419	288.7430									30342.6	34077.7	382667	22715.4	30828.3	59897.3	35808.4	35796.4	36663.3
M309T139	309.12659	139.1890									259946	800217	826079	454866	537968	573228	943957	915940	915880
M719T41	718.53418	41.1700									299127	274949	281530	292521	266163	286397	368224	372032	368319
M445T443	445.15864	442.5285									1.41589e+06	1.03404e+06	619511	518500	380111	338869	639102	641980	694426
M326T368	326.08102	367.7510									403425	363852	361704	25289.2	10934.7	14299.9	233882	232471	229302
M208T41	208.09608	41.4385									178068	283675	267564	261343	208542	281669	271160	268817	271153
M559T223	559.24861	222.7335									5684.19	369.026	175792	129175	2043.15	4890.98	712.85	864.784	725.832
M576T36	575.55573	36.4390									165295	11444.2	11044	17393.8	350272	14728.5	14629.7	15721.7	14983
M748T121	747.56902	120.7660									1.43189e+06	1.1695e+06	1.19175e+06	1.23317e+06	812810	630764	1.31105e+06	1.37165e+06	1.37162e+06
M327T207	327.14063	207.1925									687840	496636	682564	412037	236205	274447	739565	720441	719805
M709T34	708.50882	33.5620									36050	193330	222030	207386	215184	282532	269939	263482	263454
M576T40	576.40106	40.3090									33383.5	126072	142467	99691.6	67267.1	98932.6	87934.3	87942.5	85956.2
M230T430	230.10125	429.5215									10933.8	13042.7	11131	67936.3	2339.84	72100.1	5423.54	5409.24	4248.88
M281T38_2	281.13725	37.6850									98133.4	169498	172927	170971	179388	190315	193401	188254	193486
M309T494	309.12866	493.8600									1.23106e+06	919347	834805	218323	359244	225329	503660	514952	503757
M493T438	493.19784	438.1820									375174	310098	342099	43389.8	23282.3	33311.5	260038	259358	258213
M81T109	81.01638	108.9975									124183	215287	541198	116918	155227	306412	267666	306498	269597
M781T108	780.54939	107.5485									1.32754e+06	3.11391e+06	2.01814e+06	2.12642e+06	3.20009e+06	1.1806e+06	2.44806e+06	2.74948e+06	2.7484e+06
M291T209	291.06950	208.6820									1.06728e+06	885591	1.04737e+06	573741	333387	297942	894697	900761	894714
M252T415	252.10732	415.0945									1.32035e+06	535461	382874	136790	107774	101730	526760	583355	519026
M473T37	473.14107	36.8335									14710.7	155021	34952.1	36894.8	17514.2	18135.8	32227.4	29433	35033.8
M457T320	457.11471	319.9640									179679	384593	203273	330929	502465	408854	397604	380506	381962
M615T317	615.22499	317.3050									399263	470794	420323	460604	430051	536029	553355	550917	539411
M764T55	763.52282	54.5060									6069.85	317061	14865	9648.81	7616.16	5726.77	11063.4	11978	11064.2
M496T105	496.33672	104.7315									93032.1	89890.6	138527	102916	163428	161622	127834	97741.7	127094
M246T348	246.10788	347.6670									259775	265126	197300	109161	89840.1	131933	278241	288471	278466
M816T485_2	816.23601	485.2030									268729	222494	189880	31980	25451.4	24501.5	76013.2	78656.8	78685.7
M282T68	282.27792	68.0330									203920	937473	129954	93540.7	131389	96668	96970.9	96978.2	97822.3
M367T195	367.13035	194.7820									130732	146848	175919	124761	72408.9	169178	96990.7	111038	111204
M935T34	934.63642	34.0000									94768.7	321710	220779	222184	233565	214372	242495	234519	242458
M743T302	743.16948	302.4250									392936	396348	397440	340166	374422	448105	429879	430088	420257
M204T285	204.08525	284.7630									175462	425669	245187	178799	275522	368377	224819	212844	225020
M350T483	350.19235	483.2985									889974	1.59146e+06	838936	608202	426741	493798	870616	870284	856305
M414T36_2	414.31949	36.3860									5350.1	11450.9	20394.7	93026.5	7837.42	228120	26682.5	23894.7	25491
M795T38	795.33095	37.7875									206727	81526.5	77234.9	108256	89081.8	95797.7	73443.3	75423.6	75436.1
M522T103	522.35163	102.6860									13229.8	54907.3	51223.1	50709	34844.7	57890.9	86510.3	74819.1	75747.8
M581T238	581.30632	237.6055									292147	254104	245098	309622	351361	378537	372815	372817	369012
M518T188	518.31970	187.5765									350152	459819	377640	453509	410068	223947	356353	356504	366243
M706T35	706.26682	35.3610									8880.22	59848.4	28902.8	26095.5	14469.5	36118.9	42991.1	32549.7	42947.9
M177T45	176.98851	45.2410									678055	8715.59	9418.06	7187.75	9152.9	7570.18	9045.03	9240.87	9283.09
M296T366_2	296.07068	365.8310									603114	523039	501148	74344.9	24771.4	30834.1	370734	370681	365656
M224T302	224.11219	302.2310									1.96566e+06	934860	1.85382e+06	318643	227324	241674	867036	953135	955057
M609T360_1	608.98860	359.7240									841777	798970	862742	728468	766598	876059	864052	850841	849979
M131T433	131.11727	432.9880									686893	1.82612e+06	338950	350933	342274	372662	651113	651103	619676
M568T367	568.01794	366.6535									7998.73	5581.72	4822.07	908.768	375.764	226.117	3601.68	3374.41	3600.25
M230T49	230.24684	48.6000									23304.5	136598	93971	97833.3	73954.7	215197	128764	130403	130401
M757T40	757.45566	39.8150									251310	25233.1	22805.3	18793.1	209458	11623.5	115616	158830	60577.4
M466T194	466.29061	194.4910									250860	240818	230615	195204	321495	279239	325365	321722	321673
M741T34	740.54092	34.0700									79816.1	160225	106108	108265	108751	233255	117617	122978	128589
M741T40	740.52136	40.0980									72035.3	151315	152852	135053	96688.6	275296	118587	118442	105574
M732T360_1	731.99332	360.2990									721377	705247	729832	647714	659028	748676	742484	731152	730634
M281T38_1	281.10048	37.8900									111107	170382	145260	150220	164154	191720	171851	171879	174426
M727T302	727.19941	302.4000									261364	214804	210941	277772	243345	293244	234740	237340	234227
M279T330_1	279.05818	329.5065									86518.1	207905	160635	98349.5	274997	208002	221381	183008	222873
M246T330	246.13239	330.1340									85376.4	35401.7	49172.7	76627	83264	103275	105494	104251	84876.3
M118T243	118.08537	243.1120									134222	161955	191895	102241	204343	185787	199994	197128	197095
M321T39	321.12507	39.3290									87558.6	99227.6	101835	92238.3	86068.3	89049.3	176989	172958	172875
M379T403	379.06140	402.6170									4791.4	243297	7716.62	98919.5	52062.4	6522.27	21762	35986.9	36413.6
M650T360_1	649.99032	360.0375									776056	797366	847230	707992	758843	832360	848774	849018	835661
M494T130	494.32192	129.6155									153612	177577	200846	286292	188672	261056	253841	253286	266777
M577T392	577.31637	391.5770									1326.06	1795.34	966.311	12366	9346.55	13641.4	159339	159347	156015
M79T663	79.02140	663.1090									721236	333445	159369	510022	213084	272629	104769	111848	111787
M155T38	155.04601	37.6850									54641.2	98955	136710	64751.8	52227.2	71111.2	89889.3	89913.3	91438.2
M325T453	325.11182	453.3200									306412	301571	304638	227330	220511	287239	317330	317360	300476
M293T36	293.28231	36.0650									215997	229072	303881	194293	294614	204945	285580	281957	285572
M268T195	268.10280	195.4100									13703.8	17323.9	18652.6	2684.79	1792.42	2110.46	30301	49636.9	31107.1
M496T317	496.17633	316.7780									273588	526160	302788	526109	355292	584507	645754	633625	633306
M237T331	237.15193	330.5620									639.063	298876	4520.08	7662.73	1819.4	1452.94	887.985	901.235	1041.48
M336T36	336.32456	36.4810									137905	142780	282834	247983	170764	131406	253699	245989	245946
M336T34	336.28780	34.1760									173185	20047.1	334792	26207.6	20033	19067.9	22352.9	22384.6	19637.7
M813T100	812.61183	99.5755									1.24853e+06	1.19589e+06	2.35617e+06	2.57999e+06	2.0853e+06	1.72749e+06	2.72892e+06	2.72937e+06	2.62979e+06
M357T424	357.05441	424.2990									149079	138621	141605	86134.7	65250.3	114445	129200	129189	124983
M502T189	502.28973	188.8460									438892	455702	445020	639155	369600	314178	471645	471633	465945
M212T375	212.05231	374.6550									190961	174669	200962	57839.6	31627.3	37222.5	149690	147451	149760
M125T351	125.02037	351.4790									71411.2	79005.1	73223.2	19648.1	5802.7	5781.65	55450.4	57045.5	55462.4
M422T396	422.07762	395.9580									178734	168895	173257	136695	105603	158342	179758	179757	175147
M479T444	479.23307	444.3610									38822.4	31504.4	71587.7	54298	39793.5	50011.2	204671	203503	199006
M407T441	407.21106	440.7060									2572.52	5455.45	6257.12	16397.1	9820.49	11935.2	186001	185974	180753
M477T381	477.11945	381.2350									133283	110158	132197	68842.7	30965.2	36344.3	131416	123155	131495
M374T42	374.36063	41.5810									69374.5	104050	135521	97648.4	124378	195836	116267	113703	116827
M270T348_2	270.11618	348.2780									75061.1	87155.9	753.291	2254.53	2698.03	2594.27	175217	190501	175060
M805T40	804.54763	39.6045									81915.3	94204.8	54370	80992.1	58119.8	60501.3	91154.9	91446.7	111206
M257T289	257.05617	289.0910									217920	191779	262170	205966	218824	180096	386886	372009	370447
M310T409	310.09330	409.2330									363904	1593.89	288346	11899.1	12520.5	10433.5	106221	110685	110674
M234T489	234.09612	488.9550									1.06889e+06	1.25084e+06	785423	348725	727049	551108	455771	481497	482520
M607T36_2	607.28771	35.7370									2144.16	226415	8508.05	5034.27	3376.33	1353.13	1685.43	1695.93	2047.12
M210T347	210.08384	347.3570									182781	132549	146538	9590.22	6757.51	7953.28	99329.1	102763	102723
M180T247_2	180.08591	246.5730									750484	763304	662677	617296	572162	251697	647627	660712	660368
M503T34	503.24870	34.3450									16502.8	410978	161342	19607.8	161943	32599.9	236234	78731.2	237412
M456T35	456.43831	35.3400									108217	188834	187661	189500	168174	174313	168635	165397	169302
M734T317	734.27354	317.3950									272033	355929	344953	335545	361979	359164	460057	460607	391411
M552T190	552.37408	190.2910									147696	182679	175589	359289	323433	349395	242799	242723	236516
M239T403	239.10515	403.4880									2.23521e+06	2.11151e+06	2.21039e+06	2.23498e+06	3.15697e+06	1.19417e+06	1.26283e+06	1.29692e+06	1.13395e+06
M308T37	308.29312	36.6100									207735	255488	266065	216436	315813	234666	282280	282277	279362
M691T360_1	690.99147	359.7625									766034	754652	756012	684398	699748	771904	773104	763303	759539
M184T539	184.14368	538.5185									759895	599220	857448	976.482	128690	2626.56	1576.57	1377.03	1566.66
M229T314	229.06208	314.2060									186722	197996	178716	196982	246301	239678	255525	279260	279621
M239T245	239.10503	244.5280									234269	79328.2	64368.1	98032.3	67576.5	85284.1	19238	38018.4	37518.9
M217T42	217.06331	41.7070									93814.3	46110.5	54160.5	60816.8	44200.3	48921.8	88164.8	76362	78488.7
M618T36	617.59446	36.3860									152058	198513	321966	224350	190365	162307	243163	241506	238776
M309T287	309.12573	287.3345									71212.5	68164.7	70860.9	80420.6	83761.7	89733.4	82788.4	82817.5	81402.7
M487T453	487.16359	453.4250									383008	374499	366319	270122	290788	389326	358190	356058	351871
M812T163	811.66527	163.4390									316903	336384	239427	499444	418795	406407	424994	426757	422333
M445T392	445.15824	391.6170									596447	594868	512854	307093	160024	147144	677102	522032	529933
M945T36	944.72036	35.7460									130039	241308	158313	176751	204656	176167	212249	219919	219820
M851T37	851.39325	37.3350									154909	70823.8	68717.2	106949	82443.1	90124.4	76388.2	76396.6	79219.8
M302T380	302.07306	380.2790									22433.3	19585.9	25959.3	67412.1	74822.2	99714.1	42214.7	41261.4	42216.8
M302T372	302.11943	372.4160									51042.2	46411.1	42519.4	61393	50912.6	6214.13	32202.3	32202.9	30314.7
M162T251_2	162.07532	251.1745									326120	328398	380839	310795	378176	529494	357956	356232	350977
M460T38	460.26629	38.1760									14454.3	92790.6	95740.4	115554	90178.5	159932	149641	136934	137019
M460T40	460.32215	40.4285									4288.16	8174.35	3841.41	12931	3520.67	2865.23	9278.37	7133.54	17841.6
M650T366	650.01891	365.9770									4896.75	4299.65	5143.32	414.616	349.266	162.874	5068.98	5584.48	5069.22
M508T43	508.33607	43.0070									122354	117302	123793	175388	80214.9	132866	132522	132465	135661
M311T34_2	311.25696	34.3010									75482.2	97873.3	100565	187322	122111	114151	169619	170666	170246
M101T57	101.00243	57.2550									555658	279027	278025	403410	270188	319614	277166	279203	286025
M523T36_2	523.24319	35.9800									75961.1	79324	32791.9	31317.4	30210.9	126729	62060.6	64948.8	62519.5
M445T462	445.15813	461.5750									1.69703e+06	1.91154e+06	1.68263e+06	972012	591985	439351	677026	673327	577939
M445T499	445.23256	499.2290									1.10009e+06	1.08541e+06	1.02756e+06	676611	1188.6	320108	4577.68	4652.93	4577.34
M445T501_1	445.15810	500.9420									3.4489e+06	627385	2.34713e+06	732484	520030	322355	917157	950471	1.04933e+06
M332T395	332.14382	394.6190									15542.9	23944.1	401148	6183.94	8323.1	5754.41	16608.3	17542.2	16602.4
M518T35	518.48992	35.4450									58809.2	111643	148747	184171	106851	127500	163836	168113	163756
M426T438	426.15204	437.5150									297043	247596	272494	21104.7	6031.93	4879.64	125860	125870	123725
M613T37	612.59009	37.3875									11364.3	16920.1	8761.18	12218.8	15177.4	14507.9	30562.2	21963.6	56514.5
M445T455	445.24470	455.2170									649388	628303	622708	403774	218841	171363	5560.74	5560.69	5455.46
M583T34_1	582.50590	34.3010									54409.2	50453.4	54977.4	97508.1	111285	84486.7	157246	155114	155129
M207T39	207.15775	39.1600									35212.3	38401.4	48606	35321.8	41576.4	26445.4	37164.4	37219	39952.9
M207T36_2	207.21006	36.0715									36688	5875.39	7003.07	5058.5	8377.19	6212.6	5588.01	7701.17	7705.04
M732T366	732.02230	366.4830									3716.96	1128.32	21078.7	389.748	62.411	119.912	1048.14	908.391	897.669
M468T63	468.30523	63.3440									74871.3	112561	156580	146873	193483	346755	185139	191020	185055
M400T37	400.30301	37.0450									26850.8	41923.8	46132.8	72213.6	37344.7	81114.4	60154.2	63818.7	63814.7
M745T122	744.54989	121.6700									978635	1.08355e+06	916337	1.03519e+06	823326	668129	1.04588e+06	1.04525e+06	1.07675e+06
M497T63	497.33989	62.6630									145288	319752	300749	388739	294171	492682	342501	347533	356802
M487T446	487.25315	445.9380									233111	231843	196952	139185	153165	237921	8007.96	6577.03	5958.87
M468T142	468.30609	142.3130									70566.5	90739.8	82822.6	106931	100660	145464	131488	129746	129743
M580T359_1	579.96725	359.1420									912340	899270	908169	873575	910721	957019	930619	930671	920744
M1042T43	1041.68151	43.0525									19247.6	26535.5	34965.5	26742	20233.5	45832.7	25994	27779.3	27837.8
M272T46	272.29337	45.5975									2966.22	11919	24779.6	20942.1	19109.7	31205.1	29191.2	28948.6	38358.4
M140T269	140.06756	268.9440									256154	395770	180514	33840.6	17228.9	16594.8	94373.8	97992.7	94411.7
M745T42	744.54965	41.5850									246080	252192	258627	246691	267255	226729	297579	295970	297608
M244T232_2	244.09198	231.5340									387065	368036	333758	127676	78157.6	97172	268988	204732	269896
M962T190	961.62113	190.0015									125554	161010	118844	156207	198164	155174	203490	203446	200687
M662T359	661.97050	359.1640									850030	783494	834177	754898	811800	822974	866878	834411	833612
M170T344	170.03151	344.2430									181198	224831	215913	62693.2	36325.2	44900.4	191063	191060	187902
M621T236	621.30049	235.6905									401650	360349	322902	410424	344305	360441	408222	410111	405163
M238T388	238.04420	388.1980									81610.4	86033.9	85938.8	70451.5	51938.4	75956.8	113516	113460	111295
M126T348_1	126.02124	348.4620									261241	273397	257154	17331.9	14896.8	14727.9	171388	171434	169679
M1089T360	1089.02491	360.0285									546121	526876	545944	487213	481132	569213	551928	551964	544426
M436T34	436.34002	33.5620									25672.5	99924.7	129276	82663.3	118866	107571	159246	148289	148158
M242T259	242.09887	259.0640									112626	158835	170719	32202.4	24168	7576.98	164772	157104	156826
M199T381	198.97328	380.5750									15860.6	17902.5	19450.4	53516.2	62329.6	94860.2	39255.8	39613.4	39253
M79T680	79.02141	680.1825									190578	736804	251628	469467	185149	870152	159351	174782	174511
M631T34_1	630.55316	34.2410									3823.33	8292.34	10084.6	249126	305452	284151	11973.3	11950.9	11515.9
M558T41	558.43285	40.5100									162411	165542	144831	172595	130240	282250	128296	122463	128101
M437T444	437.22166	443.7715									3760.32	3760.61	2573.3	12315.9	6382.18	6770.17	162328	160377	160326
M437T446	437.17736	446.3460									12954.5	12890.6	2530	4630.2	2768.62	1334.44	3287.57	3464.4	3798.6
M637T34_1	636.55314	34.1250									92155	84397.8	104698	111934	105814	74666	203017	200248	200187
M282T369	282.11766	369.0510									657925	485665	489832	66762.7	35186.6	36292.3	367858	359495	359148
M199T37	199.18001	37.4325									29865.7	63820.5	72712.9	52771.4	79419.5	33722.6	55008.8	54981.9	53074.1
M551T583	551.32550	582.9460									499259	367607	253457	323681	275414	432641	108642	188258	188643
M458T37	458.34497	37.0450									20990.3	31563.9	52057.3	202754	26809.3	37371.3	82215.5	81029	80994
M735T64	734.56150	64.4330									218083	238140	275886	213876	285948	382958	389608	397071	396906
M278T324	278.14585	324.0390									33736.6	1559.78	65249.7	42272.4	66524.6	80973.3	63347.4	61029	61113.1
M278T329	278.06379	329.1540									80820.8	101128	124632	56535.5	196836	132040	124933	184456	123156
M262T36	262.25167	35.9900									14018.7	13419.5	17357.6	12110.5	14723.8	111788	15802	15847.7	16689.7
M317T391	317.09444	391.3690									282562	262601	246699	43887.7	31573.6	40315	207568	205368	205307
M773T360_1	772.99406	359.7240									617760	585075	636833	520230	553546	677140	634670	634704	619268
M258T431	258.10905	431.1815									465333	452544	489281	410282	288830	457366	432985	433059	421942
M183T39	183.13688	38.5500									3693.74	4403.8	6157.36	3741.56	2616.02	3231.73	18566.7	33947.6	17834.7
M309T41	309.22506	40.9860									6069.71	41178.8	80614.8	43446.5	52024.3	55581.6	65875.5	65786.8	62093.1
M527T359	526.98606	359.3790									669971	650269	685251	596377	634165	697213	714552	689851	689589
M509T186	509.33982	185.5105									370202	366949	460217	319471	303896	241887	363785	352649	342969
M530T35_1	530.34392	35.2030									32403.6	63383.8	37420.8	33876.3	26009	143288	63549.9	63656.1	61282
M650T35_2	649.64481	35.3300									77700.2	82773.4	172311	93785.7	177883	176925	158456	162190	166413
M356T37	356.27879	36.7350									9531.06	10317.1	17644.8	15234.2	9663.48	18242.9	17113.1	17088	18898.9
M302T330	302.12003	330.0830									51190.9	50696.7	44580.1	34513.3	23661.5	24044.4	50977.6	52734.4	50990.5
M278T430	278.12259	430.4770									829362	789867	807522	160342	132289	133084	428859	437752	428875
M439T452	439.18997	452.1950									239297	214162	224548	28351.6	25010.9	25800.2	119638	119637	120485
M543T178	543.31665	177.9130									273562	280078	246753	438435	283877	303804	358627	353519	353407
M686T35	686.29681	35.4450									10118	59026.8	34515.5	36938.8	14205.9	26674.8	33772.4	23309	33424.6
M555T35_1	554.54709	35.3400									172282	270186	270549	278047	271566	190370	288173	289241	290941
M445T584	445.15883	584.4700									587192	428010	699693	467082	645203	135301	231112	232201	273461
M525T37	525.45478	37.0450									14748.7	143058	5319.12	7329.99	4447.36	5419.38	5295.46	5086.07	4824.59
M272T376	272.07845	375.5985									214230	207935	195575	3257.65	2539.82	2569.16	86005.1	87138.3	87144.5
M855T360_1	854.99685	360.2900									477660	484287	466600	415962	409178	479270	496064	468935	468309
M466T452	466.21162	452.3760									13775.1	12839.5	10758.9	32399.6	20917.7	24847.3	184079	181979	181928
M384T395	384.11315	394.6190									156262	154993	139218	18216.7	9389.04	12685.7	71701.3	71699.3	71243.4
M1017T186	1016.67040	186.3810									206433	297561	215041	358745	270524	147541	309337	309313	297607
M783T67	782.56356	66.7030									531334	440189	549047	751638	182879	398353	399060	373343	399637
M492T36	492.47376	35.7380									60409.5	97033.6	103041	127189	116159	94527.9	134829	126988	134859
M755T41	754.53146	41.4385									322551	220640	250942	312235	189609	224602	283128	283378	291101
M650T35_1	649.56518	34.5410									20367.1	74784.2	7753.78	14000.5	189015	181631	104718	35579.4	107021
M99T38	98.98331	37.8900									94198.2	81583.4	136576	65904.5	38548.7	63678.7	70757.8	70725.1	73983.8
M369T38	369.16733	37.7875									94298.1	122907	120946	117380	125511	136771	130443	130438	132225
M744T360_1	743.97392	359.7240									724223	659722	727877	651356	689597	728366	717532	717495	707979
M262T486	262.12772	486.0080									191631	255306	171673	196860	258576	65524.3	182937	165093	163813
M1071T34	1070.75399	33.5620									34904.7	83661.3	57886.3	59385.2	66388.8	65012.4	90557.8	90083.4	89034.1
M626T182	625.51561	181.5520									185139	212713	192385	278100	242639	178035	268807	257852	268865
M525T393	525.13974	392.5390									182885	171211	221489	498760	726232	665731	362985	350738	350801
M337T579	337.17081	578.5220									221358	1.99382e+06	51560.1	905674	152658	484855	908363	1.15664e+06	813853
M200T39	200.16352	38.6005									74212.2	53462.3	65214.6	78944.5	69482	70365.7	75403.7	75450.9	78221
M814T360_1	813.99623	360.3060									525695	507087	513476	460729	508396	565132	550159	550219	534470
M205T245	205.05661	245.1530									22432.3	25492.1	17347.7	18776.6	17260.5	12054.4	15803	15801.8	16171
M337T438	337.17791	438.1835									342194	342129	336745	161015	88552	108452	255275	264043	255212
M351T462	351.19737	462.1640									409592	418221	268708	159012	117654	106174	267229	267113	271635
M786T165	785.64931	165.1560									242791	331996	205268	251545	188637	182739	296340	308889	296245
M901T178	900.55574	177.6780									313149	318077	256823	360293	297490	225393	350600	350618	344137
M558T40	558.38315	39.8550									5430.78	117641	8518.57	108304	95924.1	202280	81146.7	81169.6	77885.2
M815T43	814.62721	42.6090									286568	246739	323540	321183	325835	297425	316543	317325	321295
M318T331	318.09403	331.4360									188669	185837	191983	40899	31542.6	38588.9	176062	176123	173437
M490T193	490.28736	192.8620									191079	225851	197774	285906	312593	189204	230509	235559	235518
M452T195	452.27452	194.5810									205606	216787	221225	335042	412600	402075	359886	353798	353772
M467T34	467.27628	34.3570									70801.2	148725	132430	118116	118867	205825	138043	129381	129335
M408T34	408.30885	34.1250									32574.9	49796.7	43129.4	26427	41175.8	28111.4	59632.7	53427	53373.7
M401T575	401.27460	575.2860									763851	772994	887131	712302	513270	752092	243865	270593	331387
M282T289	282.11744	289.2990									4404.04	3971.54	4423.55	3007.93	103394	150735	3104.46	2883.01	3094.25
M781T39	781.45133	38.5500									3630.81	8202.95	2489.38	118824	54682.1	1863.75	20270.6	16113.8	16258.7
M387T376	387.08521	375.9110									212493	219043	209185	227933	235685	286451	239204	239191	228898
M409T485_1	408.62120	485.2830									212223	214884	171439	42890.5	45299.4	40856.7	88742.8	88930.7	91155.9
M851T180	850.53952	180.1820									122609	134429	150018	197078	295868	214192	245002	258160	244937
M251T365	250.94816	365.0460									338050	322492	333666	382612	377136	365045	373337	373337	360952
M266T407	266.12259	407.1120									416662	631678	397622	54715.7	37021.3	36029	223165	230346	223069
M295T391	295.11234	391.3690									261378	262846	247062	44980.8	29631.2	34850.1	208375	210787	208321
M693T130	692.51918	130.0510									301252	357790	370806	312722	378710	327439	507165	495259	507271
M563T358	562.92782	357.9500									553887	552083	543926	381938	549938	561042	572667	572737	559156
M833T42	832.57989	41.6460									132508	131293	171310	254696	152444	128598	185986	187753	186267
M173T255	173.07994	255.1920									10406.5	8752.82	7519.47	239780	7019.45	10163	6072.12	6603.94	6606.38
M533T181	533.33698	181.1425									21967.4	296430	19465.1	21601.1	14219.8	3880.28	25621.9	26703.7	26661.9
M490T36_1	490.16764	36.2340									9724.26	86834.2	22127.8	26281	8620.88	18968.4	22688.7	19716.6	24424.5
M473T38_2	473.34093	37.9155									24669.3	15107.5	56072.7	25413.6	39821.8	15962	26641.4	26650.8	20789.1
M473T38_1	473.26227	38.1385									18314.9	7616.49	7864.85	9118.5	8840.55	5525.73	14810.8	14526.4	19742
M97T251	97.02786	251.4980									288475	270180	291333	255086	286641	434567	295187	292246	292212
M316T38_1	316.21139	38.3460									30600.8	18068.4	23434.2	74797.3	39373	53543.5	39987.6	39421.7	50012.6
M316T36	316.22992	35.5290									3542.12	1688.52	2345.72	524.1	6880.9	11379.9	2161.09	1835.62	3814.66
M79T693	79.02140	692.9270									160595	392060	180285	278636	472710	281494	103852	119279	119139
M429T35_1	429.25833	35.3180									33219.1	20241.7	7022.65	73119.9	16303.4	29666.3	24384	26994.2	26960
M412T35	412.28198	34.9280									11236.4	150662	10227.9	10096.5	7153.83	15061.2	15909.2	14959.2	15837.9
M137T244	137.04492	243.5150									15962.7	24966.1	17968.6	9481.58	40074.7	4972.16	23433.4	24023	23896.9
M418T321	418.18304	321.1690									307377	349225	315750	177660	217024	194186	305160	305169	295752
M398T36	398.23923	36.3860									97600.3	39833.8	35831.4	36612.3	39290.8	36685.4	86586.8	93901.3	93749
M549T447	549.28513	446.8970									41436.8	43167.1	43893.9	34457.1	24229.7	31650.2	91333.3	94656.2	89955.3
M549T450	549.24681	449.8620									1715.93	2103.02	1686	1267.97	901.564	1141.97	7553.82	12567.1	7217.61
M362T384	362.08304	383.8150									83721.3	57204.9	64149.6	224925	216560	158302	155730	146287	146172
M362T380	362.15369	379.5455									56654.1	29614.7	60096.4	26637.6	28472.9	22599	84622.5	84472.6	79263
M625T186	625.44982	185.7560									3668.06	3929.98	3708.91	5399.37	4586.07	3182.03	17154.4	11245.7	11547.2
M445T532	445.23731	531.8120									578052	535015	554077	1462.78	1212.19	984.677	5622.1	5657.29	5705.91
M445T542_2	445.15909	541.6435									636835	739883	615867	427332	279785	224683	263100	265569	279327
M744T38	744.46447	37.8635									95285.4	149746	7877.07	14074.5	7991.63	11073.7	10922.3	11390.8	11391.5
M745T37	744.51066	37.1270									35115.6	3309.24	4225.97	4998.48	27284	8580.43	21098.6	11662.2	13015.6
M814T366	814.02538	365.8965									103124	2061.7	3388.24	44.119	106.41	32.3604	1309.67	1381.09	1310.14
M445T343	445.15844	342.5695									224413	188317	184044	345629	118213	94300.2	246616	230429	303657
M501T321	501.17955	320.5990									365228	270950	335890	588486	565725	526669	483389	499123	483279
M323T421	323.17978	421.4025									103755	98924.7	97164	9845.18	19086.9	23281.5	107338	107337	106652
M298T59	298.09562	58.6645									136131	123149	131749	33390.4	6346.2	8362.5	67290.7	63995	63846.4
M727T129	726.50147	129.4810									463551	512686	466184	564306	576328	502352	479737	490682	490616
M494T207	494.26340	207.1800									942.714	878.074	113730	534.347	60565.9	134112	86629.6	108509	86845.9
M555T305	555.14652	305.1600									334560	328641	403968	322260	363285	333998	408202	402605	402494
M315T333	315.01642	333.3055									73838	70543.8	46783.5	71160.8	70671.9	66303.1	60670.8	58957	60722.9
M815T38_1	814.55341	38.4610									66170.8	8415.33	37845.3	9956.39	3864.26	62008.2	33792.6	16056.8	16403
M282T309	282.13123	308.9695									1332.5	1655.11	2422.54	322732	394324	381764	727.051	986.393	991.266
M282T310	282.08666	310.3800									437931	422390	605507	431410	465959	442000	460614	273019	420863
M445T524	445.15839	523.8170									639110	639658	606495	511167	192968	304341	348125	351394	351396
M642T183	642.35586	183.1960									7362.36	156918	5314.76	3810.38	1011.3	78999	4617.53	4254.75	4209.53
M189T35	189.11123	35.3300									8770.57	72659.4	31116	29586	28309.2	128418	55586.3	55564.4	56904
M220T259	220.11709	259.1650									82979	138696	137107	19138.8	18137.4	9266.9	117053	120076	117050
M145T359	144.98378	358.9130									356037	378211	393272	306029	343789	304490	453325	449820	487142
M785T142	784.58033	141.6225									95741.6	168560	123116	96613.5	67618.1	87160.2	149949	147457	149938
M335T111	335.10425	110.9530									161488	144603	208899	145829	147653	185796	570800	529396	570317
M1014T44	1013.65069	44.2310									10814.6	15027.9	17027.6	21519.9	8679.94	32650.3	17727	16092.6	17678.3
M241T218	241.08452	218.1890									101922	57570.3	37744	26498.7	30767.9	30730.8	109340	109324	104176
M704T147	703.57189	147.0400									499072	166807	147590	147310	100913	93224.5	185255	181363	181121
M877T180	876.55506	179.5850									249620	237302	270139	210135	269837	205968	305427	308029	306068
M554T34_2	554.47454	33.8535									108242	5367.27	4793.84	13112.6	199254	8331.1	16044.1	15144.1	15407.2
M1113T360_1	1112.98652	360.2920									480563	473747	468079	432797	482525	485199	483875	483981	476106
M205T33	205.08476	32.5800									76997.6	116953	177000	116886	134962	98929	140270	130056	130034
M168T287	168.06480	287.1640									36574.5	113163	28788.5	142980	79721.2	25839.3	51072	39891.6	51072.4
M126T242	126.07744	241.6180									26662.5	5105.19	11196.2	4306.46	23596.8	32186.6	1245.3	1308.04	1307.47
M357T37	357.29761	37.0510									48757.5	50117.5	48971.6	84381	36880.1	44376.2	74087.9	70495.5	70496.4
M540T331	540.21541	330.6040									2525.59	4207.8	2427.73	2853.67	1777.05	2205.09	3420.68	3423.66	3558.43
M399T362	398.92205	362.3700									250753	374412	249243	322594	286351	284324	290824	286269	286129
M220T383	220.08046	382.8600									341462	309840	303676	67908.7	55480.5	49914.6	251777	251918	240473
M790T38_1	789.54473	38.0230									9181.64	13490.7	13996.1	327214	280438	7290.62	16641.6	13615.8	16603.6
M365T52	365.11447	51.7980									12298.9	69756.7	90688	71581.7	77434.9	39426.3	124100	117686	117302
M130T139	130.15836	138.7240									74976.4	80165.9	78677.3	50306.6	56806.1	60651.2	91756.3	90600.7	90603.1
M372T425	372.17272	425.1040									118525	113292	154252	133831	87256.3	109455	230670	230670	226851
M198T248	198.09619	248.4660									339386	356511	262575	275701	279097	132112	317277	332016	331899
M929T42	928.58734	41.7620									231369	257477	243790	277088	203927	200322	213026	219411	219457
M251T40	251.18380	40.2570									48583.6	30786.7	62097.7	37599.1	48184.6	17107.8	39616.4	39586.8	37641.4
M184T37	184.16891	36.6100									169645	172959	223489	142204	238771	142818	213334	210315	213257
M219T368	219.08455	367.5060									182344	151390	164716	45387.7	28612	25382.7	119497	114411	114407
M234T431	234.09606	430.6780									728983	1.00074e+06	693055	155636	118639	93949.8	361457	374405	374312
M764T118_1	763.59057	118.1890									783873	633218	574905	787502	596630	565031	787151	735059	787910
M226T115	226.17907	114.7660									97607.3	59684.9	142597	65340.3	54294.8	112058	102793	100721	102185
M733T108	733.25372	107.6480									34331.1	306556	84237.6	39966.3	72730.3	152529	125667	171126	124139
M783T134	782.56453	134.3445									332390	489690	483664	661320	300393	314776	487020	487026	488233
M481T360	480.92459	360.4810									395932	430501	396078	268003	308866	277270	280701	275293	275090
M366T42	365.98945	42.1770									66440.5	158457	189186	134960	138094	149806	168260	166588	168463
M816T104	815.63135	104.4670									489940	1.30252e+06	1.08255e+06	1.57677e+06	1.32491e+06	1.14353e+06	1.64391e+06	1.65461e+06	1.65463e+06
M220T285	220.11722	284.7200									125672	120626	139815	21045	17429.9	21639.4	118725	116572	116579
M570T180	570.35135	180.3290									217262	224874	208394	407218	245305	199843	300956	296333	296315
M755T396	755.22114	395.9580									58915.6	58188.7	53781.5	19305.9	9186.34	21859.5	52107.3	52099.3	49340.5
M826T360_1	825.97648	359.7225									562182	532139	542009	496082	513366	598430	582556	553414	553106
M337T508	337.17088	507.5195									488663	801516	709399	640292	1.43815e+06	276835	932619	980731	932636
M278T495	278.12251	495.1890									923855	659007	772751	527774	564389	261535	734166	734203	728103
M274T121	274.27278	121.1030									63706.8	76134.9	101071	63206	58963.2	138553	105808	99229.2	103228
M540T428	540.16600	428.2410									225470	227787	197874	83233.4	34534.9	73653.1	159269	159267	155053
M163T310_2	163.05933	310.2390									560991	588818	670539	603037	630771	689927	502316	553799	500051
M450T37	450.22996	36.6100									4017.02	94353	16576.3	25107.1	6180.82	21651.8	18275.1	17937.7	22414.1
M733T76	733.25260	76.0455									240568	511928	412605	346096	342886	385440	459418	458313	483912
M251T353	250.94815	353.2650									398353	413305	403141	389121	427663	435457	416430	416411	409494
M675T39	674.50837	39.1600									1704.11	1421.41	6431.93	1587.51	3233.92	1615.54	5351.13	5479.57	8771.07
M460T364	460.07464	364.0960									126486	137915	128682	9753.78	2360.64	5737.05	93396	92540.2	87093.6
M218T261	218.11250	260.7480									143922	148041	131140	16084.8	13850.3	23816.5	118243	116417	116398
M616T317_1	615.72647	317.3085									186729	248869	220797	227672	262106	226892	305993	274881	274258
M79T711	79.02143	710.6380									212742	655871	201073	420352	236877	165334	128727	132305	134047
M186T197	186.07529	196.8500									146523	137831	136678	132524	156506	261853	146167	145391	145393
M802T360	802.01508	360.2990									291408	271988	301562	277620	264975	336897	293990	302788	293583
M404T160	404.14016	159.9260									204420	188253	205436	21618	8553.23	13495.1	152125	152129	149790
M332T441	332.18052	440.6910									73820.3	324959	67158.5	26622.7	19858.3	20441.9	91696.9	91739.3	82783.9
M929T154	928.58665	154.0030									449071	171715	119080	510315	272474	120768	424849	410513	424947
M937T360	936.99876	360.2900									353813	339855	369827	304302	317972	362673	363872	360983	356538
M896T360_1	895.99903	360.3685									409727	386209	406968	339918	333178	437016	410573	394523	394316
M498T358_1	497.96475	358.1680									633945	603205	610842	611469	646007	415141	675867	659018	658685
M278T325	278.09139	325.1520									6425.28	10279	480.503	1486.68	10400.8	9867.47	4312.43	2450.28	2433.86
M406T38	406.20968	37.8900									79516.4	95984.9	94013	73452.2	86508.8	100148	94172.4	92241.5	91242.9
M342T396	342.09395	395.9580									126585	125416	127697	76021.9	56048.6	95433.7	134177	132765	131408
M295T38	295.11622	37.6850									57733.9	98501	100307	84047.1	104106	106152	117220	113521	116445
M391T302	391.06969	302.1455									226981	189348	161069	182817	198157	204590	180720	180776	175084
M317T390	317.14285	389.7755									10198.2	11781.2	17128.5	7059.5	12352.8	11157.1	28213	18334	17481.6
M763T39	762.51347	39.0940									4477.31	156682	3914.17	19801.8	17258.1	17474.4	24064.2	24729.5	24026.6
M911T176	910.57676	176.1030									171531	171187	162969	263672	133308	104507	206938	196354	207230
M775T115	774.59449	115.1850									919592	746451	680790	698956	860150	821856	949547	1.0027e+06	945742
M231T128	231.25030	127.6900									123938	163202	145752	196701	142253	211218	205507	195587	195602
M274T429	274.09012	429.3645									400954	346829	414927	79098.6	54310.6	49673.4	254285	253262	254292
M429T34	429.23842	33.8035									129619	56782.6	61151.3	32726.8	55766.7	54339.6	66163.3	63745.9	66214
M735T317_1	734.77544	317.3430									166620	221787	217373	214673	252963	204015	265314	265846	257313
M294T376	294.06059	375.9110									89604.6	93917.9	82626.5	6502.97	2608.57	5180.02	41330.9	41256	40951
M644T60	643.52382	59.5360									62808.6	106520	118962	101547	109444	152751	91030.2	91033.5	93671.7
M520T141	520.33635	141.4745									47868.4	159142	73526.6	59538	92510.3	56046.7	62339.7	71150.2	71221.3
M973T35	972.75137	35.3875									112663	131066	132041	112650	167201	125920	142562	137101	142562
M301T373	301.05229	373.3350									23941.4	23437.3	23789.7	31680.9	27936.2	42786.2	29390.1	29699.7	29388
M301T370	301.14014	370.0370									27235	32678.4	30564.3	35133.8	41568.2	39701.1	34669.3	34654	32842.6
M301T372	301.10750	371.5940									5419.65	6445.71	8075.14	12050.1	14836.9	14328.3	7739.41	10169.7	7710.01
M302T37	302.24372	37.0450									239141	98223.6	105963	99019.2	134624	96435.7	96744.3	103407	96873.8
M333T359	332.95050	358.6520									341369	329144	336821	273508	295499	275028	327971	314839	328139
M211T379	211.06786	378.5570									154726	156691	173987	35812.6	30141.1	30589.6	127525	119351	127481
M190T429	190.07006	429.1460									185931	196384	174327	14044.1	8822.65	11730.6	102289	98931.5	98919.5
M962T45	961.62009	44.7530									16137.4	14153.7	12724.2	8208.53	9696.84	36324.3	11984	11984.1	12434.6
M937T492	937.26060	491.8640									159173	193245	124591	31869.2	29109.5	24930.9	75051.9	78265.6	78229.5
M833T37	832.54355	37.4380									19768.5	22475	12262.5	5143.73	3333.42	2578.77	14656.4	21233	14288.6
M691T179	690.50190	178.6150									19625.4	12974	63670.8	16899.3	32915.2	18106.6	18353.4	18129.5	18126.7
M354T351	354.01893	350.7320									44362.8	28352	34718.2	2422.54	1999.57	4081.76	24531	24524	23535.6
M556T38	556.43963	38.4400									20845.5	39586.6	43676.4	25268.6	18746.9	34228.2	32931.6	31051.2	31120.2
M235T367	234.91689	367.1660									275550	293544	315774	338836	353949	322437	353813	402091	352555
M445T326	445.15780	326.3430									164573	190638	306223	479010	166394	105352	159109	209323	209488
M350T576	350.19156	575.6975									1.24789e+06	1.5891e+06	1.08988e+06	1.15491e+06	865202	928765	884359	922921	922938
M777T396	777.20234	395.9580									51009.3	50163.7	50312.1	21341.8	10047.5	25322	49568.2	49581	48274.9
M278T437	278.08628	436.7385									17183	797444	14231.6	187027	157674	154434	7147.57	7525.33	8843.93
M764T42	763.59030	41.7460									181436	175218	157428	151699	179468	134989	192978	192972	196392
M279T37_3	279.27831	37.1525									46699.8	18946.8	18346.9	13406.1	13341.3	8467.44	36849.7	27573.1	32341.2
M248T38	248.16287	38.3450									33298.6	171881	221125	143997	189940	247435	176620	66155	172784
M112T245	112.04961	244.7630									27108.3	27994.7	65153	42067.8	9266.18	8760.92	30299.5	29918.1	29922.2
M64T134	63.99752	134.0610									326672	366544	416360	429527	307975	567709	365465	416722	395328
M464T454	464.23264	453.9825									3239.69	5807.05	2464.33	27260.9	17880.1	27020.6	138213	135788	135667
M754T145	754.47381	144.5640									207199	211353	132746	3700.04	3686.1	5131.79	4871.79	4872.37	4920.65
M235T352	234.91704	351.8620									165088	169900	186553	180559	185598	177559	171770	171772	172594
M917T37	916.51483	37.0570									13429.1	43583.3	16839.9	10970.9	14745.2	131175	34753.5	34753.6	34240.7
M130T375	130.04918	375.0525									419840	458193	426623	66076.9	42989.8	50539.6	258875	255957	254769
M445T564	445.15912	563.5685									687345	817495	527724	503716	353573	190539	440814	438723	306850
M310T488	310.11229	488.0740									526107	466655	405980	111155	229069	144004	232622	255734	257732
M198T37_2	198.18448	36.6100									175811	166748	215331	146415	204230	145912	186793	186507	193572
M510T191	510.31374	191.3360									14437.9	38451.7	7210.05	7430.19	6448.9	5488.93	13110.4	19036.5	17991.2
M705T302	705.22161	302.1260									99626.2	87827	75830.4	101504	99753.5	105105	101699	98905	98745.9
M162T311	162.07529	311.1430									317268	871924	186134	578883	317757	708366	683586	683155	525638
M734T65	733.55274	64.6930									316102	454811	428756	390590	385955	328338	518829	519695	545069
M510T36_2	510.48506	35.7370									50337.7	62592	87412.2	98287.9	87371.4	106246	94782.5	96012.5	96012
M181T266_2	181.09385	266.4530									247932	203972	228753	87932.8	51236.8	61408.9	201117	201402	213815
M294T38	294.24128	37.7270									86634.7	104823	129153	88384.5	144302	86910.4	122822	117875	118318
M931T154	930.60198	154.4800									179008	143434	129532	372782	211291	105366	386078	392543	386049
M623T380	623.20790	380.0350									127117	138097	100695	197455	121893	235841	121321	152874	153157
M70T327	70.06474	327.1200									493708	529738	343958	86637.2	78772.8	69651	474454	478238	474453
M291T416	291.11794	416.1020									346852	351715	317059	27860	25383.9	86641.1	127490	130060	129124
M99T284	98.97456	283.9810									387582	408071	468864	528347	422510	496812	551510	529431	531335
M149T37	149.13143	37.0450									142672	157156	148694	125815	185661	122551	160988	163351	160984
M662T369	662.01070	368.9235									2679.65	2804.7	2870.75	1064.1	1725.6	1684.67	3294.64	3295.27	3108.58
M217T453	217.12871	452.8260									283266	262151	265598	97093.8	83440.1	102313	329621	317476	329699
M549T181	549.37089	180.6760									264301	268992	226750	371763	278075	251771	354212	348123	354356
M195T242	195.10958	241.7220									286765	323693	265698	93578.8	42673.3	41922.6	170791	178599	178674
M744T368	744.01345	367.7510									1380.78	965.297	1454.05	130.881	153.83	128.616	1081.98	920.469	1083.44
M135T37_1	135.07980	37.1910									51884.3	96290.4	107480	87637	99559.5	108332	100644	100246	103789
M1014T188	1013.64983	187.8715									137857	197153	137192	161437	148471	85116.1	166971	169786	167033
M688T215	688.34276	215.0750									416719	322059	304687	356997	251328	268031	317054	317045	311241
M335T326_1	335.09335	326.0435									131290	140069	144784	420214	382209	201593	173360	180657	173407
M935T177	934.62887	176.7825									134898	120027	95177	175158	197287	147520	172736	172736	171534
M537T228_1	537.14915	228.4390									85614.4	63881.6	53063.7	31153	35383.5	41179.4	61344.6	59255.8	59232.4
M502T37	502.22427	36.9190									1927.89	146271	3030.94	7251.43	544.11	3245.18	4022.06	4506.21	4025.32
M230T63	230.24669	63.4780									27919.9	100333	94093.9	15862.3	98642.3	208838	143240	133470	143292
M127T38_1	127.01437	37.8900									15637.9	50812.6	83574.2	38575.7	19879.7	28045.1	45213.3	42727	42671.6
M569T509_2	569.33680	508.6830									357552	414548	355813	282704	183702	250574	384944	364609	364464
M278T394	278.12248	393.7650									1.18484e+06	914920	1.0964e+06	173623	225977	139553	674380	690886	674390
M590T54	590.40582	54.3865									13389.9	48809.9	30870.7	30060.3	11239.7	6880.61	51190.2	38476.1	37437.8
M242T285	242.09899	285.4690									159013	117175	125056	21213.5	12609.9	34227.9	104686	104949	104266
M205T24	205.14206	23.7875									213206	309744	283138	6645.16	19205.1	14645.7	174903	74825.9	176165
M756T119	756.19279	119.1120									59867.1	107136	66370.3	92373.2	86543.8	67807.1	109273	112531	113404
M273T388	273.10664	388.1890									230916	220001	223768	10131.7	13677.5	27213.3	100619	104565	100532
M460T32	460.29126	31.6860									5367.33	11339.5	9588.68	41004.9	5282.52	5523.82	8910.32	8448.7	8918.62
M1001T35	1000.78330	34.7750									33470.3	77801.8	128528	114275	68805.9	57252.9	88698.4	94751.8	94708.8
M327T200	327.11754	199.8020									147.034	299.492	671.098	842.271	547.935	603.036	421.756	338.756	746.437
M571T243	571.28411	242.8185									68360.2	60571.1	57157.6	90345.2	119061	125074	112755	112286	111795
M128T37	128.10645	36.6200									114383	125921	124643	74279.8	163420	101713	128050	123809	128195
M908T360_1	907.97825	360.3060									428294	415427	433565	379165	398498	473086	443719	443727	439669
M616T317_2	616.22467	317.3430									122334	173179	164400	179257	207193	189218	199361	195217	194977
M709T41	709.47750	41.0475									23306.4	72234.1	88810.7	3226.92	3316.03	96457.2	19383.3	40751.9	27871.3
M367T199	367.09289	198.6035									17446.2	10034.7	21903.7	145322	63570.6	217670	105062	104242	59787.3
M616T38	616.45596	37.9000									46751.7	92338.7	123356	3030.93	112635	158219	105434	105040	113543
M257T145	257.11209	144.7580									18654.6	38541	11982.3	11595.4	2717.68	10032.8	8404.4	8423.58	9975.99
M193T37_1	193.12205	37.3390									3464.47	15305.1	18316.8	15167.3	27071.2	16888.4	13121.9	8849.05	10296.6
M668T38	668.44859	38.3460									47688.2	80628.1	98745.9	62280.4	91397.4	89767.2	99164.7	90766.8	90485.9
M142T37	142.12201	36.6100									137182	151165	160099	113027	193546	122486	165691	162143	162157
M351T35	351.17838	35.3300									12494.5	44871.9	18494.7	9609.84	14343.3	88262.7	32066.7	39464.5	39507.9
M336T38	336.24927	37.7820									36687.7	25093.5	20125.2	12894.9	21787.8	15892.3	15174.5	16800.3	16783.1
M642T44	642.35688	43.7020									4108.36	4356.9	6190.97	4860.22	2586.32	34918.2	2538.81	2711.76	2714.01
M363T61	363.32762	60.7780									97800.4	170244	151671	170827	150748	193495	166759	165034	169848
M159T161	159.02671	160.6630									62214.2	54770.2	56716	10888.1	3927.27	5730.84	90906.2	91001.6	94433.7
M365T443	365.10342	442.8500									111661	107486	20418.1	120405	122833	141970	63597.2	62295.6	84730.2
M540T564	540.33008	564.1520									334064	449700	231980	646306	218869	269385	142634	177602	177501
M826T368_1	826.01010	367.5215									76797.1	707.077	736.182	41.8907	122.615	85.5184	542.773	559.941	465.406
M156T268	156.08293	268.3980									4893.8	131570	25533.5	245705	79929.4	120200	40697	40194	43799.5
M332T424	332.18032	424.3940									113555	107556	119605	45201.3	29517.9	37852.3	97611	105679	102637
M705T147	704.57156	147.3780									215114	56237.6	189913	216292	139932	184280	232758	236868	238478
M592T357_1	591.94856	356.7520									390639	381983	300250	290940	334607	317933	368121	366613	381652
M373T433_2	373.19270	432.8670									11940.6	1572.91	9707.02	21043.7	9023.57	16121.5	94119.3	93153.2	92689.4
M174T303	174.05743	302.8160									146248	156573	146973	137078	182570	152534	141089	140324	138785
M207T36_1	207.17379	36.2155									13367.2	8898.73	15410.1	9615.24	12959.5	14436.1	10314.4	11039.1	10976.3
M127T251_1	127.03804	250.5650									300469	315554	288065	277049	333715	429857	302466	302496	296641
M366T76	365.98950	76.0990									382866	511927	558029	442820	500191	489241	597069	594692	597082
M234T453	234.09612	452.5870									632706	539035	554603	318753	275160	112259	251506	260346	260337
M368T166	368.13363	165.9730									105775	110956	94258.1	67759.2	200734	108325	198796	198637	166815
M839T37	838.55664	37.3350									70741	153598	148518	82563.1	42223.6	45868.3	137928	137955	128293
M377T317	377.12767	316.9470									83499	72600.6	125801	100493	154349	142305	146137	131256	127707
M482T44	482.32095	43.6570									41814.7	53241.9	60989.1	76894.1	54739.1	109963	67598.1	71925	67574.7
M394T455	394.19100	454.6435									4750.53	7498.04	4503.7	8220.37	5416.56	5684.55	139469	138142	137193
M449T38	449.28372	37.7270									48042.7	28994.8	30856.5	57394.8	22302.7	46558.6	37542.9	37517.7	39913.4
M282T94	282.27784	94.4280									217387	405548	144353	114751	241920	244018	226585	225967	209763
M736T144	735.56707	144.0490									99530.5	171480	127277	125088	143000	250067	225390	220535	225381
M1171T360	1171.02557	360.2990									298386	299933	304618	283455	295143	295535	302441	299409	295136
M280T446	280.09100	445.5995									115402	129627	116612	151432	116863	173757	178257	178441	159170
M257T271_2	257.14596	271.2340									68096.6	225376	49810.5	2458.18	7205.15	6995.63	14457.2	15244.9	14504.3
M478T441	478.20181	441.2870									5639.6	7121.11	3410.12	3344.32	2745.13	2700.19	7453.85	7621.69	7455.07
M478T449	478.24738	448.8660									7563.93	11817.4	9305.41	14970.7	10667.1	13438.9	161407	161494	157633
M796T38_2	796.33522	38.3770									107875	35621.5	41086.4	50873.5	37429.2	37105.2	37041.5	38503.8	38484.3
M332T36	332.29027	36.0650									180956	69346.9	60800.6	82719	95892.6	48469.9	59826.8	69460.7	69340.5
M259T35	259.10854	35.0715									16857.6	31478.8	35459.1	50172.6	31083	63613.3	39299.1	39271.2	37630.3
M837T36	836.53920	35.9035									61063.5	16295.3	17419.1	97546.2	6455.85	58801	31394.9	30876.3	39764.2
M622T359	621.97187	358.7200									490990	484143	484965	452998	478759	307764	522066	512978	512636
M603T236	603.29034	235.6085									215583	200675	185267	212416	168549	176263	236211	236225	232128
M372T419	372.22161	418.7020									115028	104470	131654	2769.55	2667.6	3391.75	9055.55	9060.12	8727.57
M165T36	165.16291	36.3860									160646	173523	147643	108536	193287	96371.8	159727	157429	157481
M295T36_1	295.19982	36.0650									35497.6	28737.7	31821.4	61473.3	48558.8	93803	62097.7	64947.2	62084
M263T330	263.13063	330.3215									138451	162012	7466.71	2798.6	157276	141556	5856.28	5856.36	5776.14
M532T56	532.36550	56.0790									51111.6	83514.6	157638	36658.7	22206.9	22071.2	49093.1	47948.7	49098.4
M630T418	630.06765	418.1370									79584.2	79643.8	75512.5	10412.1	17084.3	19687.9	60700.3	63037.3	60669.6
M309T465	309.16390	464.8340									402349	272508	496831	123918	185514	81727.8	603736	603757	547557
M169T242	169.13253	242.2305									7570.09	13097.1	4635.21	14093.9	5871.21	8101.78	5701.79	5957.92	5953.65
M495T85	495.32457	85.2835									40741.7	123144	115071	195006	79398.7	245738	142893	144715	145505
M63T57_1	62.98945	56.7600									1.30041e+06	1.34506e+06	1.32598e+06	1.29968e+06	1.35191e+06	1.27679e+06	1.09192e+06	1.16403e+06	1.1627e+06
M381T403	381.07766	403.4880									499096	453892	508948	561640	393198	399030	507932	509178	484315
M289T349	289.07693	348.7395									161512	174504	161734	7242.23	5702.43	9661.53	111665	111675	108231
M234T505	234.09624	505.1775									987997	976710	396954	267577	337941	249478	321398	322257	330323
M170T37_2	170.15292	36.6100									165304	180065	148353	144280	231176	141774	170213	164733	170207
M221T279	221.18528	278.6320									82307.7	180724	81982.7	14369	4911.91	6070.13	57858.2	57878.1	52909.3
M936T192	935.60627	192.4500									17071.4	27328.3	21272.2	26166	53696.9	34682.5	41471	40284.7	41476.3
M261T37	261.22035	37.2600									92241.9	119857	147821	95453.5	144633	79850.3	134710	134695	129103
M814T101	813.61557	101.1230									518768	664193	820600	1.38823e+06	1.39171e+06	1.03388e+06	1.26296e+06	1.17962e+06	1.19893e+06
M542T184	542.32055	184.4460									247797	209505	198908	302520	163885	167185	234208	234103	234530
M405T112	405.08598	111.8130									260210	275249	108326	280537	104486	403969	252012	251715	173142
M814T42	813.61513	41.7535									156037	205655	165047	213550	184203	156820	235447	235265	226409
M754T321	754.24938	321.4350									130898	273993	173288	143963	289763	284843	242148	242372	222411
M674T358_1	673.95042	357.5400									459087	275075	480853	443078	470675	292739	483320	478502	478337
M274T396	274.08889	395.8645									892376	630529	508174	208106	85724.3	76972.7	394197	394231	387125
M573T229	573.22017	228.8940									93214.3	75417.1	79390.9	78223.3	104723	138792	117261	114647	114521
M715T358	714.95299	358.0360									432204	412128	436585	424019	438766	331110	464966	462409	462182
M447T35	447.38066	34.7750									6828.62	11145.3	14168.2	9903.43	47100.2	62085.9	41500.7	41594.3	36792.8
M414T351	414.03959	350.7510									28312.1	19778.2	23282	1109.4	967.57	1505.07	15287.7	14934.6	14930.2
M140T289	140.06760	288.6330									25204	143245	23798.7	12750.7	7587.94	9552.34	15270.4	15273	15929.9
M405T36	405.26017	36.0300									17826.4	21029.9	23189.1	56589.7	22642.7	26234.6	34347.1	34303.9	35827.4
M405T35	405.34595	34.7085									779.748	7192.98	588.203	13951.3	5297.65	7248.66	3488.82	4835.31	3020.38
M163T36_2	163.14733	36.4810									113916	154661	164629	111639	175776	109485	157715	157737	159793
M765T55	764.53154	55.0570									27247.7	165341	35340.4	50264	30952.5	31273.4	46177.5	46196.2	47640.5
M317T365	316.91973	365.2550									201924	197007	195199	242117	258012	235595	241424	241523	236093
M789T66	788.60796	66.0430									327761	452209	379933	409502	653646	449273	520232	541823	541893
M275T60_2	274.97455	60.2770									519793	12240.6	11846.4	12275.2	18553.4	11435.8	11602.4	11290.4	9906.34
M597T36_1	596.59440	36.1880									121430	173374	176216	181171	198364	86335.4	243995	245465	247865
M203T352	203.05177	351.7135									256154	256779	254990	360912	486427	368775	296707	296199	288532
M521T36_2	521.29847	35.6870									6039	72006.7	9593.5	67852.6	14603.7	14887.5	50434.6	51493.6	29515.8
M296T384	296.06489	383.9860									366613	391761	383691	280397	198999	229263	337439	337472	328943
M291T38_1	291.24037	38.0455									6944.87	45429.7	38391.8	24311.2	53977	31306.8	39282.7	39188.9	44946.7
M291T35	291.19384	35.0600									30047.1	54869.5	29018.5	4386.47	3519.14	35371.6	20615.4	31896.1	33671.3
M316T35	316.17404	35.0625									52975.4	29080.8	25251.8	41908	32992.4	48373.7	40219.3	40226.1	38980.9
M305T38	305.26040	37.6850									155496	104142	94449.3	62503.5	125188	64727.7	90113.7	93222.4	93239.9
M773T457	773.40086	456.5715									507.821	1695.94	575.159	6443.15	5086.99	5745.11	93560	93609.6	91920.9
M365T458	365.20107	458.2800									416394	82440	97104.1	192396	26384.9	38439.8	94494.7	99861	94636.8
M156T37	156.13737	36.6100									155575	170897	158361	124724	180638	135042	174518	177511	177476
M771T75	771.20629	75.1570									470006	137186	177394	126971	91285.3	86908.9	131904	131100	142631
M149T36	149.09512	36.1135									185392	16031.4	182915	12400.7	10998.5	37296.4	13836.1	12703.9	13871.1
M489T38	489.35773	38.1600									15207	19675.4	38976.3	38318.2	15392.3	32934.5	30261.8	30243.9	30975.5
M198T36	198.22127	36.3860									3821.68	6153.93	4129.72	98238.6	5607.28	106931	5154.13	5549.51	5177.52
M390T59	390.35531	58.9060									96516	138121	102566	235929	113504	184757	136754	135874	135460
M591T34_1	591.39431	33.6210									6504.18	170418	5669.69	5448.79	5325.42	6024.54	12560.5	8035.02	12529.6
M397T37_1	397.19864	37.2600									59146.8	110448	102535	86414.9	111237	112193	102285	99501.3	100147
M889T178	888.58910	177.6780									127963	118321	101593	158156	192410	142081	168546	172291	168556
M334T43	334.29355	43.2805									13454.2	37513.9	33325.4	34636.3	33994.4	53683.7	29100.4	28061.3	28044
M800T38	799.54576	38.1225									31494.7	52603.1	52932	61441.4	99348.6	37778.7	120452	121167	102756
M741T41	741.45734	41.0370									46732.2	20693.4	17689.2	13095.7	10208.8	12443.8	10306.3	10304.6	10147.3
M292T464_1	291.66537	463.6660									1153.06	2916.04	403.606	18821.6	12168.8	17836	82112.8	82113.6	81689.5
M261T396	261.08703	396.0080									453442	543146	382211	688527	547083	544877	407951	471961	405926
M884T360	884.01741	360.2990									251712	250851	255996	220232	222093	258017	265277	265390	260118
M760T66	759.56793	66.0430									289201	369676	358338	363571	362377	269493	480975	481230	490546
M922T35	922.36472	34.6755									7317.47	15144.3	5890.56	8189.08	2767.19	8510.37	11161.7	7644.06	10174.4
M734T381	734.22121	381.2350									50011	45065.9	47838.7	22364.6	9512.49	14020.8	47717.3	46037.4	47721.7
M791T125	790.60256	125.4360									206523	212627	195500	436117	368806	442834	241089	241096	243512
M424T458	424.20073	457.7810									7126.11	7133.67	4435.01	7082.35	4586.04	4972.89	121045	121054	116000
M445T373	445.15832	372.6725									456967	425431	409975	339006	165212	102732	265818	272987	273090
M228T38_2	228.23074	37.6850									82478	109592	100050	69057.3	117731	74963.5	104191	101449	102123
M701T580	701.37879	580.3700									226588	286119	369639	252141	138741	186226	162661	170387	170697
M838T359	837.95731	359.0460									359766	344803	366303	360383	380459	363483	376839	365980	365707
M317T353	316.91989	352.9770									271423	255307	261421	249536	264451	268850	272696	272681	268824
M505T452	505.17335	452.0750									191990	179572	179743	130381	129760	155853	171457	171501	169243
M553T243	553.27451	242.7390									54377.3	48850	47466.2	68835.3	94024.6	95989.8	93487.3	92275.9	92226.8
M934T176	933.61877	176.1920									180251	160302	127770	169455	132711	104492	190577	188389	188388
M206T496	206.05422	496.1445									630433	539054	657552	140437	64790.8	132823	447519	423470	423350
M823T36	822.61839	35.9630									42895.9	38125.8	17936.5	161463	107756	47501.9	28704.6	29053.8	29053.8
M823T35	822.56043	35.0760									39355.4	88196.6	44618.2	122661	87708	82579.4	88352	85796.7	85784.4
M238T318	238.36536	317.8630									272332	242319	268979	289813	275732	268023	267079	262920	262770
M518T330	518.23417	329.8065									2087.74	5081.15	3637.09	1845.89	1711.39	1891.89	4363.84	4072.93	4072.06
M230T425	230.14891	425.3165									187636	169013	182602	60769.4	35784.6	4511.27	156374	156362	154553
M555T289	555.14661	289.0760									22446.3	16331.9	18359.2	7638.65	15244.4	33430.8	18235.1	17768.2	17768.7
M306T44	306.26264	44.1450									8146.78	28762.5	22529.1	24736	29906.1	49197.5	27415.5	27416.5	27238.8
M975T318	975.37937	317.8900									215665	188071	194799	263278	210504	199916	188459	193741	184587
M605T182	605.05997	182.4995									274293	256042	278519	344026	167101	870046	294810	302200	295056
M104T416	104.10634	415.9380									40707	53153	51532.6	49309.7	42268.1	61660.2	50508.5	50506.6	49919.5
M726T35	726.23340	35.3350									3701.49	15336.2	10671.9	11815.1	6359.58	10532.6	9995	8879.91	10453.9
M756T359_1	755.95411	358.8635									412396	398958	422312	401849	415888	272465	444080	444241	438067
M580T186	580.40452	185.5230									46391	66805.8	52284.6	197695	142062	104107	87353.3	90044.1	87391.5
M163T36_1	163.11078	35.5490									4432.06	6320.67	5661.52	4860.55	175332	6452.54	4618.12	4841.59	4850.96
M71T34	71.08515	33.8730									42087.8	43552.3	51621.7	40613.6	43523.5	51486.9	65351.1	64257.1	64249.9
M373T438	373.15700	438.0390									14404.3	12326.3	9294.36	16276.4	9975.37	1186.8	9052.43	9054.76	8614.57
M804T262	804.41056	261.5720									212886	201216	159682	119018	57835	84180.3	181164	181206	177116
M291T37	291.21190	36.9130									8346.83	1949.67	9892.78	13330.5	2805.27	6413.98	7778.05	5467.55	6513.83
M978T360	978.00043	360.3060									320454	302810	311268	261559	281122	289089	304044	294070	293542
M861T179	860.55926	179.1320									100490	104630	96214.9	133682	191865	138246	160431	151738	160424
M232T41	232.06235	41.3755									23624.8	62316.2	71409.3	30741.8	43758.1	62564.3	68781.4	66630.2	68797.6
M468T106	468.30540	105.6420									16578.4	31429.8	100283	39266.3	22200.5	131460	37999.9	39355.2	43430.7
M551T356	550.94706	356.3460									395176	339353	533458	348574	375349	437259	470687	444323	471896
M531T34	531.27127	34.4905									26950.8	26363.8	45412.7	51535.5	41692.1	51243.9	52726.4	52738.7	49885.7
M201T297_1	200.54545	297.2060									175867	198369	169863	145049	155420	225774	237739	232608	232765
M340T37	340.24651	36.6200									73753.1	138737	140794	4829.9	131496	78662.8	199521	178586	199450
M252T426	252.13004	425.5020									174080	212188	179995	10376.2	3201.73	5283.39	105411	106537	106539
M137T37_1	137.09507	36.7050									8037.99	109318	10293.1	9628.8	115254	79774.7	107875	112813	112884
M137T38	137.05925	37.8900									5373.1	85682	4632.59	52144.7	6357.79	76158.1	87987	93955.7	93951.2
M689T34	688.54783	33.8730									53498.8	61507.1	60470.8	99123.5	67596.7	55237.1	108542	103836	108553
M689T41	688.51440	40.5100									13377.9	6438.22	13064	2860.73	10048.6	7771.06	8558.45	9227.08	14398.3
M290T88	290.26746	88.1350									16890.8	65613.8	15934	67486.6	41355.7	29565.2	82638.3	80804.9	100867
M281T327	281.08843	327.4770									1018.64	1268.93	5956.56	1654.54	1730.96	853.027	1430.43	946.891	888.218
M749T122	748.57584	121.6520									580786	483019	375924	396185	476281	266621	636328	647841	636292
M609T34_1	608.52049	34.3010									24801.7	31385.4	38222.5	52260.6	58505.8	27566.3	84713.3	82868.5	82903.8
M713T184	713.06338	183.7060									194103	229530	279681	266795	147223	237046	275473	279077	279193
M1008T366_2	1007.94482	365.5420									43084.5	58915.2	442.692	341.516	2724.69	1085.59	903.22	1421.54	918.252
M435T295	435.05561	295.0310									221664	271702	227652	172663	211076	289710	297528	298076	283993
M497T359	496.95552	359.2120									483578	306557	300205	221286	237230	215726	228878	228882	226805
M425T115	425.18284	114.7720									223172	266690	330376	579249	586070	822089	292687	256534	291557
M773T82	772.57959	81.8680									424168	102740	351490	429052	315756	146486	400864	400289	382794
M211T38_1	211.14342	38.3770									40788.9	52193.4	47315.2	2189.31	49887.6	54577.1	48837.8	48837	50114.1
M256T60	256.26234	60.1225									177346	149879	139403	148312	127571	161228	139038	137864	137860
M352T37_2	352.31904	36.6100									46132.2	52442.7	91461	97502.6	68450.8	50028.5	95705.1	95716.7	96688.1
M1195T360_1	1194.98854	360.2000									290228	267372	287993	261328	258078	312487	286077	283744	282471
M421T433	421.22703	432.9095									3152.73	1917.83	5155.01	10040.1	6778.64	7733.68	83914.1	83906.5	81491
M696T38	696.47937	37.6850									30646.5	85126.2	89444	60352.3	86571.9	78356.2	79509.4	82495.6	79284.4
M521T34_2	521.45354	33.9905									31305.3	29241.8	31323	40278.7	52797.6	33983.6	72732.5	72001.9	72002.3
M428T416	428.17325	415.5570									185124	268939	165980	13115.1	10350	15532.1	103656	103649	102130
M381T344	381.07766	343.6925									114590	126595	58420.9	374519	455542	540804	155342	141135	154117
M294T401	294.12858	400.9610									145237	7269.96	180652	46586.1	22505.1	25975.5	115677	108144	109018
M512T38	512.41199	37.8900									22036	67120.9	53278.4	43399	28935.1	51172.6	44629	44848.4	44848.9
M203T382	203.07324	382.2590									48145	5893.23	4090.89	36096.2	40571.1	73405	129923	122575	129914
M203T392	203.05171	391.8430									172967	197511	220651	176124	216223	190181	148176	136789	138498
M445T269	445.15776	268.5640									165970	128801	112584	37168.3	17534.8	13615	62637.4	62532.4	60055.7
M497T317_1	496.67791	316.7710									115189	205674	123298	211117	147189	157954	253823	242705	242506
M633T357_1	632.94994	356.9555									564464	532809	490991	545371	347437	360046	475694	453455	476752
M739T318	739.27922	317.5910									264058	243715	264142	289439	271644	280058	243090	243086	248572
M263T345	263.14497	344.5830									99182.1	98998.5	94383.8	12593.6	5392.4	18644.4	94507.9	92451.2	92465.8
M603T36	602.58371	35.7370									58297.1	79637.9	45229.6	97643.1	105460	94503.5	108868	108845	107824
M186T441	186.15929	440.6850									145775	140619	127060	57817.2	37357.4	48643.1	153532	143547	143457
M755T40	755.47352	40.2995									237060	19550.7	160055	29743.5	155259	198646	57307.7	130093	129829
M793T38_1	792.56892	38.4670									69113.1	135379	168434	122837	106629	80260.6	147984	144996	148113
M793T44	792.61341	43.7040									97126.4	15942.1	4991.04	11055.1	11434.6	11952.5	9680.46	11420.4	11428.4
M942T35	942.32912	34.9075									1483.12	7750.27	4982.36	5080.36	2077.09	8067.54	7876.38	6016.16	6097.02
M889T182	888.55928	181.8595									65840.3	21627.5	29922.8	14959.3	3102.89	85555.1	25800.5	27969.8	25248.6
M701T61	700.56831	61.2055									32723.9	33443.6	34351.8	63785.6	80401.7	83721.3	64439.6	64449.6	66567.3
M756T42_2	756.19086	41.7815									121471	20261.9	53064.6	27061.2	19397.1	51443.7	36905.1	40530.3	36651.9
M385T36	385.26943	36.0650									55842.3	33788.2	62001.2	56669	26886.8	37425.3	64135.8	65484.4	60802
M276T323	276.14280	323.3770									346379	435859	366022	191975	41903.6	45430.4	245957	165613	246372
M992T35	991.54812	35.1950									8726.56	11736.1	2735.4	6704.1	4707.19	46975.9	5012.21	5012.81	5230.59
M879T42	878.56938	42.0605									137705	130538	126148	136401	171974	177159	154927	156638	158390
M257T135_2	257.09702	135.1285									5516.02	4552.73	3743.52	4517.56	4190.8	2956.24	1424.97	3517.83	3710.45
M242T39	242.21012	38.5300									55983.1	64792	64758.4	53082.7	88618.1	47219.4	70573.5	69673.2	69430.6
M252T495	252.10698	495.4685									352157	320120	283164	115013	262765	202685	289827	268187	271107
M188T375	188.03619	374.6000									5616.26	4125.56	4932.41	239.755	434.868	108.963	1919.93	1552.16	1934.81
M716T133	716.45870	133.2250									229313	28316.6	24171.1	12373.1	395921	19099.9	270043	270947	94995.5
M621T374	621.18471	374.0230									116474	112548	121984	149810	141171	199014	147939	145943	145888
M317T31	317.14957	30.8300									17411	1617.7	2359.69	2721.96	3927.35	3356.07	2565.69	2558.79	2271.76
M691T36	691.25328	35.5490									11201.9	24860	7884.8	8376.39	7742.75	8490.83	10276.4	9297.03	11701.8
M280T54	280.26216	53.7900									182112	246661	255659	182495	332304	178165	241492	235801	235788
M732T360_2	732.49403	360.2900									273596	285392	295616	253683	255875	292902	296052	291966	291751
M497T352	497.04509	351.6995									609.73	74.9965	761.487	88239.7	55901.6	77930.3	69857.4	78400.1	70084.4
M537T208	537.16589	207.7690									142077	127948	122094	20747.2	11353.8	12655.4	109683	108309	107669
M539T34_3	539.46536	34.0150									4356.42	4908.26	4012.93	9194.5	5982.9	5489.47	10840.3	11000.2	10981.2
M203T367	203.05186	367.3020									318230	332869	336277	400440	317125	373759	315318	307864	314183
M821T396	821.16665	395.9580									61059.7	53101.3	63601.2	40898.6	21153.5	48336.9	69783.3	69821.4	67668.9
M576T178	576.39842	178.1170									92241.8	88749.9	68919.5	171912	174802	137084	165299	164264	167181
M623T34	622.54318	33.7265									5505.85	6108.42	6179.7	10477.4	8532.29	6748.2	21930.7	35199.2	21052.7
M492T191	492.30453	190.7160									167837	169450	167959	121297	125680	111416	193014	193104	189556
M639T387	639.22902	387.4900									69138.8	62817.2	66375.3	1499.35	1419.79	1847.45	9166.44	8982.74	9166.07
M309T34	309.24136	34.1385									26283.6	47348.5	24461.3	48812	25559.5	24548.5	33939.5	33924.8	35327.2
M220T381	220.01811	380.7190									39506.1	36213	41348.6	17482.8	5893.49	9077.49	36806.6	35853.2	36093.3
M692T461	692.35389	460.5350									1904.38	2921.11	1496.67	6095.07	2974.19	3767.51	96811.3	96884.6	94797.9
M334T326	334.09167	326.4930									131295	142105	126123	18072.6	42167.5	14330	104606	105274	105274
M334T330	334.10873	329.6530									128737	131241	105923	72741.1	120857	61955.7	87790.7	61601.9	87701.6
M163T23	163.13176	22.8710									29822.4	5407.47	3169.17	3658.27	5956.1	9142.82	18597.9	25371.5	18330.8
M746T121	745.55345	121.2160									303152	352986	386578	394274	345234	307422	491345	479408	479517
M281T37_2	281.40213	36.6200									170814	177017	166342	147895	194998	150817	184457	184458	177420
M533T38	533.38376	38.4055									11028.3	21212.1	41428	30036.1	15993.3	32653.9	30798.8	29377.8	30839.9
M400T41	400.37599	41.0370									17723	44500.9	36691.9	48953.8	44377.8	89392.5	41454.2	41906.2	42570.2
M990T360_1	989.98181	360.2990									295833	274921	313559	278223	269737	333750	317491	308382	308254
M773T36	772.54410	36.4020									13759.3	40781.6	42515	74768.9	112744	75050.1	77671.1	76535.7	76527.2
M321T35_2	321.31338	35.3750									29507.7	73504.1	123699	62340.1	56167.9	61042.2	73794	65342.1	65782
M535T457	535.26962	456.8660									5448.02	4201.21	6215.99	17219.6	12595.5	25461.9	144149	144089	134609
M568T360_2	568.48888	359.8010									350348	331212	350009	310053	319993	366648	349918	349948	345126
M397T36	397.26631	35.7410									28261	33499.3	30829.7	58631.3	40653.4	123321	31748.7	31119.7	31773.3
M397T37_2	397.29276	36.7600									5304.74	37751.6	6133.92	34143.3	40539.2	124028	15157.7	14287	14223.6
M849T38_1	848.54142	37.9000									8004.29	18624.1	24303.2	38074.8	53232.8	22528.2	28386.2	26789.3	26814.3
M255T86	255.00156	86.4025									476864	53384.2	20780.5	21370.8	16163.6	30942.7	29027.2	29077.5	30125.2
M826T260	826.39462	260.4290									174551	169082	140926	90546.3	27038.6	40556.5	120825	120478	118978
M401T36	401.33929	36.3860									35704.4	37791.6	51510.1	100779	38889.4	37303.8	53292.5	53742.6	53745.6
M1015T41	1014.66733	41.1500									17269	36111.2	28111.5	26711.1	16301.5	35817.2	25317.4	26162.7	26161.6
M155T39	155.10578	38.8255									43373.8	32471.2	65118.6	59490.2	69638.4	63201.9	62211.9	65633.7	65740.2
M719T38	719.47006	37.7275									71370.4	3708.02	39748.7	4702.48	3224.79	54129.2	5556.37	5809.64	9163.04
M1072T360_1	1071.98440	360.0150									223317	231513	229102	214215	214698	248072	247412	237134	236926
M204T216	204.08572	215.8665									132763	139201	173565	185082	188573	272585	172071	172070	169948
M220T196	220.08078	195.8710									177111	163458	190836	217554	218504	593785	242134	238236	238059
M918T41	917.56114	41.1000									7713.78	24211.6	12649	12094.7	11037.7	50760.8	9628.11	8337.61	8272.58
M406T64	406.34994	64.4950									68545.4	132413	117477	132422	103174	160846	123442	120516	120497
M816T42	815.63107	42.3810									115023	115806	157037	160161	155667	141908	174433	174017	194858
M816T40_2	815.54375	40.3090									23509.4	35013.1	177579	250398	213740	25411.1	144898	104986	139286
M797T359_1	796.95472	358.8635									363056	354902	359580	344450	397494	410010	403773	396536	396406
M177T86	176.98868	85.9900									460102	40396	35915.1	55750.3	41277	46477.5	47382.9	43978.8	43874.1
M264T304	264.07240	304.4170									83080	195097	231225	204962	214696	246162	242088	240793	242092
M923T433	923.24271	432.8370									80986.7	62267.8	53027.3	13996.8	7113.35	7644.7	39451.6	41074.2	39461.4
M154T345	154.05814	345.4870									119854	83615.8	95309.9	77737.2	58263	62098.8	122299	127141	123710
M711T36	711.22160	35.7370									4568.08	14216.8	5028.06	8871.72	2981.65	11430.1	6292.54	6180.38	7721.69
M767T142	766.53543	142.0695									509135	287999	297256	505194	273293	204212	473100	455845	453440
M966T360	966.02072	360.2990									191957	192065	190698	167390	166246	196340	190154	190180	187476
M751T302	751.18673	301.8790									196063	217301	207758	186603	212007	251368	248966	248978	243240
M204T159	204.08562	159.1875									221100	238675	214519	254171	284648	358184	252490	252572	261500
M534T33	534.36623	33.3505									8751.16	27340.9	59010.1	58789.5	58996.7	90296.5	78235.5	71779.3	78165.7
M639T34_2	639.31378	34.3570									1291.14	105415	4739.44	3188.78	1768.42	1055.42	1665.84	1956.49	1957.6
M318T483	318.12834	483.2735									656970	706589	624738	236247	222899	196467	303384	303295	299191
M596T127	596.36875	127.3220									18618.8	7310.87	6602.49	6476.9	5003.37	18529.4	9168.5	8707.94	9168.95
M422T428	422.22275	428.0380									13106.7	44050.8	40931.1	9112.67	6574.6	4423.11	38357.3	34225.1	34058.1
M471T485	471.21619	485.0180									341238	400821	280959	98333.1	77009	83766.3	236030	247202	235984
M224T37	224.20003	37.0450									75365.8	78031.1	79466.4	57765.8	104425	59609.8	79055.4	79060.5	77035.5
M309T445	309.12806	444.9890									369884	388277	342855	39080.9	33947.4	19627.8	140918	140782	134366
M512T465	512.24253	465.2980									164689	200007	154936	43580	29389	37965.8	140673	132789	132619
M262T418	262.04940	417.5830									253504	302307	1874.72	2761.86	3005.49	2363.37	173091	175745	173999
M367T310	367.14792	310.1210									52497	49755	44011.9	8687.4	5347.12	9307.53	29757.9	30532.6	30525.3
M705T45	704.57323	44.7750									150847	242381	231764	224809	171973	212569	263135	260149	260067
M435T264	435.05527	264.2110									25321.4	33645.5	24116.5	30296.2	30233.6	38320.1	37353.5	34436.8	37374.2
M278T453	278.12256	453.3550									596066	273326	913496	166138	111117	112968	200595	214978	201505
M380T296_2	380.10613	296.2685									318316	351379	370079	304727	348033	411932	456454	452891	449862
M600T39	600.46732	39.0210									26018.3	23833.9	24840.6	21613.3	17256	27031.5	23162.1	22262.6	22268.6
M321T147	321.12492	146.8635									45426.5	32995.3	29283.4	37651	21152.7	18909.1	62139.8	52732.2	52922.3
M318T506	318.12838	506.4720									537133	487701	497942	589611	223093	527840	513241	440395	451660
M160T101	160.05948	101.2155									11048	15254.8	30726.8	86593.9	144921	144981	75207.4	69942.6	70171.4
M532T319	532.25051	319.0985									181293	168895	176549	20592.9	16115	17783	131162	131202	127500
M320T314_1	319.59461	313.9055									69257.2	91517	35559.3	69235.2	77250.9	126766	80718.6	75590.4	80909.1
M522T447	522.23595	446.9050									16547.7	25777.6	11405.5	7617.53	6379.7	21359.4	14862.7	12035.9	11363
M481T191	481.30829	191.2800									148745	151538	165061	236443	222880	206949	223909	219316	219236
M273T59	273.42337	59.4180									82868	142343	130198	145201	142195	157995	136226	134146	136221
M212T36	212.19988	36.4070									98400.7	118149	124913	94382.2	125294	70781.1	119540	119558	122709
M674T354	674.05420	353.9380									845.205	601.53	658.997	51168.3	122279	41907.2	117969	139838	118626
M273T242	273.02919	242.2130									41308.1	23918	17714.2	12336.6	13381.4	15060.3	53229.5	51637.9	51641.2
M273T244	272.96802	244.4340									729.073	503.957	942.561	9982.11	2347.34	822.408	57609.1	55777.9	55826.8
M288T443	288.19050	443.1460									100096	93765	85585.8	26499.5	17164.6	20884.7	73081.2	75100.4	73060.4
M99T204	98.97479	203.5050									835692	639014	678384	1.10725e+06	1.174e+06	715259	730078	747318	905247
M601T237_1	601.27341	237.4495									2648.24	1540.48	1782.36	63771.6	116719	854.212	4021.8	3189.69	3756.99
M536T446	536.25338	446.3730									12750.3	9908.55	9939.24	9489.41	4972.43	7861.12	47705.6	44829.9	44697.1
M773T360_2	773.49567	360.2920									233865	224248	264932	208247	212464	253075	253879	247313	247150
M294T416	294.15350	416.1540									230319	281757	208985	129478	102438	96301.9	193970	183676	187011
M170T213	170.11687	212.5990									87910.5	83881.2	112847	53742.2	53050.3	58153.1	99461.3	99524.8	96800.1
M497T84	497.33967	84.3070									17289.6	50212.8	33481	59804.1	33846.6	92218.2	55291.6	55442.5	57333.9
M98T220	98.05936	219.5965									134250	123236	120649	10299.3	4930.94	6198.55	82295.2	82290.8	81426.4
M632T34_2	632.39104	34.0000									47013.1	85161.5	64268.4	69854	78375.2	71468.1	86145.9	82578.2	82617.2
M151T332	151.05292	331.5485									138860	143699	143199	11596.2	11855.4	16589	106106	106298	104961
M378T417	378.11397	416.8390									125099	126860	142128	95980.6	52390.9	84133.2	128009	128006	127375
M334T50	334.27446	49.8325									11244.1	7935.87	4995.85	9208.75	10590.4	18092.8	7186.97	7857.3	9435.94
M1019T360	1019.00211	360.1260									244844	251197	237130	213881	227965	249166	250413	250461	245574
M226T37_2	226.21560	36.6100									107686	118423	130134	83628	147051	98359.3	135787	135749	139244
M283T37_1	283.11156	37.0450									72161.9	80596.1	74203.4	53844.5	76936	46392.9	76036.3	78690.4	76191.1
M493T43	493.29547	42.8650									65907.4	24937.9	60338.3	19165.8	44945.5	80941.8	60695.8	74179.6	73956.9
M753T125	752.51633	124.8285									356573	364447	286652	384968	340510	412649	368098	387092	371251
M533T34_2	533.41398	33.8310									4213.42	15006.6	1933.08	16216.5	4402.13	29432.3	3425.65	3424.76	3321.67
M341T35	341.24350	35.0310									19428.7	34121	28767.9	43114.6	27646.5	34542.1	36851.4	36856.5	37756
M520T87	520.33361	87.1505									38865.4	177619	103326	68207	54311.5	66311.7	96637.6	99074.6	95695.9
M691T360_2	691.49304	359.7360									267874	279331	282291	235482	230780	282783	286221	285400	282049
M607T34_3	607.38772	33.7460									40343.4	65754.1	79752.8	62702.6	80489.4	88365.6	93143.7	91824.7	91862.6
M758T93	757.54802	92.8925									159466	69040.7	132915	116358	207787	189657	262505	220006	209023
M366T35_2	366.37115	35.0760									32457.4	52909.5	116232	78790.6	48084.4	44157.8	73906.5	68945.7	73901.7
M515T389	515.15230	388.7810									10271.9	10655.2	10342.5	6890.57	2985.79	3344.43	9753.39	9365.05	9753.81
M316T346	316.07768	346.1900									96046.7	112411	95861.8	8420.81	10090.7	10647.8	82489.5	82032	81756.9
M568T42	568.33577	42.4050									46755.7	54742.1	62785.3	100529	48652.7	63546.4	70520.9	70548.7	66650.6
M429T37	429.22461	36.8275									2459.29	2083.15	5402.66	1859.6	1755.52	1883.11	6260.2	6205.14	9122.75
M499T183	499.05412	183.3025									176238	155349	159717	172221	107586	168305	162035	173136	161792
M369T35	369.27210	35.1930									6662.92	10166.2	7561.44	2162.58	4089.63	4228.68	11845.5	7132.09	6472.74
M468T37	468.38622	37.1525									27532.9	49061.4	64285.3	55100.3	41368.8	55249.3	46668.1	45964.5	45971.2
M799T396	799.18412	395.9580									38947.8	38360.7	38555	16740.9	8388.72	21256.2	38556.8	38549.9	37970.8
M527T432	527.15480	432.1860									287265	244329	309097	338306	274461	340748	307245	299885	299556
M575T184	575.49956	184.2445									87482.3	51400.9	50299.5	84530.8	119787	96167	110924	115633	111436
M99T264	98.97458	263.8960									334035	347076	387176	249263	262698	312936	395680	416201	395333
M445T286	445.15822	285.8405									576541	461202	172651	99017.4	21897.8	16518.9	197682	197023	153537
M815T54	814.55803	54.2740									23075.5	3886.13	22127.4	3810.64	1930.36	34585.4	16101.3	13500.9	24943.2
[truncated: 21,489 more rows]

## Sheet: neg
ID	m/z	rt(s)	Name	adduct	score	HMDB	KEGG	SuperClass	Class	SubClass	NC-1	NC-2	NC-3	sgRFX6-1	sgRFX6-2	sgRFX6-3	QC-1	QC-2	QC-3
M421T353	421.06462	352.5610	.alpha.,.alpha.'-trehalose 6-phosphate	[M-H]-	0.974624738836556	HMDB0001124	C00689	Organic oxygen compounds	Organooxygen compounds	Carbohydrates and carbohydrate conjugates	689.149	1501.04	755.792	3718.24	1724.49	1769.39	1739.35	1631.34	1739.81
M171T383	171.00566	383.4890	.beta.-glycerophosphate	[M-H]-	0.999855970676468	HMDB0002520	C02979	Lipids and lipid-like molecules	Glycerophospholipids	Glycerophosphates	485434	453937	517207	683396	601820	798382	665832	665921	661055
M89T309	89.02394	309.0060	.beta.-hydroxypropionic acid	[M-H]-	1	HMDB0000700	C01013	Organic acids and derivatives	Hydroxy acids and derivatives	Beta hydroxy acids and derivatives	4.71513e+06	4.16529e+06	1.28711e+07	1.14317e+07	1.20929e+07	1.29011e+07	1.24665e+07	1.24665e+07	1.21426e+07
M742T485	742.06656	484.6230	.beta.-nicotinamide adenine dinucleotide phosphate	[M-H]-	0.9841799542954	HMDB0000221	C00006				2119.55	1777.41	2160.93	2974.15	1673.73	2019.8	2153.73	2340.22	2338.42
M409T35_2	409.30953	35.4780	.beta.-tocotrienol	[M-H]-	0.994406128885456		C14154	Lipids and lipid-like molecules	Prenol lipids	Quinone and hydroquinone lipids	21894.2	21869.9	25034.7	41960.2	96612.7	122057	87342.2	84351.7	85529.6
M367T31	367.22985	30.5860	.delta.17-6-ketoprostaglandin f1.alpha.	[M-H]-	0.996989551329946			Lipids and lipid-like molecules	Fatty Acyls	Eicosanoids	42689.7	134368	218197	106287	61715.5	86500.3	109926	109339	109341
M271T333	271.06559	333.3200	.gamma.-glutamyl-(s)-allyl-l-cysteine	[M-H-H2O]-	0.823380226895271			Organic acids and derivatives	Carboxylic acids and derivatives	Amino acids, peptides, and analogues	8453.64	7335.54	6497.92	5198.09	7969.63	10812	8509.13	8679.58	8679.63
M883T487	883.14959	487.0700	(-)-catechin gallate	[2M-H]-	0.796647042787279	HMDB0037944		Phenylpropanoids and polyketides	Flavonoids	Flavans	2715.02	2750.46	2739.75	1946.7	2094.03	2707.26	2281.47	2344.09	2281.32
M289T16	289.08553	15.8540	(+)-catechin	[M-H]-	0.955603741203634	HMDB0002780	C06562	Phenylpropanoids and polyketides	Flavonoids	Flavans	2257.97	2468.88	3459.18	3771.34	2775.25	3537.16	3333.19	3469.03	3465.9
M659T449	659.15425	448.9650	(1s,3r,4s,5r)-4-[(4-carboxy-3-hydroxy-3-methylbutanoyl)oxy]-3,5-bis({[(2e)-3-(3,4-dihydroxyphenyl)prop-2-enoyl]oxy})-1-hydroxycyclohexane-1-carboxylic acid	[M-H]-	0.773784840401816			Organic acids and derivatives	Carboxylic acids and derivatives	Pentacarboxylic acids and derivatives	3587.7	3486.33	3496.54	966.42	1006.65	896.157	1861.99	1862.21	1811.19
M734T178	733.54709	177.6020	(2-{[3-hydroxy-2-tetradecanamidooctadec-4-en-1-yl phosphonato]oxy}ethyl)trimethylazanium	[M+Hac-H]-	0.816446581110835	HMDB0012097		Lipids and lipid-like molecules	Sphingolipids	Phosphosphingolipids	3429.68	2865.29	5219.06	3427.83	3542.49	3208.7	4791.11	4795.15	4663
M425T31_2	425.25640	30.6090	(2e,6e,10e)-13-[(2r)-6-hydroxy-2,8-dimethyl-3,4-dihydrochromen-2-yl]-2,6,10-trimethyltrideca-2,6,10-trienoic acid	[M-H]-	0.985712083716391			Lipids and lipid-like molecules	Prenol lipids	Quinone and hydroquinone lipids	81023.3	169521	209042	116814	112889	104874	133923	132640	133920
M593T481	593.27666	481.2990	(2r,3s,4s,5r,6r)-6-[1,7-bis(4-hydroxyphenyl)heptan-3-yloxy]-5-[(2s,3r,4r)-3,4-dihydroxy-4-(hydroxymethyl)oxolan-2-yl]oxy-2-(hydroxymethyl)oxane-3,4-diol	[M-H]-	0.755819390859826			Phenylpropanoids and polyketides	Diarylheptanoids	Linear diarylheptanoids	145.764	108.233	152.02	175.311	193.379	199.554	735.775	656.283	655.866
M725T228	725.32484	227.7000	(2r,3s,4s,5r,6r)-6-[1,7-bis(4-hydroxyphenyl)heptan-3-yloxy]-5-[(2s,3r,4r)-3,4-dihydroxy-4-(hydroxymethyl)oxolan-2-yl]oxy-2-[[(2s,3r,4r)-3,4-dihydroxy-4-(hydroxymethyl)oxolan-2-yl]oxymethyl]oxane-3,4-diol	[M-H]-	0.70705423314906			Phenylpropanoids and polyketides	Diarylheptanoids	Linear diarylheptanoids	6967.45	10043.6	8564.19	11929.5	13139.5	13213.2	8732.85	9060.17	9067.05
M235T321	235.07489	320.8495	(2r)-8-ethyl-7-hydroxy-5-methoxy-2-methyl-2,3-dihydrochromen-4-one	[M-H]-	0.820271719780614			Organoheterocyclic compounds	Benzopyrans	1-benzopyrans	56087.4	62901	74706.7	76924.9	71733.1	48292.5	93677.1	93732.3	98983.2
M485T15	485.13570	15.2520	(2s,3r,4as,12br)-2,3,4a,8-tetrahydroxy-12b-(5-hydroxy-6-methyloxan-2-yl)oxy-3-methyl-2,4-dihydrobenzo[a]anthracene-1,7,12-trione	[M-H]-	0.976152216652363			Benzenoids	Anthracenes	Anthraquinones	834.848	633.387	571.02	735.661	602.12	817.762	806.055	845.734	806.215
M493T30	493.33281	30.0225	(2s,3r,5r,10r,13r,14s,17s)-2,3,14-trihydroxy-10,13-dimethyl-17-[(2r,3r,5r)-2,3,6-trihydroxy-5,6-dimethylheptan-2-yl]-2,3,4,5,9,11,12,15,16,17-decahydro-1h-cyclopenta[a]phenanthren-6-one	[M-H]-	0.96914319732165			Lipids and lipid-like molecules	Steroids and steroid derivatives	Bile acids, alcohols and derivatives	3111.64	8144.44	8092.86	49402.8	25193.1	24479.3	26867.3	26896.4	25639.3
M251T263	251.06971	262.8550	(2z)-2-benzylidene-6-methoxy-1-benzofuran-3(2h)-one	[M-H]-	0.735085319623202						574662	320988	179282	134169	24097.9	51129.7	477196	447650	447983
M243T421	243.14493	421.2610	(5e)-3,4,9-trihydroxy-2-propyl-2,3,4,7,8,9-hexahydrooxecin-10-one	[M-H]-	0.888113314794559						999.837	1124.13	1083.02	1658.64	1843.42	1609.98	1758.85	1794.06	1794.08
M508T396	508.10641	396.4855	(methylsulfonyl)octyl glucosinolate	[M-H]-	0.940689343395077			Organic oxygen compounds	Organooxygen compounds	Carbohydrates and carbohydrate conjugates	4255.84	2226.77	4904.03	2205.57	1194.47	1182.72	2032.51	2033.55	2109.11
M735T486	735.17942	486.2485	(phenoxymethyl)penicilloic acid	[2M-H]-	0.878770690037145			Organic acids and derivatives	Carboxylic acids and derivatives	Amino acids, peptides, and analogues	1770.01	1880.64	1905.11	1151.12	1246.18	1509.31	1373.51	1474.62	1370.84
M445T42	445.18467	42.4250	(z)-2,6-dimethyl-7-(4-methyl-5-oxooxolan-2-yl)-3-[[3,4,5-trihydroxy-6-(hydroxymethyl)oxan-2-yl]oxymethyl]hept-5-enoic acid	[M-H]-	0.947581254302711						256246	190768	202469	139639	265958	227600	208804	204222	204211
M421T473	421.19197	473.3790	[5-[4-(3,4-dihydroxyphenyl)-2,3-dimethylbutyl]-2-hydroxyphenyl] 4-hydroxybenzoate	M-H	0.844674094126579						714.652	795.407	564.343	719.024	583.139	574.988	3876.64	4006.49	4013.3
M293T45	293.17524	44.9465	[6]-gingerol	[M-H]-	0.923107830805864		C10462	Benzenoids	Phenols	Methoxyphenols	330050	151011	224184	166242	180300	164442	204030	197365	203517
M775T92	774.53419	91.6260	1-(1z-octadecenyl)-2-(4z,7z,10z,13z,16z,19z-docosahexaenoyl)-sn-glycero-3-phosphoethanolamine	[M-H]-	0.94073580899217						68457.4	78513.3	74211.6	75969.7	109917	91575.2	108489	120274	107802
M457T250	457.23370	249.7190	1-(5z,8z,11z,14z-eicosatetraenoyl)-sn-glycero-3-phosphate	[M-H]-	0.70280245115973			Lipids and lipid-like molecules	Glycerophospholipids	Glycerophosphates	13341.7	12558.4	10204.8	8958.5	10298.6	11848.7	11453.4	11577.1	11457.3
M476T196	476.27664	196.2790	1-(9z,12z-octadecadienoyl)-2-hydroxy-sn-glycero-3-phosphoethanolamine	[M]-	0.977214179803293			Lipids and lipid-like molecules	Fatty Acyls	Lineolic acids and derivatives	188594	161107	177071	143247	172781	145910	198708	196804	196788
M519T447	519.15420	447.0380	1-[4,5-dihydroxy-6-(hydroxymethyl)-3-[(e)-3-(4-hydroxyphenyl)prop-2-enoyl]oxyoxan-2-yl]oxy-6-hydroxy-7-methylidene-4a,5,6,7a-tetrahydro-1h-cyclopenta[c]pyran-4-carboxylic acid	[M-H]-	0.996515869213841			Phenylpropanoids and polyketides	Cinnamic acids and derivatives	Hydroxycinnamic acids and derivatives	2123.21	1922.41	3318.62	4329.19	5831.11	4035.75	5144.27	4920.34	4860.75
M213T354	213.01570	354.4010	1-Deoxy-D-xylulose 5-phosphate	[M-H]-	0.961925786150659	HMDB0001213	C11437	Organic oxygen compounds	Organooxygen compounds	Carbohydrates and carbohydrate conjugates	9395.19	13776.7	21976.1	16441.5	15666.6	16433.7	15916.8	15706.5	15923.7
M671T194	671.46264	193.6235	1-Hexadecanoyl-2-(9Z,12Z-octadecadienoyl)-sn-glycero-3-phosphoric acid	[M-H]-	0.831164733504747						44603.8	27154.9	25949.6	45526.9	73563.3	41315.3	49484.7	52684	52680.4
M203T31	203.00148	30.6600	1-Methylxanthine	(M+K-2H)-	0.7829	HMDB0010738	C16358	Organoheterocyclic compounds	Imidazopyrimidines	Purines and purine derivatives	43921.6	76857.2	73233.3	61785.3	59108.1	68357.9	109083	109082	107770
M424T202	424.24479	202.0945	1-myristoyl-2-hydroxy-sn-glycero-3-phosphoethanolamine	[M-H]-	0.930272839968108	HMDB0011500		Lipids and lipid-like molecules	Glycerophospholipids	Glycerophosphoethanolamines	16894.4	16037.4	19053.7	12024.2	17962.8	16451.9	18299.5	18073.7	18072.5
M769T43	768.54440	43.3620	1-myristoyl-2-stearoyl-sn-glycero-3-phosphocholine	[M+Cl]-	0.962300945837435	HMDB0007871		Lipids and lipid-like molecules	Glycerophospholipids	Glycerophosphocholines	42325	16031.6	15701.6	23203.3	13272.8	27886.5	31158.1	31158.4	30042.5
M403T37_2	403.26303	36.7790	1-o-(9z-octadecenyl)-sn-glycero-2,3-cyclic-phosphate	[M-H]-	0.988129848480159						41821.9	33917.4	68073	35152.8	35056.1	38677	61957.8	57313.6	61410.7
M509T43_1	509.28583	43.4845	1-oleoyl-2-hydroxy-sn-glycero-3-phospho-(1'-rac-glycerol)	[M-H]-	0.927679074389523			Lipids and lipid-like molecules	Glycerophospholipids	Glycerophosphoglycerols	403636	926417	881614	897125	572396	617399	963943	944717	944314
M795T65	794.52944	64.9340	1-oleoyl-2-palmitoyl-sn-glycero-3-phosphocholine	[M+Cl]-	0.976484302805306	HMDB0008100		Lipids and lipid-like molecules	Glycerophospholipids	Glycerophosphocholines	79000	78207.2	91535.5	98910.7	101457	85121.8	75083.9	71216	71430.2
M435T286	435.25002	286.4420	1-oleoyl-l-.alpha.-lysophosphatidic acid	[M-H]-	0.848858579602971			Lipids and lipid-like molecules	Glycerophospholipids	Glycerophosphates	3266.61	2740.43	3216.84	4926.22	5111.38	5315.79	6186.5	5784.82	5809.64
M478T193	478.29269	193.4000	1-oleoyl-sn-glycero-3-phosphoethanolamine	[M-H]-	0.726028712856521	HMDB0011506		Lipids and lipid-like molecules	Glycerophospholipids	Glycerophosphoethanolamines	1.15264e+06	985990	1.07483e+06	1.53007e+06	1.51071e+06	1.2834e+06	1.38906e+06	1.36897e+06	1.36899e+06
M457T286	457.23397	285.6970	1-Oleoyl-sn-glycerol 3-phosphate	(M+Na-2H)-	0.9052						2638.74	2709.24	1927.46	2556.49	2354.39	282.556	2475.46	2474.21	2601.09
M409T291	409.23451	291.2450	1-Palmitoyl Lysophosphatidic Acid	(M-H)-	0.8697						7832.58	1395.46	1792.9	1828.6	4330.79	4330.79	2275.31	2013.17	2277
M483T38	483.27223	38.3280	1-palmitoyl-2-hydroxy-sn-glycero-3-phospho-(1'-rac-glycerol)	[M-H]-	0.815352919266227			Lipids and lipid-like molecules	Glycerophospholipids	Glycerophosphoglycerols	112543	335240	262247	233852	215359	485484	289588	282090	290081
M452T197_2	452.27645	196.5820	1-palmitoyl-2-hydroxy-sn-glycero-3-phosphoethanolamine	[M-H]-	0.905704484881573	HMDB0011503		Lipids and lipid-like molecules	Glycerophospholipids	Glycerophosphoethanolamines	436466	364903	368984	422469	486812	398104	467731	465790	465627
M746T43	745.50195	43.2065	1-palmitoyl-2-linoleoyl-sn-glycero-3-phospho-(1'-rac-glycerol)	[M-H]-	0.90829261490496			Lipids and lipid-like molecules	Glycerophospholipids	Glycerophosphoglycerols	300997	251847	223861	313159	420044	292520	390997	375585	375274
M793T65	792.51760	64.8310	1-palmitoyl-2-linoleoyl-sn-glycero-3-phosphocholine	[M+Cl]-	0.981518779300722	HMDB0007973		Lipids and lipid-like molecules	Glycerophospholipids	Glycerophosphocholines	56088.9	93742.1	79230.5	88057.2	77681.8	51695.2	137727	129809	137822
M717T45	716.52081	44.6000	1-palmitoyl-3-oleoyl-sn-glycero-2-phosphoethanolamine	[M-H]-	0.975627384765817			Lipids and lipid-like molecules	Glycerophospholipids	Glycerophosphates	51860.2	41071.1	62136.9	43909.4	56842.7	48060.4	65109.5	65111.6	61245.4
M798T41	797.53217	40.9670	1-stearoyl-2-arachidonoyl-sn-glycero-3-phospho-(1'-sn-glycerol)	[M-H]-	0.873135683912919			Lipids and lipid-like molecules	Glycerophospholipids	Glycerophosphoglycerols	87984.3	61132.8	83526.4	62490.5	80455.6	39403.4	102792	102854	100626
M822T56	821.52153	56.3695	1-stearoyl-2-docosahexaenoyl-sn-glycero-3-phospho-(1'-sn-glycerol)	[M-H]-	0.821442965355646			Lipids and lipid-like molecules	Glycerophospholipids	Glycerophosphoglycerols	110775	84760.8	127725	76967	53138.5	30104.7	200423	154401	201351
M165T253	165.03980	252.7420	1,2-benzenedicarboxylic acid	[M-H]-	0.955167293946236	HMDB0002107	C01606	Benzenoids	Benzene and substituted derivatives	Benzoic acids and derivatives	44534.3	23419.9	31849.6	35647.6	93940.6	37222	36062.5	34662.2	33106.9
M923T51	922.54105	50.9660	1,2-didocosahexaenoyl-sn-glycero-3-phosphocholine	[M+HCO2]-	0.717824586984697	HMDB0008748		Lipids and lipid-like molecules	Glycerophospholipids	Glycerophosphocholines	62121.5	56324.7	49814.8	73224.1	31805.2	9913.54	78625.3	72713.1	71491.6
M417T66	417.23886	66.3930	1,2-dioleoyl-sn-glycero-3-phosphate	[M-H-C18H34O2]-	0.993290940214881	HMDB0007865		Lipids and lipid-like molecules	Glycerophospholipids	Glycerophosphates	15873.7	33309.1	34011.2	33954.7	24659.8	24692.8	34949.5	36023	36028
M686T149	686.47447	148.7305	1,2-dipalmitoleoyl-sn-glycero-3-phosphoethanolamine	[M-H]-	0.930009294235341	HMDB0008957		Lipids and lipid-like molecules	Glycerophospholipids	Glycerophosphoethanolamines	32149.5	30641.2	36513.6	44738.8	84315.1	82506.4	71294	69149.1	69125.2
M721T239	721.47813	238.6005	1,2-dipalmitoyl-sn-glycero-3-phospho-(1'-rac-glycerol)	[M-H]-	0.816063320074543			Lipids and lipid-like molecules	Glycerophospholipids	Glycerophosphoglycerols	2232.28	1521.01	2178.67	2297.79	2871.24	1492.85	3191.12	3083.64	3080.66
M673T243	673.47917	243.3270	1,2-dipalmitoyl-sn-glycero-3-phosphoethanolamine	[M-H-NH3]-	0.873093338874059	HMDB0008923		Lipids and lipid-like molecules	Glycerophospholipids	Glycerophosphoethanolamines	4978.37	3357.63	3205.67	3890.31	3988.51	2233.67	5998.54	6001.24	5648.08
M774T42	773.53260	41.9530	1,2-distearoyl-sn-glycero-3-phospho-l-serine	[M-H-NH3]-	0.963893310669229	HMDB0012378		Lipids and lipid-like molecules	Glycerophospholipids	Glycerophosphoserines	1.10967e+06	664425	809550	771409	567783	392714	1.20092e+06	1.1612e+06	1.15985e+06
M479T31_1	479.28118	30.7420	1.alpha.-methyl-5.alpha.-androstan-3.alpha.-ol-17-one glucuronide	[M-H]-	0.968519060442555						21287.2	49267.9	93029.5	45443.3	35422.1	37551.2	78712.8	76980.6	76995.1
M513T33	513.30828	32.7850	11-ketofusidic acid	[M-H]-	0.979101399513598			Lipids and lipid-like molecules	Steroids and steroid derivatives	Steroid esters	23354	38748.7	50130.3	32138.8	30855.5	25298.9	29444.2	29435.8	28969.6
M263T464	263.16020	464.0300	12-Oxo-2,3-dinor-10,15-phytodienoic acid	(M-H)-	0.7236						4783.25	4950.56	6380.4	1228.59	824.947	1001.36	5867.14	5979.19	5982.41
M365T29	365.23579	29.2795	15-cyclohexylpentanorprostaglandin f2.alpha.	[M-H]-	0.965675461920866			Lipids and lipid-like molecules	Fatty Acyls	Eicosanoids	25777	100551	80776	65971.6	55204.4	54454.1	63855.5	64979.2	63853.4
M271T67	271.22666	67.2430	16-Hydroxypalmitic acid	(M-H)-	0.9453	HMDB0006294	C18218	Lipids and lipid-like molecules	Fatty Acyls	Fatty acids and conjugates	65099.8	182657	234102	367324	241246	181327	434013	364308	434684
M355T34_3	355.19581	33.7360	16-phenyltetranorprostaglandin f2.alpha.	[M-H-H2O]-	0.969360390868973			Lipids and lipid-like molecules	Fatty Acyls	Eicosanoids	21305	80410.4	85605.8	64187	68072.6	58550.8	63874.1	63896.1	60207.5
M337T33	337.18315	33.2690	18-carboxydinorleukotriene b4	[M-H]-	0.988299900674815			Lipids and lipid-like molecules	Fatty Acyls	Fatty acids and conjugates	51481.5	652863	325434	98330.3	93349.9	139942	166440	166377	154341
M829T189	828.53852	189.0730	2-((octadec-9-enoyl-16,16,17,17,18,18,18-d7)oxy)-3-(pentadecanoyloxy)propyl (2,3,4,5,6-pentahydroxycyclohexyl) phosphate	[M-H]-	0.841265659265514			Lipids and lipid-like molecules	Glycerophospholipids	Glycerophosphoinositols	13584	6725.89	10344.5	27545.3	34148	30942.6	18044.1	18043.6	17817.8
M551T466	551.22832	465.6075	2-[[7-hydroxy-1-(4-hydroxy-3,5-dimethoxyphenyl)-3-(hydroxymethyl)-6,8-dimethoxy-1,2,3,4-tetrahydronaphthalen-2-yl]methoxy]oxane-3,4,5-triol	[M-H]-	0.999588870004366						843.568	855.269	710.388	392.376	344.348	368.313	841.429	894.008	847.254
M522T239	522.28241	238.5070	2-amino-3-[hydroxy-[2-hydroxy-3-[octadec-9-enoyl]oxypropoxy]phosphoryl]oxypropanoic acid	[M-H]-	0.967381878418635			Lipids and lipid-like molecules	Glycerophospholipids	Glycerophosphoserines	33769.6	32092.6	31707.5	63770.5	66785.2	75391.7	57392.5	56876.1	57393.2
M739T44	738.50506	43.8450	2-arachidonoyl-1-palmitoyl-sn-glycero-3-phosphoethanolamine	[M-H]-	0.753947242446743	HMDB0008937		Lipids and lipid-like molecules	Glycerophospholipids	Glycerophosphoethanolamines	61739.7	50741.2	47370.5	44018.7	37633.3	64968.3	60163.8	58936	58993.8
M245T418	245.03024	418.4530	2-chloro-2'-hydroxy-4'-methylbenzophenone	[M-H]-	0.932515143545918			Benzenoids	Benzene and substituted derivatives	Benzophenones	9890.94	8346.9	10514.5	6764.77	7738.91	9372.23	9161.49	9161.41	9238.49
M355T432	355.08746	432.3680	2-Dehydro-3-deoxy-D-gluconate	(2M-H)-	0.9379		C00204				4520.53	4247.38	2466.86	2333.49	1873.29	1151.98	3590.09	3400.75	3592.31
M237T135	237.06066	135.2180	2-keto-3-deoxyoctonic acid	[M-H]-	0.757390097423795			Organic oxygen compounds	Organooxygen compounds	Carbohydrates and carbohydrate conjugates	66405.2	169596	210238	157413	247875	171095	206639	191058	207296
M193T380	193.03436	380.4555	2-keto-d-gluconic acid	[M-H]-	0.713705676237417		C06473	Organic oxygen compounds	Organooxygen compounds	Carbohydrates and carbohydrate conjugates	34173	26860.2	36929.6	31173.9	32891.9	42478.6	40682	40661.1	39156.8
M715T147	714.50567	147.3685	2-linoleoyl-1-palmitoyl-sn-glycero-3-phosphoethanolamine	[M-H]-	0.822886536856619	HMDB0008928		Lipids and lipid-like molecules	Glycerophospholipids	Glycerophosphoethanolamines	403138	240582	295151	447640	671330	462002	543169	542832	579448
M207T39_1	207.01122	39.0380	2-naphthalenesulfonic acid	[M-H]-	0.998781291769916		C06165	Benzenoids	Naphthalenes	Naphthalene sulfonic acids and derivatives	26252.1	147043	332161	127966	84201.3	113603	148519	141977	142021
M760T144	760.49231	143.9800	2-oleoyl-1-palmitoyl-sn-glycero-3-phosphoserine	[M-H]-	0.942227758187101	HMDB0012357		Lipids and lipid-like molecules	Glycerophospholipids	Glycerophosphoserines	16556.4	19560.9	16894.5	23479.5	21682.6	15489.6	23628.7	24281.7	23648.3
M159T440	159.02940	439.5480	2-oxoadipic acid	[M-H]-	0.87690025028938	HMDB0000225	C00322	Organic acids and derivatives	Keto acids and derivatives	Medium-chain keto acids and derivatives	88907.6	85529.1	90307.8	62903.6	61034.9	76078.5	78212.5	77070.2	77065.7
M185T493	184.98505	492.7610	2-phosphoglycerate	[M-H]-	0.999656467271671	HMDB0000362	C00197	Organic oxygen compounds	Organooxygen compounds	Carbohydrates and carbohydrate conjugates	121094	151233	102724	90091	72415.8	84798.8	76432.4	84983.2	86206.5
M213T610	213.05481	610.1650	2,4-dihydroxybenzophenone	[M-H]-	0.944971308496645		C14215	Benzenoids	Benzene and substituted derivatives	Benzophenones	3008.88	11658.9	2059.6	6246.79	12495.4	8166.06	9078.65	9082.14	9549.82
M183T29_1	183.00473	29.4185	2,4-dinitrophenol	[M-H]-	0.819498406448309		C02496	Benzenoids	Phenols	Nitrophenols	48867.7	95573.2	96508.3	115008	116714	125204	83820.8	91330.7	90905.6
M220T36_1	220.14601	36.1790	2,6-di-tert-butyl-4-methoxyphenol	[M-H-CH3]-	0.839986406348029			Benzenoids	Phenols	Methoxyphenols	26670.4	64619.1	73451.8	66780.8	131476	78989.8	67854.3	67847.9	62760.8
M205T37_2	205.15975	36.9380	2,6-di-tert-butylphenol	[M-H]-	0.999782468464383			Benzenoids	Benzene and substituted derivatives	Phenylpropanes	1.90396e+06	3.42439e+06	4.02399e+06	3.97476e+06	3.41202e+06	5.24906e+06	3.44791e+06	3.4454e+06	3.31931e+06
M202T426	202.07162	426.2430	2,8-quinolinediol	[M-H]-	0.774689118941236			Organoheterocyclic compounds	Quinolines and derivatives	Quinolones and derivatives	15633.4	9306.75	21878.9	7240.43	5941.15	1465.93	7385.57	7384.26	7090.09
M331T426	331.04253	426.2695	2'-Deoxyinosine 5'-monophosphate	[M-H]-	0.821423914882766	HMDB0006555	C06196	Nucleosides, nucleotides, and analogues	Purine nucleotides	Purine deoxyribonucleotides	12115	11309	13804.9	11819.9	11853.4	12724.7	15471.1	14054.7	14039.2
M295T174	295.03305	173.6870	2'-O-Methyluridine	(M+K-2H)-	0.6592						17449.4	15018.2	29649.4	6924.81	3582.33	1279.43	18350.4	18329.4	17508.7
M389T410	389.17647	410.0220	20-trifluoroleukotriene b4	[M-H]-	0.890007160385544			Lipids and lipid-like molecules	Fatty Acyls	Eicosanoids	385.393	468.049	365.894	237.261	247.436	237.168	823.196	872.824	815.861
M329T154	329.23175	153.5320	21-hydroxyprogesterone	[M-H]-	0.707106781186548	HMDB0000016	C03205	Lipids and lipid-like molecules	Steroids and steroid derivatives	Hydroxysteroids	5765.81	6432.16	10786.1	9014.62	7560.4	5078.88	10730.2	7959.02	7999.6
M236T35	236.09520	34.7880	3-(cyclohexylamino)-2-hydroxy-1-propanesulfonic acid	[M-H]-	0.995532172169489			Organic nitrogen compounds	Organonitrogen compounds	Cyclohexylamines	93415.3	128913	159374	75813.3	67539.9	65851.7	131557	126520	126559
M921T219	921.48567	218.9580	3-(galactosyl(1-2) glucuronyl)-22-ddmp soyasapogenol b	[M-H]-	0.876604193558989			Lipids and lipid-like molecules	Prenol lipids	Terpene glycosides	1696.95	1524.08	1568.3	2494.22	2262.51	1552.53	2103.64	2228.75	2104.1
M522T409	522.20147	409.3570	3-(n-maleimidopropionyl)biocytin	[M-H]-	0.706821178987854			Organic acids and derivatives	Peptidomimetics	Hybrid peptides	1072.73	645.048	862.892	534.882	404.433	492.812	731.546	693.145	731.232
M639T477	639.13864	476.7930	3-[(2s,3r,4s,5s,6r)-4,5-dihydroxy-6-(hydroxymethyl)-3-[(2s,3r,4s,5s,6r)-3,4,5-trihydroxy-6-(hydroxymethyl)oxan-2-yl]oxyoxan-2-yl]oxy-2-(3,4-dihydroxyphenyl)-5-hydroxy-7-methoxychromen-4-one	[M-H]-	0.898269715499454			Phenylpropanoids and polyketides	Flavonoids	Flavonoid glycosides	3613.54	3463.56	4536.61	616.337	675.225	679.394	2518.87	2516.62	2625.74
M753T125	753.22329	124.5940	3-[4,5-dihydroxy-3-[(2r,3r,4r,5r,6s)-3,4,5-trihydroxy-6-methyloxan-2-yl]oxy-6-[[(2r,3r,4r,5r,6s)-3,4,5-trihydroxy-6-methyloxan-2-yl]oxymethyl]oxan-2-yl]oxy-5-hydroxy-2-(4-hydroxyphenyl)-7-methoxychromen-4-one	[M-H]-	0.946019445554497			Phenylpropanoids and polyketides	Flavonoids	Flavonoid glycosides	3.22496e+06	3.01591e+06	2.83961e+06	3.55795e+06	3.06537e+06	2.37909e+06	2.89284e+06	2.85985e+06	3.06877e+06
M289T36	289.17963	36.2220	3-cyclopentene-1-octanoic acid, 2-(3-hydroxy-1-penten-1-yl)-5-oxo-	[M-H-H2O]-	0.985192985553376			Lipids and lipid-like molecules	Fatty Acyls	Eicosanoids	19326.6	29077.2	27772.2	31260.3	23590.5	44493.7	31038.4	30645.3	31531.7
M539T27	539.10288	26.9890	3-cysteinylacetaminophen	[2M-H]-	0.73956593163938	HMDB0240217		Organic acids and derivatives	Carboxylic acids and derivatives	Amino acids, peptides, and analogues	752.295	395.994	279.861	163.392	899.879	1257.57	823.514	910.52	827.857
M535T215	535.15165	214.5870	3-deoxy-d-glycero-d-galacto-2-nonulosonic acid	[2M-H]-	0.978842144011869			Organic oxygen compounds	Organooxygen compounds	Carbohydrates and carbohydrate conjugates	63324.9	55497.1	55374.6	6550.12	1781.56	2496.85	45349.4	44629.9	44599.1
M253T35_2	253.14280	35.3690	3-furancarboxylic acid, tetrahydro-4-methylene-2-octyl-5-oxo-, (2r,3s)-rel-	[M-H]-	0.735319153113581			Organoheterocyclic compounds	Lactones	Gamma butyrolactones	27224.4	30763.3	31285.2	25288	22063.2	27048.7	25651.4	24818.8	25623.3
M183T79	183.06528	78.9590	3-furancarboxylic acid, tetrahydro-4-methylene-5-oxo-2-propyl-, (2r,3s)-rel-	[M-H]-	0.999715368139962			Organoheterocyclic compounds	Lactones	Gamma butyrolactones	264049	645287	885270	301718	606353	517161	1.64945e+06	1.565e+06	1.41379e+06
M161T403	161.04489	403.0700	3-hydroxy-3-methylglutaric acid	[M-H]-	0.818984137346349	HMDB0000355	C03761	Lipids and lipid-like molecules	Fatty Acyls	Fatty acids and conjugates	217064	223023	232021	283534	207775	293757	236691	241586	236645
M169T62	169.12308	61.6950	3-Hydroxycapric acid	(M-H2O-H)-	0.9995	HMDB0002203		Organic acids and derivatives	Hydroxy acids and derivatives	Medium-chain hydroxy acids and derivatives	8681.98	509299	554908	440060	475881	619537	14923.2	14866.5	17403.8
M215T104	215.16411	103.7965	3-Hydroxydodecanoic acid	(M-H)-	0.6136	HMDB0000387		Organic acids and derivatives	Hydroxy acids and derivatives	Medium-chain hydroxy acids and derivatives	628436	639270	718440	64263.9	34411.7	18030.2	344265	340798	340508
M147T262	147.02906	262.4440	3-hydroxyglutaric acid	[M-H]-	0.753725953931202	HMDB0000428		Organic acids and derivatives	Hydroxy acids and derivatives	Beta hydroxy acids and derivatives	300625	267078	224825	344330	335228	359913	233712	243448	243395
M243T79	243.19566	78.5110	3-hydroxymyristic acid	[M-H]-	0.998297974959618	HMDB0061656		Lipids and lipid-like molecules	Fatty Acyls	Fatty acids and conjugates	16681.4	33372	34276.9	22215.9	12152.5	12002.1	36625.8	36557.4	36626.1
M107T304	107.03437	303.7410	3-hydroxyphenylacetic acid	[M-H-CO2]-	0.705532566404464	HMDB0000440	C05593	Benzenoids	Phenols	1-hydroxy-4-unsubstituted benzenoids	1.1014e+06	796239	450370	374750	985692	474550	581375	754440	758390
M189T358	189.07570	358.1180	3-Indolepropionic acid	M-	0.6457						423.783	2277.97	1835.27	882.663	705.645	1403.3	1501.64	1495.51	1128.16
M183T330	183.06510	329.6450	3-Methoxy-4-hydroxyphenylethyleneglycol	[M-H]-	0.755678318286382	HMDB0001490	C05594	Benzenoids	Phenols	Methoxyphenols	7919.46	2033.43	5948.08	5534.49	6393.3	6197.85	6586.35	6735.7	4857.85
M152T38	152.03478	38.3490	3-methyl-4-nitrophenol	[M-H]-	0.843753940502579			Benzenoids	Phenols	Nitrophenols	78976.8	34657	42116.3	41926.5	35297.9	40472.6	34213.9	36122.3	34198.3
M161T344	160.94842	343.8170	3,4-dichlorophenol	[M-H]-	0.898260646210348		C14462	Benzenoids	Benzene and substituted derivatives	Halobenzenes	38274.5	37861.1	44608.3	9950.44	5655.79	6551.22	26692.3	26487.7	26488
M181T367	181.00847	366.5225	3,4-dihydroxyhydrocinnamic acid	[M-H]-	0.77469562999238	HMDB0000423	C10447				409100	458229	513311	513244	479630	513065	519372	505581	504613
M283T34_1	283.10977	34.0890	3,4'-dimethoxy-2'-hydroxychalcone	[M-H]-	0.974891559688491			Phenylpropanoids and polyketides	Linear 1,3-diarylpropanoids	Chalcones and dihydrochalcones	64623.9	120206	122905	160476	186211	150017	150002	148271	150003
M780T135	779.53223	134.9650	3.alpha.-hydroxy-7-oxo-5.beta.-cholanic acid	[2M-H]-	0.920860132194647			Lipids and lipid-like molecules	Steroids and steroid derivatives	Bile acids, alcohols and derivatives	36571.7	46795.7	37559.5	45232.2	37188.4	29106	54341.3	53407.8	53418.4
M549T452	549.16540	451.7140	3.alpha.,6.alpha.-mannotriose	[M+HCO2]-	0.874685284020381			Organic oxygen compounds	Organooxygen compounds	Carbohydrates and carbohydrate conjugates	1778.91	2848.11	2690.3	3986.13	1641.72	2729.09	3193.81	3087.74	3092.11
M237T319_1	237.09180	319.1160	4-(2-hydroxyethyl)piperazine-1-ethanesulfonic acid	[M-H]-	0.994969032735948	HMDB0062295		Organoheterocyclic compounds	Diazinanes	Piperazines	1.12703e+08	1.25059e+08	1.23448e+08	1.09283e+08	1.09805e+08	1.08314e+08	1.16735e+08	1.16895e+08	1.17681e+08
M486T411	486.19163	410.8610	4-[[4-hydroxy-2-(2-methylpropyl)-1-oxo-3,3a-dihydro-2h-imidazo[1,2-a]indol-4-yl]methyl]-1-methyl-2,4-dihydro-1h-pyrazino[2,1-b]quinazoline-3,6-dione	[M-H]-	0.715222481779206			Organoheterocyclic compounds	Diazanaphthalenes	Benzodiazines	3015.69	3360.89	3250.74	554.991	810.11	703.172	937.157	996.462	996.66
M151T237	151.06050	237.0000	4-acetoxyphenol	[M-H]-	0.998037803596492	HMDB0060390	C13636				14404.7	20902.3	19182.3	5231.63	4365.23	4180.72	13108.8	13439.2	13442.7
M329T336	329.10698	336.1390	4,2'-dihydroxy-3,4',6'-trimethoxychalcone	[M-H]-	0.742824429494118			Phenylpropanoids and polyketides	Linear 1,3-diarylpropanoids	Chalcones and dihydrochalcones	35456.2	42894.1	36573.5	44567.7	46091.5	66005.3	44035.9	44037.1	43872.5
M251T403	251.07641	402.9140	4'-methoxyflavone	[M-H]-	0.971867779706399			Phenylpropanoids and polyketides	Flavonoids	O-methylated flavonoids	117962	105886	124366	106428	112021	129300	130264	128658	128658
M377T29	377.27151	28.9510	5-[1,2,4a-trimethyl-5-(propanoyloxymethyl)-2,3,4,7,8,8a-hexahydronaphthalen-1-yl]-3-methylpentanoic acid	[M-H]-	0.959793849809469			Lipids and lipid-like molecules	Prenol lipids	Diterpenoids	14991.4	26114.6	33871.6	33513	9462.8	7897.6	25778.6	24843	25788
M255T46	255.11295	45.5590	5-ethyl-2'-deoxyuridine	[M-H]-	0.987834907733076			Nucleosides, nucleotides, and analogues	Pyrimidine nucleosides	Pyrimidine 2'-deoxyribonucleosides	1.23575e+06	1.00456e+06	978299	862260	906288	916519	835945	802589	835914
M381T30	381.23099	29.9390	5-heptenoic acid, 7-[(1r,2r,3s,5s)-2-[(1e,3s)-3-(2,3-dihydro-1h-inden-2-yl)-3-hydroxy-1-propen-1-yl]-3-fluoro-5-hydroxycyclopentyl]-, (5z)-	[M-H-HF]-	0.995209291169071			Lipids and lipid-like molecules	Fatty Acyls	Fatty acids and conjugates	140362	347876	370046	241206	212976	206336	258445	258512	253693
M234T343	234.09010	343.3570	5-isoxazoleacetic acid, 4,5-dihydro-3-(4-hydroxyphenyl)-, methyl ester	[M-H]-	0.814898756812546			Benzenoids	Phenols	1-hydroxy-2-unsubstituted benzenoids	3515.17	3111.61	882.264	2332.29	5124.36	3215.24	2091.27	1712.86	1755.77
M235T52	235.08143	52.3060	5,6,7-trimethoxycoumarin	[M-H]-	0.810535429185462		C09313				17976.2	25749.1	30095	48202.9	41523.5	42760.3	38777	37689.6	37688.2
M547T438	547.16604	438.2650	5,7-dihydroxy-2-phenyl-6-[3,4,5-trihydroxy-6-(hydroxymethyl)oxan-2-yl]-8-(3,4,5-trihydroxyoxan-2-yl)chromen-4-one	[M-H]-	0.884942602491994	HMDB0140256		Phenylpropanoids and polyketides	Flavonoids	Flavonoid glycosides	10045	33718.2	11657.1	15636.6	10063.6	13371.7	11514.7	11302.9	11512.2
M363T43	363.32512	43.1350	5.9-tetracosadienoic acid	[M-H]-	0.747005282381809			Lipids and lipid-like molecules	Fatty Acyls	Fatty acids and conjugates	405061	275994	330197	291904	201583	152686	323622	323766	318329
M307T411	306.96748	411.1440	5'-iodoresiniferatoxin	[M-H-C28H30O5]-	0.96664366472422			Lipids and lipid-like molecules	Prenol lipids	Diterpenoids	1890.59	5946.16	3660.36	6563.75	7158.52	6809.21	5767.81	5543.98	5532.87
M332T330	332.07670	330.3955	6-acetylacteoside	[M-2H]2-	0.913491865780442			Phenylpropanoids and polyketides	Cinnamic acids and derivatives	Hydroxycinnamic acids and derivatives	1176.23	1950.47	3122.8	1550.59	652.876	953.84	2158.15	2146.01	2181.39
M168T495_2	168.04247	495.2720	6-Hydroxydopamine	[M-H]-	0.733159407348414	HMDB0001537		Benzenoids	Phenols	Benzenediols	216567	218356	250526	71137	33154	29294.6	128911	129524	129527
M257T77	256.99632	77.0940	6-phosphogluconic acid	[M-H-H2O]-	0.834680073871711	HMDB0001316	C00345	Organic oxygen compounds	Organooxygen compounds	Carbohydrates and carbohydrate conjugates	34696.1	55984.1	98102.3	62277.1	102427	57022.6	155430	150241	150792
M297T197	297.07500	197.0690	6,2'-dimethoxy-3-hydroxyflavone	[M-H]-	0.945163845342104			Phenylpropanoids and polyketides	Flavonoids	Flavones	6258.16	2889.1	2723.97	5835.32	4462.34	2257.35	6740.23	6616.48	6617.23
M281T384_2	281.08671	384.0080	6,3'-dimethoxyflavone	[M-H]-	0.708602816976694			Phenylpropanoids and polyketides	Flavonoids	O-methylated flavonoids	237116	136813	152952	161319	273147	175104	297265	294666	294618
M632T419	632.20299	419.1840	6'-sialyllactose	[M-H]-	0.980931341963352			Organic oxygen compounds	Organooxygen compounds	Carbohydrates and carbohydrate conjugates	8386.53	7840.46	8650.21	8181.59	2640.74	3429.08	6451.34	6369.55	6450.34
M405T492	405.08866	492.1250	7-[3,4-dihydroxy-5-(hydroxymethyl)oxolan-2-yl]oxy-2-(4-hydroxyphenyl)-3,4-dihydro-2h-chromene-3,5-diol	M-H	0.77796507710757			Phenylpropanoids and polyketides	Flavonoids	Flavonoid glycosides	12680.5	8451.78	14527.2	2399.34	3046.79	2712.14	3856.48	4631.28	3500.9
M654T510	654.36712	510.2340	7-benzyl-11,14-dimethyl-16-(2-methylpropyl)-10,13-di(propan-2-yl)-17-oxa-1,5,8,11,14-pentazabicyclo[17.3.0]docosane-2,6,9,12,15,18-hexone	[M-H]-	0.952442444119254			Organic acids and derivatives	Peptidomimetics	Depsipeptides	67.1101	30.388	25.6914	137.544	62.2179	76.4094	984.923	999.052	999.338
M617T241	617.27153	241.1630	7-ethyl-10-(4-n-aminopentanoic acid)-1-piperidino)carbonyloxycamptothecin	[M-H]-	0.966051038762992	HMDB0060661					18679.9	15812.2	15808.9	19809.4	17567.9	16249.7	21227.6	21234.1	20016.6
M181T277	181.04730	276.8105	7-methyluric acid	[M-H]-	0.803240413843043	HMDB0011107	C16355	Organoheterocyclic compounds	Imidazopyrimidines	Purines and purine derivatives	6865.45	722.87	8446.12	761.447	1800.06	960.046	8760.11	8411.42	8765.92
M335T43	335.29415	42.9810	7,7-dimethyl-(5z,8z)-eicosadienoic acid	[M-H]-	0.9971659510475			Lipids and lipid-like molecules	Fatty Acyls	Fatty acids and conjugates	607269	377227	523907	762557	495961	424949	752447	721888	721885
M321T29	321.20957	29.2690	8-gingerol	[M-H]-	0.767088039049331		C17495	Benzenoids	Phenols	Methoxyphenols	75447.8	232395	214025	168426	142709	132156	152859	150165	150166
M221T75	221.15344	74.6140	8,11-tridecadienoic acid, 13-(3-pentyl-2-oxiranyl)-, (8z,11z)-	[M-H-C6H12O]-	0.72620837797224			Lipids and lipid-like molecules	Fatty Acyls	Fatty acids and conjugates	24239.5	55998.5	69030.3	67699.5	77250.2	56172.3	61958.7	61402.6	61948.7
M295T76	295.22685	76.1215	9-hydroxy-10e,12z-octadecadienoic acid	[M-H]-	0.815482222465273	HMDB0062652		Lipids and lipid-like molecules	Fatty Acyls	Lineolic acids and derivatives	23697.7	48229.3	61317.7	62442.6	62543.7	43180.7	110266	109966	120775
M295T43	295.22720	43.2780	9(S)-HODE	(M-H)-	0.7937						78985	80267.7	83209.8	87590.1	90131.4	75296	81523.3	80573	80569.8
M295T61	295.22709	60.5640	9R,10S-EpOME	(M-H)-	0.7296						58378.3	108861	240769	90711.9	67987.5	51144.3	93093.3	88946.7	92911.3
M180T40	180.03288	40.1850	Acamprosate	[M-H]-	0.998706870320078	HMDB0014797		Organic acids and derivatives	Organic sulfonic acids and derivatives	Organosulfonic acids and derivatives	8170.87	37373.3	73173.4	30578.6	34789.2	32389.5	38284.3	37903.9	37908.6
M264T381	264.10793	381.0980	Acetochlor oxa	[M-H]-	0.776739320142404			Organic acids and derivatives	Carboxylic acids and derivatives	Amino acids, peptides, and analogues	26964.1	22766.3	31074.5	6088.36	2152.66	2046.01	21716.2	21606.6	21262.7
M291T452	291.16620	451.9910	Acetoxyvalerenic acid	[M-H]-	0.705717632198675			Lipids and lipid-like molecules	Prenol lipids	Sesquiterpenoids	2648.66	3683.6	3505.65	517.24	857.326	1054.03	5401.43	5400.12	5643.15
M728T483	728.17717	483.3670	Acetyl coenzyme a	[M-H-HO3P]-	0.790131384106834	HMDB0001206	C00024	Lipids and lipid-like molecules	Fatty Acyls	Fatty acyl thioesters	18028.1	13383.7	11983.5	3252.59	2785.77	4291.66	7746.02	7295.24	7181.73
M172T196	172.09726	195.7200	Acetyl-dl-leucine	[M-H]-	0.998630047650259			Organic acids and derivatives	Carboxylic acids and derivatives	"Amino acids, peptides, and analogues"	118652	91483.5	122074	33080.3	21175.7	25024.3	89717	90337	89716.2
M116T294	116.03505	293.5540	Acetylglycine	[M-H]-	0.96135928107983	HMDB0000532	C02055	Organic acids and derivatives	Carboxylic acids and derivatives	Amino acids, peptides, and analogues	66298.8	26186.3	64325.9	9508.6	3742.56	5483.52	71645.6	66894.1	66648.6
M173T502	173.00906	501.8455	Aconitic acid	(M-H)-	0.7942						26672.6	7153.52	5806.16	2934.99	2064.43	1563.48	11190	15249.4	11495.1
M134T105	134.04650	105.0720	Adenine	[M-H]-	0.971568540638629	HMDB0000034	C00147	Organoheterocyclic compounds	Imidazopyrimidines	Purines and purine derivatives	450307	552549	619601	182622	63577.2	74109.6	439858	434369	439871
M506T489	505.98606	488.7490	Adenosine 5'-triphosphate (atp)	[M-H]-	0.894861998289351	HMDB0000538	C00002	Nucleosides, nucleotides, and analogues	Purine nucleotides	Purine ribonucleotides	3347.08	4365.58	4580.59	1138.88	763.484	787.824	2030.73	2037.03	1866.49
M462T484	462.06491	483.5065	Adenylosuccinic acid	[M-H]-	0.88927481406513	HMDB0000536	C03794	Nucleosides, nucleotides, and analogues	Purine nucleotides	Purine ribonucleotides	9568.37	10944.5	9877.8	1812.92	949.039	1207.61	3239.65	3481.26	3481.05
M571T485	571.11166	485.2875	Adenylyl(3'-5')cytidine	[M-H]-	0.706633738393521			Nucleosides, nucleotides, and analogues	(3'->5')-dinucleotides and analogues	(3'->5')-dinucleotides	1433.72	1423.05	685.493	792.699	849.31	965.523	658.699	694.601	660.016
M465T278	465.12500	277.9030	Agnuside	[M-H]-	0.903509970729666		C09765	Lipids and lipid-like molecules	Prenol lipids	Terpene glycosides	3084.92	3696.05	2881.71	1005.92	802.01	1696.81	1497.96	1493.45	1637.78
M157T182	157.03572	181.6120	Allantoin	[M-H]-	0.947263356806961	HMDB0000462	C01551	Organoheterocyclic compounds	Azoles	Imidazoles	25233.7	28959.5	28341.1	892.379	2743.69	2794.55	12479.4	12224.5	12478.8
M409T389	409.11446	388.6415	Aloenin	[M-H]-	0.745659244178384			Organic oxygen compounds	Organooxygen compounds	Carbohydrates and carbohydrate conjugates	4733.28	3365.79	3963.38	9069.92	10824.9	9277.55	4736.4	4740.54	4364.7
M241T333	241.01084	332.7490	alpha-D-Galactose 1-phosphate	(M-H2O-H)-	0.9551	HMDB0000645	C00446	Organic oxygen compounds	Organooxygen compounds	Carbohydrates and carbohydrate conjugates	148754	138402	170187	17872.7	11573.7	11716.2	97419.3	94667.3	94698.3
M179T258	179.05628	257.8320	Alpha-d-glucose	[M-H]-	0.990443897536818	HMDB0003345	C00267	Organic oxygen compounds	Organooxygen compounds	Carbohydrates and carbohydrate conjugates	2.27216e+07	2.25198e+07	2.47448e+07	2.24902e+07	2.30029e+07	3.27325e+07	2.15158e+07	2.13847e+07	2.15152e+07
M115T93	115.03956	92.9035	Alpha-ketoisovaleric acid	[M-H]-	0.832050294337844	HMDB0000019	C00141	Organic acids and derivatives	Keto acids and derivatives	Short-chain keto acids and derivatives	970321	1.34066e+06	744299	303630	87448.8	64968	486989	408178	486915
M473T31	473.28053	30.5860	Amastatin	[M-H]-	0.999212682032736			Organic acids and derivatives	Peptidomimetics	Hybrid peptides	144712	297313	271399	727229	629663	658603	520216	520261	510535
M739T438	739.33578	438.4230	Androsterone sulfate	[2M-H]-	0.896244889806711	HMDB0002759		Lipids and lipid-like molecules	Steroids and steroid derivatives	Sulfated steroids	334.354	286.473	321.864	397.061	284.528	320.141	2539.82	2458.44	2455.77
M265T75	265.21610	75.2030	Aphyllic acid	[M-H]-	0.939582888026173			Organic acids and derivatives	Carboxylic acids and derivatives	Amino acids, peptides, and analogues	9117.96	23857.7	33636.8	31063.9	31741.6	26343	45414	44867.7	44860
M303T44	303.23250	44.2490	Arachidonic acid (peroxide free)	[M-H]-	0.908638574617658	HMDB0001043	C00219	Lipids and lipid-like molecules	Fatty Acyls	Fatty acids and conjugates	4.76348e+06	2.91481e+06	4.72019e+06	4.12669e+06	2.94974e+06	6.57377e+06	3.87287e+06	3.77832e+06	3.77712e+06
M234T390	234.01360	390.2330	Arecoline hydrobromide	[M-H]-	0.743688235160083		C07090				653.561	951.806	1092.95	1369.2	1124.16	1600.49	1631.33	1763.67	1762.8
M310T30	310.17786	30.1070	Arg-his	[M-H]-	0.982338311818288			Organic acids and derivatives	Carboxylic acids and derivatives	Amino acids, peptides, and analogues	110711	197496	307582	184865	112683	152096	155338	158173	157489
M287T423	287.14536	423.0060	Asn-Arg	[M-H]-	0.877055620305091			Organic acids and derivatives	Carboxylic acids and derivatives	Amino acids, peptides, and analogues	3036.31	2290.04	2798.26	1120.1	1020.31	852.619	1977.19	1843.11	1844.48
M246T232	246.06604	231.8055	Asp-Asn	[M-H]-	0.70390115877771			Organic acids and derivatives	Carboxylic acids and derivatives	Amino acids, peptides, and analogues	13837.3	11990.7	7483.59	5488.34	3185.78	6730.89	7729.61	7764.3	6915.98
M132T124	132.01169	124.4520	Aspartic acid	[M-H]-	1	HMDB0000191	C00049	Organic acids and derivatives	Carboxylic acids and derivatives	Amino acids, peptides, and analogues	62163.7	62072.7	93717	53492.6	64720	41950.8	54248.1	59814.6	54274.8
M871T192	871.47267	192.4470	Astragaloside ii	[M+HCO2]-	0.949217000643317			Lipids and lipid-like molecules	Prenol lipids	Terpene glycosides	10597.9	8519.12	29732.4	17723	16050.5	12056.7	16496.6	15869.2	16502.3
M283T63	283.22746	63.3975	Avocadyne	[M-H]-	0.950710186066273	HMDB0035473		Lipids and lipid-like molecules	Fatty Acyls	Fatty alcohols	19561.6	24218.4	40847	32879.2	20698.6	26178.3	34581.6	33263.4	34883.1
M325T75	325.23665	74.6720	Avocadyne acetate	[M-H]-	0.705847432206546	HMDB0031048		Lipids and lipid-like molecules	Fatty Acyls	Fatty alcohols	10229.7	12713.3	13528.7	14356.4	20332	13930.2	24026.8	23769	23770.1
M170T149	169.99069	148.7680	Benazolin	[M-H-C2O3]-	0.953886191936109		C18775	Organic acids and derivatives	Carboxylic acids and derivatives	Amino acids, peptides, and analogues	20970.4	19960.8	24766.4	12342.9	5812.78	4667.07	33366.1	34735.8	31000.9
M501T26	501.19271	25.9770	Benzenepropanoic acid, 5-(3-carboxybenzoyl)-2-[[(5e)-6-(4-methoxyphenyl)-5-hexen-1-yl]oxy]-	[M-H]-	0.997248035690827			Benzenoids	Benzene and substituted derivatives	Benzophenones	8520.73	9592.55	13943.3	41181.7	14286.8	6853.04	12598.4	13544.8	12660.6
M121T134	121.02890	134.1270	Benzoic acid	(M-H)-	0.8908	HMDB0001870	C00180	Benzenoids	Benzene and substituted derivatives	Benzoic acids and derivatives	177643	160748	194578	204338	162227	128070	211997	221905	221993
M139T270	139.02512	269.8230	Benzoic acid, 2-fluoro-	[M-H]-	0.999999498998875		C02359	Benzenoids	Benzene and substituted derivatives	Benzoic acids and derivatives	7387.13	9333.34	9292.74	3446.84	1455.91	2448.23	11574.9	11371.2	11372.6
M542T426	542.05629	425.5115	Benzoic acid, 3-[2-[2-chloro-4-[[3-(2,6-dichlorophenyl)-5-(1-methylethyl) -4-isoxazolyl]methoxy]phenyl]ethenyl]-	[M-H+2i]-	0.761556663367874		C15635				4108.23	2651.65	1158.8	1574.24	1046.03	1261.47	2477.99	2474.68	2386.5
M889T488	889.24080	488.4160	Benzoic acid, 4-[4-[[5-(4,5-dimethyl-2-nitrophenyl)-2-furanyl]methylene]-4,5-dihydro-3-methyl-5-oxo-1h-pyrazol-1-yl]-	[2M-H]-	0.706934462244889			Benzenoids	Benzene and substituted derivatives	Benzoic acids and derivatives	1828.65	1935.05	2140.96	796.674	882.205	819.542	1456.11	1456.67	1238.03
M219T351	219.17502	351.2370	BHT	(M-H)-	0.8575						18637.8	16329.3	13891.2	16475.2	15892.6	18275.4	20253.4	22197.4	19977.2
M265T170	265.04861	170.2490	Bisphenol af	[M-H-CHF3]-	0.760931194408584		C14350	Benzenoids	Benzene and substituted derivatives	Diphenylmethanes	12854.5	11064.8	12013.3	13056.4	11782	13559.1	17470.7	18280.5	17409
M487T382	487.17636	381.9060	Blood group b trisaccharide	[M-H]-	0.791867945869236			Organic oxygen compounds	Organooxygen compounds	Carbohydrates and carbohydrate conjugates	212946	177349	237351	8218.82	6031.33	8159.42	114330	112119	112000
M571T382	571.17035	382.3080	Brazilin	[2M-H]-	0.936247578898865		C09920	Organoheterocyclic compounds	Benzopyrans	1-benzopyrans	4916.84	4093.54	4628.73	6257.73	7663.96	2345.79	6005.5	6005.78	5677.09
M164T37	164.08333	36.7315	Butylated hydroxyanisole	[M-H-CH3]-	0.987461914602454	HMDB0059925		Benzenoids	Phenols	Methoxyphenols	1108.91	23563.6	34311.1	38405.3	27835.1	55199.5	37458.2	36725.5	35995.6
M219T36	219.17495	35.6870	Butylated hydroxytoluene	[M-H]-	0.82981931275752	HMDB0033826	C14693	Benzenoids	Benzene and substituted derivatives	Phenylpropanes	83629	121866	124420	64055.7	83204.8	75946.7	110279	107728	107715
M445T437	445.05121	436.5630	Cdp-ethanolamine	[M-H]-	0.967124178783249	HMDB0001564	C00570	Nucleosides, nucleotides, and analogues	Pyrimidine nucleotides	Pyrimidine ribonucleotides	11784.7	10994.8	12800.3	889.845	2087.34	580.431	5640.57	5812.93	5639.95
M362T196	362.07670	195.9370	Cefadroxil	[M-H]-	0.99418812871497		C06878	Organoheterocyclic compounds	Lactams	Beta lactams	13618.6	9474.84	12020.1	15540	19735.1	10272.3	14415.9	14264.5	14467.2
M568T39_2	568.49176	39.0480	Cer[ns] d32:1	[M+CH3COOH-H]-	0.906574698122038						142909	61531.4	80009.6	52367.3	77190.7	76203.6	80340.1	79594.6	80343.1
M583T39	582.50808	38.5315	Cer[ns] d33:1	[M+CH3COOH-H]-	0.791981599875106						167165	85923.9	102677	76661.8	90522.8	83257.8	117477	117487	112102
M597T39	596.52508	38.9950	Cer[ns] d34:1	[M+CH3COOH-H]-	0.721686429443971			Lipids and lipid-like molecules	Sphingolipids	Ceramides	1.09517e+06	395368	437868	401843	476299	415828	537103	530073	535915
M595T39_1	594.50812	39.0380	Cer[ns] d34:2	[M+CH3COOH-H]-	0.718300083845693			Organic oxygen compounds	Organooxygen compounds	Alcohols and polyols	212359	90584.5	97880	122251	85739.4	78594.1	105883	103258	105895
M679T39	678.60098	38.6010	Cer[ns] d40:2	[M+CH3COOH-H]-	0.871346338440934						172282	70862.8	53926.3	91920.7	103588	101792	107192	98327.7	101141
M693T38	692.61748	38.2950	Cer[ns] d41:2	[M+CH3COOH-H]-	0.914579883628184						132313	49593.2	24608.7	77048.7	94601.6	75969.9	83246.9	81625	81594.6
M705T38_1	704.61868	38.0050	Cer[ns] d42:3	[M+CH3COOH-H]-	0.917032482852182			Organic oxygen compounds	Organooxygen compounds	Alcohols and polyols	480509	146671	132771	264418	302094	293770	266076	260481	260833
M784T137	783.56236	136.6620	Chenodeoxycholate	[2M-H]-	0.898425921114423	HMDB0000518	C02528	Lipids and lipid-like molecules	Steroids and steroid derivatives	Bile acids, alcohols and derivatives	40685.6	31662.9	29607.1	70779.7	93872.6	71255.6	76279.2	76300.3	75285.2
M736T27	736.13621	27.4735	Chlorazol black e	[M-H]-	0.875039658978506			Benzenoids	Benzene and substituted derivatives	Biphenyls and derivatives	145.686	254.366	69.0452	960.294	7267.63	179.294	887.801	884.983	887.805
M353T419	353.08826	419.4190	Chlorogenic acid	[M-H]-	0.915023305080998	HMDB0003164	C00852	Organic oxygen compounds	Organooxygen compounds	Alcohols and polyols	3587.04	7463.24	10108.3	22342.6	2327.11	7205.48	7491.86	7331.43	7492.13
M465T30	465.30344	29.9060	Cholesteryl sulfate	[M-H]-	0.999932405602745	HMDB0000653	C18043	Lipids and lipid-like molecules	Steroids and steroid derivatives	Cholestane steroids	2.5149e+06	4.72891e+06	5.28602e+06	1.29342e+07	3.62826e+06	3.64909e+06	6.58654e+06	6.46979e+06	6.47284e+06
M293T29_2	293.17894	29.2690	Cinchonine	[M-H]-	0.963570590967444	HMDB0030282	C06528				607267	1.52581e+06	1.75971e+06	1.03678e+06	1.19453e+06	1.08312e+06	1.15462e+06	1.15469e+06	1.13751e+06
M327T44	327.23214	44.1090	Cis-4,7,10,13,16,19-docosahexaenoic acid	[M-H]-	0.918178284124292	HMDB0002183	C06429	Lipids and lipid-like molecules	Fatty Acyls	Fatty acids and conjugates	1.3752e+06	643659	725402	695917	497717	690644	736421	710844	709776
M253T43	253.21722	43.0450	Cis-9-palmitoleic acid	[M-H]-	0.999953179300673	HMDB0003229	C08362	Lipids and lipid-like molecules	Fatty Acyls	Fatty acids and conjugates	1.35887e+07	1.31083e+07	1.40707e+07	1.87883e+07	1.7493e+07	2.36536e+07	1.88679e+07	1.88674e+07	1.87261e+07
M129T424	129.01870	424.3785	Cis-aconitate	[M-H-CO2]-	1	HMDB0000072	C00417	Organic acids and derivatives	Carboxylic acids and derivatives	Tricarboxylic acids and derivatives	25657.5	28102.9	30270.2	10721.7	8819.33	9428.01	19097.5	18919.2	19095.9
M141T255	141.01641	255.1280	Cis,cis-muconic acid	[M-H]-	0.999695887075376	HMDB0006331	C02480	Lipids and lipid-like molecules	Fatty Acyls	Fatty acids and conjugates	189937	96174.5	207067	152273	191502	195531	193713	211491	195108
M191T501	191.01934	500.9805	Citrate	[M-H]-	0.989574405006494	HMDB0000094	C00158	Organic acids and derivatives	Carboxylic acids and derivatives	Tricarboxylic acids and derivatives	261943	316203	173554	131968	76858.4	100785	132883	132654	139002
M369T334	369.10915	334.3720	Colchiceine	[M-H-CH3]-	0.874585057679924			Hydrocarbon derivatives	Tropones	Tropolones	111441	90843.3	70960.2	108646	110288	92653.4	99363.6	99324.2	109081
M653T444	653.28555	443.5040	Coproporphyrin iii	[M-H]-	0.832050294337844	HMDB0000570	C05770	Organoheterocyclic compounds	Tetrapyrroles and derivatives	Porphyrins	243.597	420.589	162.756	353.365	222.266	176.46	1229.58	1257.72	1230.28
M196T393	196.07176	393.1205	Creatinol o-phosphate	[M-H]-	0.999811498141037			Organic acids and derivatives	Organic phosphoric acids and derivatives	Phosphate esters	6081.98	13257.3	6809.59	3036.86	2460.05	2584.67	4153.63	4062.61	4153.75
M233T340	233.15410	340.1300	Curcumenol	[M-H]-	0.863110875169354	HMDB0033960	C16942	Lipids and lipid-like molecules	Prenol lipids	Sesquiterpenoids	13372.2	5867.97	14566.2	12142.5	11696.2	26170.1	13888.9	13907.2	15573.5
M367T410	367.10492	409.9305	Curcumin	[M-H]-	0.768722400443856	HMDB0002269	C10443	Phenylpropanoids and polyketides	Diarylheptanoids	Linear diarylheptanoids	182519	210648	289119	287846	332181	343465	314840	313512	326845
M593T242	593.27059	242.4930	Curine	[M-H]-	0.893044168601647			Organic oxygen compounds	Organooxygen compounds	Ethers	16180.4	14205.7	14245	13397.9	14374.8	15155.5	19092.3	18530.9	18535.5
M540T425	540.05134	425.1950	Cyclic adenosine diphosphate ribose	[M-H]-	0.815671469951697		C13050	Organic oxygen compounds	Organooxygen compounds	Carbohydrates and carbohydrate conjugates	51532.8	53744.2	64194.6	28088.1	19665.1	19395.1	52510.9	51124.7	51106.9
M728T414	728.34315	414.2330	Cyclo[3-(2-naphthalenyl)-l-alanylglycyl-d-tyrosyl-l-arginyl-l-arginyl]	[M-H]-	0.870700113442473			Organic acids and derivatives	Carboxylic acids and derivatives	Amino acids, peptides, and analogues	122.232	160.39	113.008	250.7	105.486	112.365	706.116	675.314	677.458
M324T32	324.15345	31.6850	Cycloxydime	[M-H]-	0.903429686791944		C10913	Organic oxygen compounds	Organooxygen compounds	Carbonyl compounds	33749.3	92569.3	123683	75674.2	34390.8	66779.8	58195.1	55524.5	58369.3
M609T215	609.07536	214.5475	Cytidine 2',3'-cyclic monophosphoric acid	[2M-H]-	0.932772524016873			Nucleosides, nucleotides, and analogues	Pyrimidine nucleotides	Cyclic pyrimidine nucleotides	2053.94	2970.46	3864.92	693.738	241.824	490.556	3379.09	3377.79	3248.51
M547T433	547.11943	433.1350	Cytidine 5'-diphosphocholine (CDP-choline)	(M+CH3COO)-	0.9	HMDB0001413	C00307	Nucleosides, nucleotides, and analogues	Pyrimidine nucleotides	Pyrimidine ribonucleotides	4237.81	3295.2	4704.61	3039.57	1883.98	2261.48	3893.35	3818.14	3894.84
M322T453	322.04355	453.4820	Cytidine 5'-monophosphate	[M-H]-	0.997049369323962	HMDB0000095	C00055	Nucleosides, nucleotides, and analogues	Pyrimidine nucleotides	Pyrimidine ribonucleotides	12914.3	15255	13520.2	12628.6	8498.37	10978.6	18482.9	19146.4	18491.4
M613T428	613.13862	428.3830	Cytidine monophosphate n-acetylneuraminic acid	[M-H]-	0.998846170616518	HMDB0001176	C00128	Nucleosides, nucleotides, and analogues	Pyrimidine nucleotides	Pyrimidine nucleotide sugars	28980.9	28681.4	28842.4	8415.37	9088.98	9817.51	25144.8	23335.2	23338.7
M179T309	179.05644	309.0800	D-(+)-mannose	[M-H]-	0.990959251317644	HMDB0062473	C00936	Organic oxygen compounds	Organooxygen compounds	Carbohydrates and carbohydrate conjugates	7.01252e+07	1.4613e+08	1.56622e+08	1.38018e+08	6.67762e+07	1.60418e+08	1.01013e+08	8.89739e+07	8.89927e+07
M179T403	179.05628	402.9520	D-allose	[M-H]-	0.871698849074072	HMDB0001151	C01487	Organic oxygen compounds	Organooxygen compounds	Carbohydrates and carbohydrate conjugates	1.29497e+06	1.27328e+06	1.34924e+06	1.17274e+06	1.25016e+06	1.5333e+06	1.33885e+06	1.33179e+06	1.33173e+06
M165T356	165.04027	355.8070	D-arabinonic acid	[M-H]-	0.965359095885905	HMDB0000539	C00878	Organic oxygen compounds	Organooxygen compounds	Carbohydrates and carbohydrate conjugates	629160	635211	541318	444017	269736	568925	614002	607098	607116
M147T135	147.02911	135.1780	D-Arabinono-1,4-lactone	(M-H)-	0.9424						185204	327756	710702	435376	614865	402531	456674	447656	444222
M149T137	149.04443	137.2620	D-arabinose	[M-H]-	0.994340260887009	HMDB0029942	C00259	Organic oxygen compounds	Organooxygen compounds	Carbohydrates and carbohydrate conjugates	818841	847763	861912	980994	2.00083e+06	1.49979e+06	1.24534e+06	1.39693e+06	1.399e+06
M244T183	244.09465	183.4680	D-Biotin	M-	0.7896	HMDB0000030	C00120				1741.41	5120.85	754.106	362.574	959.19	638.825	1841.62	2102.38	2096.42
M237T491	237.02412	490.9785	D-erythro-imidazolylglycerol phosphate	[M-H]-	0.73140670580254		C04666	Organic acids and derivatives	Organic phosphoric acids and derivatives	Phosphate esters	5994.24	6929.12	5676.25	3581.95	3357.84	4930.81	3911.4	3968	3484.23
M359T310	359.11866	309.7310	D-fructose	[2M-H]-	0.932585931396541	HMDB0062538	C00095	Organic oxygen compounds	Organooxygen compounds	Carbohydrates and carbohydrate conjugates	2.84256e+07	2.05877e+07	1.86779e+07	1.87413e+07	1.46012e+07	1.80223e+07	2.8751e+07	2.8793e+07	2.5582e+07
M259T415	259.01189	415.4545	D-fructose 6-phosphate	[M-H]-	0.966349034449599	HMDB0000124	C00085	Organic oxygen compounds	Organooxygen compounds	Carbohydrates and carbohydrate conjugates	716.403	1471.61	1760.61	1437.7	1448.72	1245.08	1567.19	1391.79	1380.95
M177T101	177.03940	100.8050	D-gluconate	[M-H-H2O]-	0.823142770366165	HMDB0000625	C00257	Organic oxygen compounds	Organooxygen compounds	Carbohydrates and carbohydrate conjugates	2.55058e+06	2.4342e+06	2.73565e+06	2.47267e+06	261345	2.8961e+06	2.34248e+06	2.42414e+06	2.34668e+06
M258T409	258.03753	408.7405	D-glucosamine 1-phosphate	[M-H]-	0.990993331234499	HMDB0001109	C06156	Organic oxygen compounds	Organooxygen compounds	Carbohydrates and carbohydrate conjugates	25286.8	23686.5	29163.2	13258.2	10037.1	16860.4	21196.7	21170.1	20724.1
M258T431	258.03783	431.0720	D-Glucosamine 1-phosphate (Glucosamine-1P)	(M-H)-	0.7063		C06156				10312.9	5497.25	9302.23	6168.17	5021.87	6698.61	7145.26	8812.43	8844.37
M149T104_2	149.06015	104.1800	D-lyxose	[M-H]-	0.991236150951409		C00476	Organic oxygen compounds	Organooxygen compounds	Carbohydrates and carbohydrate conjugates	3.28855e+06	3.48601e+06	4.09838e+06	2.48774e+06	2.37082e+06	2.08003e+06	3.29917e+06	3.2991e+06	3.37101e+06
M523T415	523.08820	414.8840	D-mannitol 1-phosphate	[2M-H]-	0.798684588447465	HMDB0001530	C00644	Organic oxygen compounds	Organooxygen compounds	Carbohydrates and carbohydrate conjugates	16253.7	8390.22	18548.8	1079.34	812.154	824.475	6490.6	6564.52	6440.48
M239T310_1	239.07747	310.4730	D-Mannose	(M+CH3COO)-	0.9872	HMDB0000169	C00159	Organic oxygen compounds	Organooxygen compounds	Carbohydrates and carbohydrate conjugates	1.33294e+07	2.277e+06	1.97243e+07	8.15314e+06	1.12704e+07	2.27088e+07	1.35698e+07	1.67316e+07	1.361e+07
M259T467	259.02153	467.4390	D-mannose 6-phosphate	[M-H]-	0.999290647948207	HMDB0001078	C00275	Organic oxygen compounds	Organooxygen compounds	Carbohydrates and carbohydrate conjugates	88846.9	82354.8	94610.1	13391.1	10829.9	6804.38	52198.2	62151.9	62522.7
M259T246_1	259.01228	245.7690	D-mannose-6-phosphate	[M-H]-	0.83158954054121	HMDB0001078	C00275	Organic oxygen compounds	Organooxygen compounds	Carbohydrates and carbohydrate conjugates	9974.4	11319.2	10438.1	6559.1	8131.1	15958.2	12035.1	11428.9	11423.4
M229T436	229.01090	436.4080	D-ribose 1-phosphate	[M-H]-	0.998076748798885	HMDB0001489	C00620	Organic oxygen compounds	Organooxygen compounds	Carbohydrates and carbohydrate conjugates	37182.5	38522.9	35633.4	6842.31	8929.52	9343.62	26820	26815.8	24437
M383T343_2	383.03493	343.2070	D-saccharic acid 1,4-lactone	[2M-H]-	0.990804789426575	HMDB0041862		Organoheterocyclic compounds	Lactones	Gamma butyrolactones	13432.4	13843	14643.9	19869.6	22273	25538.4	16537.1	15122.3	15115.6
M161T255	161.04500	255.4230	D-Tagatose	(M-H2O-H)-	0.6141	HMDB0003418	C00795	Organic oxygen compounds	Organooxygen compounds	Carbohydrates and carbohydrate conjugates	2.02183e+06	1.99935e+06	2.16477e+06	2.21104e+06	2.12474e+06	2.81258e+06	2.01174e+06	2.02905e+06	2.02897e+06
M161T384	161.04514	383.7440	D-turanose	[M-H-C6H12O6]-	0.783788249857511	HMDB0011740	C19636	Lipids and lipid-like molecules	Fatty Acyls	Fatty acyl glycosides	1.64735e+06	1.58524e+06	1.89135e+06	1.06758e+06	1.89804e+06	1.27906e+06	1.99688e+06	1.99695e+06	1.97288e+06
M417T32	417.20879	31.9450	Dauricine	[M-H-C12H16O2N]-	0.99596213974647		C09419	Organoheterocyclic compounds	Isoquinolines and derivatives	Benzylisoquinolines	35200.2	93953.4	217499	82941.1	39097.8	75044.1	90037	94603.2	94630
M217T28	217.05021	28.4760	Demethoxycurcumin	[M-H-C8H8O]-	0.749985890171989	HMDB0033801	C17742	Phenylpropanoids and polyketides	Diarylheptanoids	Linear diarylheptanoids	18477.7	18441.3	16852	10455	21588.9	32457.6	32023.3	32027.5	32536
M251T179	251.07725	178.8500	Deoxyinosine	[M-H]-	0.975340444853422	HMDB0000071	C05512	Nucleosides, nucleotides, and analogues	Purine nucleosides	Purine 2'-deoxyribonucleosides	12611.9	13439.6	12543.9	3140.16	2323.4	2446.62	9858.51	9949.28	9948.23
M585T241	585.30128	241.2470	Desferrioxamine d2	[M-H]-	0.941489632861451						15342	14036.9	14301	14453	14764.1	13858.3	17653.6	17365.2	17363.4
M127T380	127.05068	380.2550	Dihydro-4,4-dimethyl-2,3-furandione	[M-H]-	0.93146188772785		C01125	Organoheterocyclic compounds	Lactones	Gamma butyrolactones	31630.7	25011.3	29934.9	12149.2	19859.8	14533.8	9722.58	9605.51	9607.05
M610T195	610.29645	195.1600	Dihydroergocristine	[M-H]-	0.748418569084			Alkaloids and derivatives	Ergoline and derivatives	Lysergic acids and derivatives	10379.2	11984.1	12454.1	14026.3	11114.6	9548.43	16546.9	16548.7	16248.8
M187T423	187.07145	423.0660	Dihydrothymine	(M+CH3COO)-	0.9999	HMDB0000079	C00906	Organoheterocyclic compounds	Diazines	Pyrimidines and pyrimidine derivatives	10330.3	8041.64	10843.9	1418.6	1183.28	1379.47	5630.82	5410.8	5631.53
M173T324	173.05592	324.0510	Dihydrouracil	(M+CH3COO)-	0.7895	HMDB0000076	C00429	Organoheterocyclic compounds	Diazines	Pyrimidines and pyrimidine derivatives	90173.1	83895.6	82346.6	815.156	4035.62	4288.88	69286.5	70974.7	69242.2
M71T221	71.01360	220.5980	Dihydroxyacetone	(M-H2O-H)-	0.9996	HMDB0001882	C00184	Organic oxygen compounds	Organooxygen compounds	Carbohydrates and carbohydrate conjugates	55526.4	60612.9	61650.1	46961.6	112013	106569	48137.8	47574.3	48137
M129T78_2	129.05528	78.3620	Dihydroxyfumarate	(M-H2O-H)-	0.6061	HMDB0002050	C00975	Organic acids and derivatives	Keto acids and derivatives	Short-chain keto acids and derivatives	1.87813e+06	3.361e+06	3.59601e+06	1.27524e+06	361860	349163	2.42546e+06	2.40583e+06	2.42543e+06
M250T381	250.09242	380.5520	Dimethachlor oa	[M-H]-	0.748833167432119			Organic acids and derivatives	Carboxylic acids and derivatives	Amino acids, peptides, and analogues	307940	428879	967814	95500.2	95593.8	61759.6	417099	369655	417925
M320T417	320.06629	417.2650	Dimethenamid ethanesulfonic acid	[M-H]-	0.725575024919009						12606.5	6167.99	21085	2481.75	1764.28	2161.87	7051.66	7120.92	7121.52
M89T223_2	89.02453	223.2540	Dl-lactate	[M-H]-	0.981631299254302		C01432	Organic acids and derivatives	Hydroxy acids and derivatives	Alpha hydroxy acids and derivatives	1.46889e+07	1.46858e+07	1.19406e+07	9.07154e+06	3.5878e+06	2.56874e+06	6.77077e+06	6.7272e+06	6.74032e+06
M199T57_2	199.16961	56.9480	Dodecanoic acid	[M-H]-	0.912742132092877	HMDB0000638	C02679	Lipids and lipid-like molecules	Fatty Acyls	Fatty acids and conjugates	437000	652363	768152	592369	572159	597895	853366	846462	853360
M287T33	287.12043	33.1470	Dodecyl phosphate	[M-2H+Na]-	0.993170477453842			Organic acids and derivatives	Organic phosphoric acids and derivatives	Phosphate esters	359922	10458.1	486527	57353.1	60922.6	66755.5	32670.2	32265.1	34138.4
M265T250	265.14686	250.1430	Dodecyl sulfate	[M-H]-	0.705527417589504			Organic acids and derivatives	Organic sulfuric acids and derivatives	Sulfuric acid esters	12178.5	17150.8	12829	12786.7	15184.3	13300.8	13014.2	12911.9	12172.5
M443T254	443.14285	254.3945	Doxycycline	[M-H]-	0.952028923897771	HMDB0014399	C06973				65308.4	93066.5	115710	24686.5	9544.84	6755.1	28058.3	29769.1	29791.4
M555T43	555.27036	43.2535	Dronedarone	[M-H]-	0.798408718544321			Organic oxygen compounds	Organooxygen compounds	Carbonyl compounds	53452.2	96213.5	111467	41120.8	10705.7	10869.9	73584.9	70799.5	70709.5
M309T44	309.27921	44.4335	Eicosenoic acid	[M-H]-	0.990356687827951		C16526	Lipids and lipid-like molecules	Fatty Acyls	Fatty acids and conjugates	2.48748e+06	6.52618e+06	7.2401e+06	7.08929e+06	3.02935e+06	4.45388e+06	5.06498e+06	6.52214e+06	6.52009e+06
M717T238	717.30149	237.5800	Enrofloxacin	[2M-H]-	0.735946573208448	HMDB0029861		Organoheterocyclic compounds	Quinolines and derivatives	Quinoline carboxylic acids	987.484	1853.79	1241.43	1446.67	1513.34	1812.14	1645.44	1762.24	1623.37
M873T490	873.24736	490.3640	Epimedin a	[M+Cl]-	0.947264119853882			Phenylpropanoids and polyketides	Flavonoids	Flavonoid glycosides	1724.16	2074.63	1210.45	456.066	466.852	470.589	1222.6	1222.5	1247.29
M337T29	337.20442	29.2060	Eplerenone hydroxy acid	[M-H-C2H6O4]-	0.914179559396258						192537	420083	453147	307229	267702	253707	297625	297622	291816
M373T28	373.05121	27.9120	Erioglaucine	[M-2H]2-	0.835819769370721	HMDB0032280		Benzenoids	Benzene and substituted derivatives	Phenylmethylamines	8781.16	12727.7	11977.1	11217.5	10875.8	6665.01	11146	10964.7	10964.9
M349T407	349.12356	407.4930	Estrone sulfate	[M-H]-	0.999850388582063	HMDB0001425	C02538	Lipids and lipid-like molecules	Steroids and steroid derivatives	Sulfated steroids	939.237	1091	1440.68	1114.49	1770.84	1058.68	849.623	1060.32	972.321
M257T61	257.03435	60.8210	Ethofumesate-2-hydroxy	[M-H]-	0.971451167345096						14845.3	15891.3	10875	16501.1	14458.4	12451.5	27138.5	18615.7	13740.3
M219T383	219.00343	383.3880	Ethylphosphonic acid	[2M-H]-	0.71678937395242			Organic acids and derivatives	Organic phosphonic acids and derivatives	Organic phosphonic acids	8075.33	6327.27	9782.78	13352.4	12539.4	15786.8	12899.6	12535.4	12528.9
M535T43	535.47033	43.4290	Fahfa 34:1	[M-H]-	0.929938478666898			Lipids and lipid-like molecules	Fatty Acyls	Fatty acids and conjugates	232815	175609	253157	220424	223211	306320	356068	329520	357375
M533T44_2	533.45312	43.7760	Fahfa 34:2	[M-H]-	0.884147067279733			Lipids and lipid-like molecules	Fatty Acyls	Fatty acids and conjugates	10140.9	12180.4	20327.7	25717	7398.99	24448.2	19413.8	21391.6	19379.8
M564T44	563.50227	43.8450	Fahfa 36:1	[M-H]-	0.984637897322645			Lipids and lipid-like molecules	Fatty Acyls	Fatty acids and conjugates	576333	457250	578599	526809	253195	318165	488473	488498	464929
M561T44	561.48634	43.9850	Fahfa 36:2	[M-H]-	0.92612018984003			Lipids and lipid-like molecules	Fatty Acyls	Fatty acids and conjugates	112993	74172.4	71900.4	66971.9	80767.2	60535.9	80482.5	80610.4	78533.9
M578T43	577.51707	42.8160	Fahfa 37:1	[M-H]-	0.879377452913304			Lipids and lipid-like molecules	Fatty Acyls	Fatty acids and conjugates	21738.6	15476.4	9074.5	18190.9	10656.7	8898.13	14280.2	16118.5	12135
M585T48	585.48406	48.4490	Fahfa 38:4	[M-H]-	0.937794845023731			Lipids and lipid-like molecules	Fatty Acyls	Fatty acids and conjugates	52779.5	65502.4	50108.6	69295.7	55545.8	70949.9	51109.3	61964.8	54236.8
M371T158	370.97361	157.6940	Fialuridine	[M-H]-	0.99987526975792			Nucleosides, nucleotides, and analogues	Pyrimidine nucleosides	Pyrimidine 2'-deoxyribonucleosides	5744.42	6038.94	7536.68	2601.83	2134.67	2688.86	5885.37	5993.5	5885.12
M477T486	477.07737	486.3590	Flavin mononucleotide (FMN)	(M+Na-2H)-	0.696	HMDB0001520	C00061	Nucleosides, nucleotides, and analogues	Flavin nucleotides		1034.92	586.413	895.366	843.309	660.248	849.816	732.157	784.951	782.257
M769T490	769.19402	490.3530	Flavone base + 3o, c-hex-feruloylhex	[M-H]-	0.85611997908195			Phenylpropanoids and polyketides	Flavonoids	Flavonoid glycosides	1999.85	2000.99	2003.25	1147.77	1101.96	1345.67	1429.17	1314.17	1424.85
M753T485	753.17094	485.0000	Flavonol base + 3o, o-hex, o-hex+c6h9o4	[M-H]-	0.738614728878162	HMDB0041357		Phenylpropanoids and polyketides	Flavonoids	Flavonoid glycosides	9850.8	10863.3	8587.5	3608.2	3229.37	2530.46	6928	7215.78	7213.43
M197T383	197.02156	383.4890	Fosfomycin	(M+CH3COO)-	0.8802						35618.8	36935	38927.7	41193.5	35087.6	47916.3	44639.5	44644.9	43563.4
M859T487	859.28599	486.8720	Fostriecin	[2M-H]-	0.855883690739915			Organoheterocyclic compounds	Pyrans	Pyranones and derivatives	776.027	661.02	720.456	626.536	406.305	496.894	666.184	685.872	687.332
M259T198_2	259.01221	197.7170	Fructose 1-phosphate	[M-H]-	0.996592350313984	HMDB0001076	C01094	Organic oxygen compounds	Organooxygen compounds	Carbohydrates and carbohydrate conjugates	47169.1	35875.5	34678	43088.2	45193.7	38802.8	44423.8	43727.2	44421.8
M621T237	621.30180	237.3115	Fulvestrant 9-sulfone	[M-H]-	0.987140469253625			Lipids and lipid-like molecules	Steroids and steroid derivatives	Estrane steroids	296606	261330	243938	216711	191344	195039	276686	276714	270569
M355T56	355.06154	55.7540	Fumarprotocetraric acid	[M-H-C4H4O4]-	0.802333298608751						23519.6	32026.6	44457.2	9514.64	5780.22	10332.9	39058.3	39093.2	40888.8
M720T436_2	720.37732	435.5765	Fumonisin b1	[M-H]-	0.860131143033949	HMDB0034702	C19241	Organic acids and derivatives	Carboxylic acids and derivatives	Fumonisins	77.9655	77.7925	80.1434	257.876	247.367	136.814	4911.46	4861.16	4820.93
M687T31	687.37100	31.4250	Fumonisin py4	[M-H]-	0.791599145783615			Organic acids and derivatives	Carboxylic acids and derivatives	Hexacarboxylic acids and derivatives	15731	35188.7	48360.4	26105	21656.6	26993.4	29254.1	29317.8	29105.8
M195T254	195.04971	253.9570	Galactonic acid	(M-H)-	0.9121	HMDB0000565	C00880	Organic acids and derivatives	Hydroxy acids and derivatives	Medium-chain hydroxy acids and derivatives	26096.6	53034.5	25829.5	36457.8	15158.6	35411.8	22267.9	31652.6	31617.1
M249T376	249.04634	375.6450	Gamma-Glu-Cys	[M-H]-	0.960272589329299	HMDB0001049	C00669	Organic acids and derivatives	Carboxylic acids and derivatives	Amino acids, peptides, and analogues	10984.3	11514.5	13908.2	525416	263278	370552	3122.49	3306.79	3124.14
M497T36	497.29022	35.6005	Ganoderic acid a	[M-H-H2O]-	0.928341622725719			Lipids and lipid-like molecules	Prenol lipids	Triterpenoids	6867.86	36958.7	32763	18933.4	11051	16719.9	19150.2	20388.1	20229.5
M403T439	403.11245	439.2140	Gardenoside	[M-H]-	0.771920483372844		C09779	Lipids and lipid-like molecules	Prenol lipids	Terpene glycosides	5415.73	5224.22	6494.08	1412.7	1966.57	1248.83	6845.91	7012.29	7016.06
M588T441	588.07327	440.9230	Gdp-l-fucose	[M-H]-	0.960905436326809	HMDB0001095	C00325	Nucleosides, nucleotides, and analogues	Purine nucleotides	Purine nucleotide sugars	6771.09	7786.81	6927.61	2833.48	1607.19	2300.18	6662.02	6657.42	6662.02
M503T452	503.16106	452.2640	Gentianose	[M-H]-	0.917193984909321		C08239	Organic oxygen compounds	Organooxygen compounds	Carbohydrates and carbohydrate conjugates	1.49258e+06	1.49584e+06	1.58127e+06	1.1468e+06	1.25885e+06	1.35199e+06	1.5319e+06	1.53776e+06	1.53188e+06
M401T379_2	401.12823	379.2390	Gentiopicroside	[M+FA-H]-	0.83431864867714			Organic oxygen compounds	Organooxygen compounds	Carbohydrates and carbohydrate conjugates	128377	124375	286739	203334	50409.5	270641	308035	308000	299222
M829T190	829.48745	189.6660	Ginsenoside f2	[M+FA-H]-	0.941326080949524			Lipids and lipid-like molecules	Prenol lipids	Triterpenoids	13325.3	9363.19	12077	9530.71	17187.2	8664.31	14131.1	14145	14151.5
M561T329	561.19493	329.2120	Glomeratose a	[M-H]-	0.97836624307332			Phenylpropanoids and polyketides	Cinnamic acids and derivatives	Hydroxycinnamic acids and derivatives	8326.77	12473.2	11556.9	7423.69	10318.9	11068.3	11317.5	10816.7	11001.7
M274T402	274.14076	401.9440	Glu-Lys	[M-H]-	0.984098440595687	HMDB0004207		Organic acids and derivatives	Carboxylic acids and derivatives	Amino acids, peptides, and analogues	1559.06	1829.51	2097.46	1092.3	1017.48	1030.34	1382.8	1295.25	1283.49
M386T417	386.03663	416.7955	Glucobrassicanapin	[M-H]-	0.838267672509701		C08403	Organic oxygen compounds	Organooxygen compounds	Carbohydrates and carbohydrate conjugates	5788.37	4140.93	8331.38	1336.98	1393.22	2061.25	3982.92	3576.53	3974.19
M207T483	207.05022	483.3790	Glucoheptonic acid	[M-H-H2O]-	0.835100779783511			Organic oxygen compounds	Organooxygen compounds	Carbohydrates and carbohydrate conjugates	22273.3	23679.7	21028.4	15826.1	12192.1	19812.8	12558.4	13681.5	13658.6
M178T357	178.07075	357.0510	Glucosamine	(M-H)-	0.6435	HMDB0001514	C00329	Organic oxygen compounds	Organooxygen compounds	Carbohydrates and carbohydrate conjugates	34552.7	43297.6	34343.8	5654.26	4577.98	4174.9	26833.4	25930.9	25957.7
M241T390	241.01089	390.3380	Glucose 1-phosphate	[M-H-H2O]-	0.995762886112015	HMDB0001586	C00103	Organic oxygen compounds	Organooxygen compounds	Carbohydrates and carbohydrate conjugates	14975.8	13365.4	13521.3	8615.11	7450.09	7693.91	14382.4	14381.9	14253.1
M146T387_2	146.04528	387.3680	Glutamic acid	[M-H]-	0.995873514526046	HMDB0000148	C00025	Organic acids and derivatives	Carboxylic acids and derivatives	Amino acids, peptides, and analogues	1.18551e+06	1.11824e+06	1.26306e+06	84205.7	63087.7	66432	685256	685279	673418
M145T383	145.06105	383.3880	Glutamine	[M-H]-	0.930201340624864	HMDB0000641	C00064	Organic acids and derivatives	Carboxylic acids and derivatives	Amino acids, peptides, and analogues	197262	104517	132254	7747.75	3576.02	3958.61	69060.5	69066	67022.3
M113T36	113.02396	35.9530	Glutaric acid	[M-H-H2O]-	0.936958972293972	HMDB0000661	C00489	Organic acids and derivatives	Carboxylic acids and derivatives	Dicarboxylic acids and derivatives	114276	120552	109636	171710	128498	123796	110876	119887	119604
M339T31_2	339.20015	31.2890	Gly-His-Lys	[M-H]-	0.996893250726912			Organic acids and derivatives	Carboxylic acids and derivatives	Amino acids, peptides, and analogues	4.63416e+06	1.45948e+07	2.32918e+07	1.09359e+07	8.13563e+06	9.80744e+06	1.17622e+07	1.1762e+07	1.1873e+07
M165T481	165.03996	480.6580	Glyceric acid	(M+CH3COO)-	0.6082	HMDB0000139/HMDB0031818	C00258	Organic oxygen compounds	Organooxygen compounds	Carbohydrates and carbohydrate conjugates	77887.6	82635.4	73913.7	120135	81791.2	91607.9	94604.7	92700.2	94585.1
M91T223	91.02819	223.3805	Glycerol	[M-H]-	0.889905681950971	HMDB0000131	C00116	Organic oxygen compounds	Organooxygen compounds	Carbohydrates and carbohydrate conjugates	71655.7	70274.3	35449.3	27352.8	24092.9	13324.6	34367.7	44693.8	44630.2
M171T433	171.00558	432.9310	Glycerophosphate(2)	[M-H]-	0.999920629450526	HMDB0000126	C00093	Lipids and lipid-like molecules	Glycerophospholipids	Glycerophosphates	84868	98609.5	82165.6	56193.7	34056.7	60797	130736	130098	128067
M401T38	401.19030	37.8760	Glycine, 1,1'-(1,8-dioxo-1,8-octanediyl)bis[glycyl-	[M-H]-	0.902228634035538			Organic acids and derivatives	Carboxylic acids and derivatives	Amino acids, peptides, and analogues	4314.77	33122.3	7331.08	5550.07	3556.39	6852.29	3636.01	3954.34	3997.01
M448T202	448.30459	202.0910	Glycochenodeoxycholate	[M-H]-	0.970142500145332	HMDB0000637	C05466	Lipids and lipid-like molecules	Steroids and steroid derivatives	"Bile acids, alcohols and derivatives"	3456.52	2521.91	4536.19	749.723	818.005	886.398	2372.84	2305.32	2375.94
M464T249	464.29865	249.0740	Glycocholic acid	[M-H]-	0.98058067569092	HMDB0000138	C01921	Lipids and lipid-like molecules	Steroids and steroid derivatives	Bile acids, alcohols and derivatives	1168.68	3499.96	1451.94	246.12	4945.01	4945.01	595.31	631.622	596.917
M261T351	261.13101	350.5110	Guanidinopropionic acid	[2M-H]-	0.996323494288509	HMDB0013222	C03065	Organic nitrogen compounds	Organonitrogen compounds	Guanidines	5011.29	4495.72	5115.43	3699.76	3401.66	2783.69	5320.02	5281.44	5008
M174T433	174.04013	433.1350	Guanidinosuccinic acid	[M-H]-	0.937913425987389		C03139	Organic acids and derivatives	Carboxylic acids and derivatives	Amino acids, peptides, and analogues	158782	166596	159050	5925.56	5319.35	4497.28	53552.7	54174.5	54174.1
M604T458	604.06849	458.3475	Guanosine 5'-diphospho-.alpha.-d-mannose	[M-H]-	0.901483996052968	HMDB0001163	C00096	Nucleosides, nucleotides, and analogues	Purine nucleotides	Purine nucleotide sugars	2125.19	2122.07	1966.36	642.64	588.297	528.239	1189.54	1241.09	1189.87
M362T383	362.05834	383.3690	Guanosine 5'-monophosphate (GMP)	(M-H)-	0.8892	HMDB0001397	C00144	Lipids and lipid-like molecules	Fatty Acyls	Eicosanoids	6460.88	5734.49	7165.99	11116.1	10111.4	13395.2	9952.33	9823.39	9823.69
M529T403	529.15696	403.4070	Harpagoside	[M+Cl]-	0.980807604688911		C09783	Lipids and lipid-like molecules	Prenol lipids	Terpene glycosides	221516	193163	249550	322787	384774	499058	319146	318781	334109
M609T238	609.30199	238.4230	Hederacoside c	[M-2H]2-	0.78302213388507			Lipids and lipid-like molecules	Prenol lipids	Terpene glycosides	19816.4	17659.7	16293.9	22983.6	19796.9	24011.3	26134.6	25658.3	25662
M269T51	269.24725	50.6190	Heptadecanoic acid	[M-H]-	0.998806315340966	HMDB0002259		Lipids and lipid-like molecules	Fatty Acyls	Fatty acids and conjugates	381066	508192	639819	455365	309041	307481	509519	520234	509956
M323T394	323.05260	394.4830	Hesperetin	(M+Na-2H)-	0.8364						3240.23	3582.05	4226.85	556.996	63846.9	73866.5	2267.3	2287.73	2629.58
M433T27_3	433.13908	26.9975	Hexose + c11h12o4	[M+HCOO]-	0.8239998566774			Lipids and lipid-like molecules	Prenol lipids	Terpene glycosides	1754.55	3198.31	89303.3	1105.06	712295	712879	521311	509512	521336
M372T37	372.15958	36.8650	Hexylglutathione	[M-H-H2O]-	0.730964350953652		C02886	Organic acids and derivatives	Carboxylic acids and derivatives	Amino acids, peptides, and analogues	14690.5	16376.7	24607.3	28454.1	48098.9	55307.2	57262.7	55135.3	55253.2
M282T264	282.08308	263.5250	His-Lys	[M-H]-	0.996418359229869	HMDB0000133	C00387				254081	245223	284225	96317.5	52112.1	62644.4	242177	239289	239236
M301T27_2	301.11024	27.3970	His-Phe	[M-H]-	0.92661867149508			Organic acids and derivatives	Carboxylic acids and derivatives	Amino acids, peptides, and analogues	5278.89	7641.85	12683.7	11427.4	5960.32	7397.62	12602.1	12709.8	12602
M134T169	134.04641	169.2710	Homocysteine	[M-H]-	1		C00155				161666	210363	196991	42737.8	22476.8	29830.2	95537.3	95567.8	91994.9
M261T29	261.02212	28.6960	Homovanillic acid sulfate	[M-H]-	0.935106463207968	HMDB0011719		Organic acids and derivatives	Organic sulfuric acids and derivatives	Arylsulfates	9372.63	21581.9	20900.3	37494.1	33041.8	37945.8	62810.2	60127.3	62823.3
M325T32_2	325.18437	31.9690	Hydroquinidine	[M-H]-	0.998924849466833		C10696				7.49379e+06	2.24191e+07	3.80816e+07	1.80694e+07	1.14495e+07	1.46854e+07	1.88291e+07	1.87864e+07	1.87639e+07
M181T197	181.04998	196.6930	Hydroxyphenyllactic acid	[M-H]-	0.958563288556619	HMDB0000755	C03672	Phenylpropanoids and polyketides	Phenylpropanoic acids		13397.1	11551.4	11290.4	2828.47	2025.19	1674.11	11644.5	10889.4	11675.7
M323T33	323.16786	33.4180	Hymeglusin	[M-H]-	0.998699757576028			Lipids and lipid-like molecules	Fatty Acyls	Fatty acids and conjugates	111398	269423	459107	241609	145595	190453	246404	243962	246406
M108T348	108.01214	347.5095	Hypotaurine	[M-H]-	0.99983077796384	HMDB0000965	C00519	Organic acids and derivatives	Sulfinic acids and derivatives	Sulfinic acids	23563.8	21017.5	26722.7	1692.79	584.606	1978.82	14891.8	14690.2	14689.2
M158T205_2	158.08162	205.0660	Indole-3-butyric acid	[M-H-CO2]-	0.769413135407992	HMDB0002096	C11284	Organoheterocyclic compounds	Indoles and derivatives	Indoles	121668	109722	131395	40517.2	20961.4	25051.5	106069	104126	104122
M158T159	158.06007	158.7290	Indolelactic acid	[M-H-CH2O2]-	0.964047818633547	HMDB0000671	C02043	Organoheterocyclic compounds	Indoles and derivatives	Indolyl carboxylic acids and derivatives	83696.1	88730.9	93910.4	33185.1	21838.9	20040.9	82964	82195.5	82196.1
M356T56	356.06708	56.4540	Indomethacin	[M-H]-	0.796177395756727	HMDB0014473	C01926	Organoheterocyclic compounds	Indoles and derivatives	Benzoylindoles	3816.49	6351.11	4411.71	187.037	1150.51	3656.75	4936.38	5013.54	5315.25
M267T215	267.07337	214.5280	Inosine	[M-H]-	0.998256888416501	HMDB0000195	C00294	Nucleosides, nucleotides, and analogues	Purine nucleosides		3.8086e+06	3.81463e+06	3.71647e+06	1.3076e+06	841535	1.09427e+06	3.81135e+06	3.81265e+06	3.7625e+06
M347T443	347.03905	442.7525	Inosine 5'-monophosphate	[M-H]-	0.979547358221778	HMDB0000175	C00130	Nucleosides, nucleotides, and analogues	Purine nucleotides	Purine ribonucleotides	17891.9	17258	17748.1	10879.5	5034.72	3915.54	16470.8	16821.5	16534.7
[truncated: 15,998 more rows]
