# Supplementary material for: RFX6 facilitates aerobic glycolysis‐mediated growth and metastasis of hepatocellular carcinoma through targeting PGAM1
Source: Clin Transl Med. 2023 Dec 13;13(12):e1511. doi: 10.1002/ctm2.1511 (PMC10719540; doi:10.1002/ctm2.1511)
Supplement: Supplementary file 12 — Supporting Information [file CTM2-13-e1511-s015.xlsx]

## Sheet: Sheet1
id	Hep3Bcas_1	Hep3Bcas_2	Hep3Bcas_3	Hep3Bsg3_1	Hep3Bsg3_2	Hep3Bsg3_3
-	16	23	18	15	12	18
2023-03-01	472	533	516	335	250	391
2023-03-02	173	392	194	236	177	166
GAS8	254	483	339	353	281	287
NDOR1	413	444	572	405	396	359
PRICKLE4	116	156	136	102	86	98
TBC1D26	1	0	1	1	0	1
TTN	12	21	4	3	1	3
2023-12-01	0	0	1	0	1	2
2023-09-01	19	31	30	40	47	35
2023-09-10	582	539	484	361	233	678
2023-09-11	3160	2590	3011	1607	1113	2856
2023-09-12	0	1	0	0	1	1
2023-09-14	7	3	7	3	3	6
2023-09-02	6290	6690	6065	4731	3133	6917
2023-03-03	15	15	10	10	5	6
2023-09-03	8	26	7	29	12	12
2023-03-04	0	0	1	0	4	0
2023-09-04	39	85	55	65	40	39
2023-03-05	687	582	725	469	318	589
2023-09-05	104	167	113	74	55	59
2023-03-06	1669	1739	1785	1332	1046	1790
2023-09-06	9	10	6	1	4	8
2023-03-07	836	497	658	355	294	1080
2023-09-07	1156	817	923	753	477	2502
2023-03-08	769	1013	856	682	499	703
2023-09-08	867	1446	1074	950	762	897
2023-03-09	138	430	228	383	312	267
2023-09-09	17602	24565	21506	19148	15106	14484
A1BG	3	17	5	6	1	5
A1CF	653	724	386	403	194	1279
A2M	3	13	9	33	36	49
A3GALT2	0	0	0	0	0	1
A4GALT	609	991	746	640	426	477
A4GNT	1	2	0	1	0	0
AAAS	1244	1701	1541	1739	1459	1303
AACS	2298	3107	2706	3179	2520	2558
AADAC	15	12	18	45	59	57
AADACL2	1	1	0	0	0	4
AADAT	185	146	196	111	123	224
AAGAB	641	717	722	724	510	895
AAK1	1059	829	1135	1055	795	1200
AAMDC	64	209	89	78	79	73
AAMP	2556	3191	3228	2772	2511	2152
AANAT	0	3	2	0	2	0
AAR2	1268	1238	1359	1234	988	1122
AARD	0	0	0	1	0	2
AARS	8353	11566	8414	10596	6255	7587
AARS2	831	924	844	766	605	647
AARSD1	351	494	425	364	320	297
AASDH	139	129	160	102	69	171
AASDHPPT	578	291	441	487	318	973
AASS	6	13	7	3	3	5
AATF	2196	2590	2629	2626	2109	2372
AATK	5	20	9	11	3	7
ABAT	157	251	174	28	29	31
ABCA1	875	987	868	1134	533	1775
ABCA10	10	15	23	14	7	23
ABCA12	0	1	0	0	0	0
ABCA13	0	0	0	0	1	0
ABCA2	6128	16171	7385	8317	5926	5424
ABCA3	716	1606	1123	1162	1011	790
ABCA4	3719	5973	4038	2242	977	1254
ABCA5	80	46	51	50	24	139
ABCA6	1	3	0	0	4	3
ABCA7	1372	3665	1682	2580	1756	1676
ABCA9	3	3	1	0	0	2
ABCB1	297	336	203	544	316	899
ABCB10	666	415	686	416	389	904
ABCB11	10	8	3	11	9	29
ABCB4	37	133	44	73	31	42
ABCB5	4	39	6	0	0	0
ABCB6	1641	1864	1949	1119	945	952
ABCB7	780	1094	808	798	583	1041
ABCB8	1276	1459	1568	1807	1642	1421
ABCB9	365	553	400	490	407	345
ABCC1	3506	3720	4300	7461	6049	6360
ABCC10	646	711	719	574	551	457
ABCC11	14	25	17	11	18	13
ABCC2	16223	15933	16859	14266	10713	16045
ABCC3	5958	13418	7061	8832	6150	7422
ABCC4	451	482	396	311	166	497
ABCC5	2701	2924	2693	2141	1504	1751
ABCC6	200	455	255	358	264	252
ABCC8	0	1	0	1	0	1
ABCC9	111	115	96	49	50	289
ABCD1	4021	5970	4061	6381	4157	3997
ABCD2	0	0	1	0	0	0
ABCD3	1173	909	989	825	485	1741
ABCD4	482	704	534	419	351	346
ABCE1	3435	1910	2926	1854	1251	4192
ABCF1	2760	2722	3216	2693	2319	2519
ABCF2	3875	3559	4526	4365	3838	3636
ABCF3	1886	2585	2564	1946	1699	1458
ABCG1	63	314	79	378	109	268
ABCG2	1037	877	1052	1787	1272	2996
ABCG4	1	1	1	2	0	0
ABCG5	0	0	0	1	1	2
ABCG8	0	3	0	1	3	1
ABHD1	0	4	1	1	0	1
ABHD10	385	394	440	505	382	677
ABHD11	586	675	783	1264	1192	1063
ABHD12	3687	4154	4596	4740	4404	3728
ABHD12B	3	6	5	2	1	0
ABHD13	87	63	102	61	48	120
ABHD14A	179	416	276	247	183	159
ABHD14A-ACY1	44	43	62	29	58	55
ABHD14B	1287	2048	1635	1586	1279	1100
ABHD15	878	839	862	1235	865	1058
ABHD16A	319	421	370	318	249	280
ABHD16B	303	235	401	240	234	167
ABHD17A	2122	2467	2407	2106	1728	1519
ABHD17B	622	433	579	523	385	739
ABHD17C	449	477	489	377	338	427
ABHD18	130	90	123	109	91	178
ABHD2	6509	7159	6780	7864	5704	8610
ABHD3	551	414	550	748	563	1109
ABHD4	2928	3575	3018	2329	1662	1849
ABHD5	192	175	200	294	227	398
ABHD6	319	424	377	423	312	337
ABHD8	166	454	190	248	139	133
ABI1	838	1016	839	716	491	968
ABI2	842	1047	855	685	468	785
ABI3	9	9	4	8	2	5
ABI3BP	1	0	1	0	0	2
ABL1	4120	4515	4839	3253	2446	2449
ABL2	1011	1137	1142	823	662	969
ABLIM1	2648	2654	2691	2134	1474	2559
ABLIM2	3	8	2	5	5	3
ABLIM3	292	353	297	394	350	366
ABO	2	0	1	3	4	3
ABR	4466	6968	4694	5862	4025	4559
ABRA	0	0	0	0	1	2
ABT1	917	903	996	748	610	617
ABTB1	366	1007	475	825	490	471
ABTB2	659	588	741	1089	938	886
AC002310.13	0	0	3	1	7	0
AC002398.9	6	59	6	10	31	39
AC003002.4	0	1	0	0	0	0
AC003002.6	1	1	2	1	4	2
AC003005.4	0	0	0	0	3	3
AC003006.7	2	17	1	5	5	5
AC004076.9	3	0	1	0	4	0
AC004381.6	168	142	212	204	192	178
AC004754.3	0	0	0	3	0	0
AC005480.1	0	1	0	0	0	0
AC006486.9	6	18	0	15	10	6
AC006538.4	0	32	0	0	1	0
AC007040.11	7	11	9	1	4	2
AC007192.4	8	0	0	31	0	16
AC007906.1	4	3	3	0	0	6
AC009133.22	709	1190	871	1236	1282	768
AC010547.9	15	41	8	4	9	19
AC011530.4	0	1	0	1	0	0
AC013264.1	52	36	36	7	15	31
AC013461.1	997	808	859	736	522	1291
AC023283.1	43	221	191	143	46	135
AC024592.12	103	176	54	80	33	44
AC026348.1	7	0	21	16	0	4
AC027682.1	0	0	0	104	70	0
AC068533.7	6	24	15	37	13	25
AC074141.1	4	1	0	0	0	2
AC084219.2	39	41	30	15	16	24
AC090094.1	2673	6740	2811	2297	1055	4167
AC096949.1	132	94	110	51	34	138
AC104534.3	2	2	0	3	5	8
AC109829.1	0	0	1	0	0	0
AC127070.1	0	1	0	0	0	0
ACAA1	1607	2443	2101	2027	1952	1726
ACAA2	1165	1997	1312	2379	1442	2313
ACACA	6357	6256	5799	6200	4179	6380
ACACB	551	1038	746	850	709	637
ACAD10	514	1005	614	880	632	685
ACAD11	137	222	160	195	148	292
ACAD8	415	592	576	622	524	568
ACAD9	1447	1611	1705	2059	1775	1755
ACADM	321	285	300	274	137	436
ACADS	357	585	451	509	421	336
ACADSB	306	360	316	275	203	469
ACADVL	8546	17003	10836	9644	7951	7237
ACAN	0	1	1	0	0	0
ACAP1	6	11	3	10	7	6
ACAP2	954	591	762	477	343	1442
ACAP3	2238	3013	2521	2533	2143	1993
ACAT1	1553	2104	1693	2079	1411	2689
ACAT2	1358	911	1602	1002	823	1043
ACBD3	1049	897	1016	681	411	1315
ACBD4	48	244	90	136	111	90
ACBD5	1066	1266	1191	845	740	1740
ACBD6	1010	1227	1282	955	937	929
ACBD7	9	8	2	2	3	3
ACCS	287	500	312	305	246	290
ACCSL	2	6	0	1	0	2
ACD	640	753	772	552	589	488
ACE	9	49	5	53	16	34
ACER1	0	0	0	1	0	1
ACER2	23	29	14	68	21	47
ACER3	104	74	91	107	81	224
ACHE	6	22	17	30	11	10
ACIN1	4745	5554	5566	4080	3376	3740
ACKR2	1	11	3	3	6	6
ACKR3	1039	1122	988	201	159	180
ACKR4	2	5	3	2	2	18
ACLY	11698	12794	13522	11263	8667	10075
ACMSD	5	1	5	20	16	24
ACO1	1905	2257	1980	2244	1540	2123
ACO2	2486	3502	3003	3014	2483	2361
ACOT1	77	114	105	93	55	59
ACOT11	353	538	339	450	230	271
ACOT12	2	2	0	0	0	0
ACOT13	791	1137	901	720	517	868
ACOT2	662	969	855	708	528	533
ACOT4	74	75	66	74	27	51
ACOT6	4	1	1	3	0	2
ACOT7	1559	2023	1821	1470	1231	1161
ACOT8	367	895	474	487	359	368
ACOT9	531	694	627	485	374	424
ACOX1	1205	1640	1417	1318	861	1408
ACOX2	58	120	67	61	45	33
ACOX3	403	531	420	379	290	308
ACOXL	1	3	3	3	1	0
ACP1	803	690	791	584	515	815
ACP2	685	1244	934	1082	895	854
ACP5	62	152	58	184	125	97
ACP6	298	649	381	328	276	266
ACP7	0	0	0	1	0	0
ACPP	0	0	0	0	0	1
ACR	0	0	0	1	0	1
ACRBP	1	5	0	5	1	5
ACRC	22	23	17	20	19	30
ACRV1	3	0	1	2	3	4
ACSBG1	7	2	5	1	3	1
ACSBG2	3	2	1	0	2	1
ACSF2	316	2111	440	986	575	535
ACSF3	1173	1801	1470	1375	1128	949
ACSL1	1506	1737	1319	1469	798	1764
ACSL3	2649	2427	2092	1949	1054	4017
ACSL4	947	735	804	735	362	1779
ACSL5	938	1841	968	948	450	932
ACSL6	8	10	15	17	23	16
ACSM2A	6	21	3	1	3	2
ACSM2B	21	102	16	25	10	20
ACSM3	118	345	88	222	137	369
ACSM5	51	271	68	40	17	18
ACSM6	0	0	0	0	1	0
ACSS1	694	935	827	1683	1237	1288
ACSS2	678	979	723	980	721	723
ACSS3	4	6	5	6	3	6
ACTA1	1	5	0	5	3	2
ACTA2	5	1	8	0	1	4
ACTB	123286	86404	141878	140147	110408	109640
ACTBL2	0	0	1	0	0	0
ACTC1	1	0	0	1	0	0
ACTG1	75868	73641	88275	57937	46988	45161
ACTG2	9	5	4	0	0	0
ACTL6A	2050	1730	2125	1610	1238	2153
ACTL7A	0	0	1	0	1	0
ACTL7B	0	1	0	0	0	0
ACTL8	196	59	187	149	172	131
ACTN1	6090	7304	7325	5921	4602	4923
ACTN3	0	3	0	0	0	0
ACTN4	26717	35679	33151	33204	27554	27660
ACTR10	495	443	521	382	278	494
ACTR1A	3438	3419	4231	3072	2742	2412
ACTR1B	726	967	963	803	678	636
ACTR2	3763	3010	3519	2925	1923	5410
ACTR3	3412	2910	3030	2892	1846	4617
ACTR3B	179	174	238	272	193	254
ACTR3C	30	32	31	45	42	69
ACTR5	508	385	493	478	437	449
ACTR6	307	212	211	254	149	429
ACTR8	290	360	398	305	244	326
ACTRT3	29	19	38	24	6	24
ACVR1	506	525	536	534	381	541
ACVR1B	861	1079	1002	1101	828	794
ACVR1C	5	5	1	1	1	2
ACVR2A	70	70	57	47	43	89
ACVR2B	266	313	265	241	171	301
ACVRL1	6	26	7	6	4	5
ACY1	973	2335	1296	1097	871	730
ACY3	53	120	81	41	28	27
ACYP1	64	67	62	40	34	81
ACYP2	29	45	16	36	20	27
AD000671.6	6	15	19	7	9	6
ADA	246	435	305	228	144	144
ADAD1	0	0	0	0	0	1
ADAD2	0	1	0	0	0	0
ADAL	98	127	113	88	63	132
ADAM10	1561	1405	1341	939	611	2340
ADAM11	20	62	21	23	14	19
ADAM12	99	108	121	157	113	169
ADAM15	12639	15781	13595	16555	14200	12193
ADAM17	481	536	430	428	250	542
ADAM19	5	5	6	3	1	3
ADAM20	0	2	1	0	2	0
ADAM21	6	5	0	3	0	2
ADAM22	2	6	1	14	7	22
ADAM28	92	200	90	169	91	312
ADAM30	0	0	1	0	1	0
ADAM32	19	39	18	14	14	55
ADAM33	0	1	0	0	0	0
ADAM8	66	73	68	85	73	71
ADAM9	6740	5580	5374	3863	2372	9014
ADAMTS1	273	228	200	92	81	159
ADAMTS10	302	1138	323	333	179	207
ADAMTS12	1184	1398	1221	865	695	918
ADAMTS13	98	234	108	100	81	93
ADAMTS14	5	3	3	11	6	18
ADAMTS15	133	166	150	159	146	109
ADAMTS16	13	13	14	5	16	11
ADAMTS17	0	0	2	2	1	1
ADAMTS2	1	0	3	0	0	0
ADAMTS20	17	10	13	14	10	19
ADAMTS3	0	1	0	0	0	0
ADAMTS4	3	6	0	0	1	2
ADAMTS5	0	0	1	0	0	1
ADAMTS6	12	32	15	1	0	3
ADAMTS7	717	1195	833	378	291	350
ADAMTS8	0	1	1	1	0	3
ADAMTS9	0	3	0	3	2	5
ADAMTSL2	1381	1983	1284	279	92	121
ADAMTSL3	82	58	59	65	38	198
ADAMTSL4	46	221	66	27	19	28
ADAMTSL5	171	389	204	224	147	162
ADAP1	125	492	163	279	195	177
ADAP2	17	29	22	14	7	14
ADAR	12554	12492	14082	11717	9031	11215
ADARB1	136	170	111	73	38	65
ADAT1	376	370	444	429	340	462
ADAT2	212	126	207	94	83	136
ADCK1	203	200	181	219	158	164
ADCK2	224	255	266	383	307	260
ADCK3	2783	5329	3652	1606	1308	1057
ADCK4	610	1138	765	796	678	581
ADCK5	607	1055	713	516	476	324
ADCY1	0	0	1	2	0	1
ADCY10	5	17	4	8	6	5
ADCY2	2	2	0	1	1	2
ADCY3	1146	1507	1509	928	799	728
ADCY4	1	3	3	0	5	1
ADCY5	2	0	1	0	4	3
ADCY6	2521	3591	2852	3069	2277	2636
ADCY7	2773	3204	2797	2223	1688	2294
ADCY8	0	0	0	2	0	0
ADCY9	1293	2042	1383	1898	1261	1658
ADCYAP1R1	0	1	0	0	0	0
ADD1	3427	4810	4040	3671	2607	2641
ADD3	1660	1962	1329	928	527	1989
ADGRA2	25	97	19	44	23	43
ADGRA3	1161	1146	1341	938	731	1146
ADGRB1	6	18	3	9	6	6
ADGRB2	135	358	126	220	130	131
ADGRD1	22	38	25	21	18	16
ADGRD2	0	1	2	0	0	0
ADGRE1	0	0	0	1	2	1
ADGRE2	21	70	53	34	55	34
ADGRE5	2858	3846	3322	2959	2281	2156
ADGRF1	12	10	13	92	135	171
ADGRF2	2	3	2	1	0	1
ADGRF3	4	1	0	2	3	3
ADGRF4	43	53	35	69	52	82
ADGRF5	13	41	10	46	31	83
ADGRG1	52	117	87	168	116	106
ADGRG2	33	46	30	12	11	21
ADGRG3	5	11	5	1	0	2
ADGRG5	1	1	0	0	0	1
ADGRG6	511	593	459	128	123	290
ADGRG7	0	1	0	0	0	1
ADGRL1	1676	2229	2155	1669	1234	1257
ADGRL2	7	6	5	2	6	3
ADGRL3	26	85	21	27	8	63
ADGRV1	82	222	72	53	32	61
ADH1A	0	0	1	1	0	0
ADH1B	0	0	0	1	0	1
ADH1C	2	2	4	91	30	99
ADH4	2	4	0	1	2	1
ADH5	2314	2920	2665	2580	1839	2638
ADH6	27	67	25	292	158	333
ADH7	0	0	1	2	0	2
ADHFE1	33	90	27	36	24	37
ADI1	1448	1261	1676	1424	1178	1436
ADIG	0	0	0	0	1	0
ADIPOR1	1790	2507	2075	2020	1553	1934
ADIPOR2	2960	3589	3297	3661	2562	3856
ADIRF	344	1591	534	715	561	619
ADK	472	512	488	333	211	401
ADM	876	708	818	954	591	761
ADM2	662	803	444	607	282	330
ADM5	54	59	56	49	39	40
ADNP	4362	4557	4670	3720	2659	4852
ADNP2	1908	2100	2078	2115	1412	2101
ADO	985	799	964	751	693	995
ADORA1	0	1	2	0	0	0
ADORA2A	413	502	469	224	186	175
ADORA2B	146	179	202	199	182	198
ADORA3	0	3	2	3	2	0
ADPGK	1537	1416	1650	1408	1178	1356
ADPRH	7	23	16	30	15	13
ADPRHL1	124	278	185	158	99	103
ADPRHL2	609	643	754	536	548	417
ADPRM	95	173	102	59	47	75
ADRA1A	0	0	4	0	0	0
ADRA1B	79	126	108	86	111	87
ADRA1D	23	22	39	22	26	27
ADRA2A	1	0	0	1	1	0
ADRA2B	2	6	3	3	3	4
ADRA2C	1	1	1	0	3	1
ADRB1	37	46	40	30	20	40
ADRB2	2	8	5	1	2	0
ADRM1	6162	6122	7703	5695	5947	4382
ADSL	1967	2102	2462	1567	1506	1478
ADSS	2173	1533	1900	1716	1077	2724
ADSSL1	143	415	145	234	131	183
ADTRP	9	40	15	44	28	32
AEBP1	2	1	4	3	2	2
AEBP2	727	590	670	514	357	984
AEN	1532	874	1477	1295	1238	1269
AES	3738	6837	5338	4012	3761	2937
AFAP1	909	868	1000	690	528	634
AFAP1L1	56	134	73	62	38	43
AFAP1L2	6	7	4	6	7	8
AFF1	2361	2785	2522	1986	1276	2573
AFF2	0	0	0	0	1	0
AFF3	0	0	0	1	2	2
AFF4	2664	2196	2346	1677	1054	3020
AFG3L2	2750	3296	3252	3421	2696	3484
AFM	7	0	9	1	7	1
AFMID	362	552	417	230	225	208
AFP	48	39	51	201	273	353
AFTPH	458	502	453	517	315	888
AGA	167	240	182	216	97	240
AGAP1	1581	2290	1727	2057	1357	1858
AGAP2	7	18	4	11	5	6
AGAP3	2355	3277	2766	3279	2631	2302
AGAP4	337	403	418	258	225	284
AGAP5	233	263	241	159	116	160
AGAP6	503	504	584	286	317	361
AGAP9	188	167	173	109	95	160
AGBL1	6	13	3	17	4	14
AGBL2	6	21	8	14	17	24
AGBL3	25	20	34	17	18	31
AGBL4	2	1	1	0	0	0
AGBL5	768	1421	994	769	542	544
AGER	36	58	36	23	10	26
AGFG1	2807	2483	2992	2116	1557	2965
AGFG2	1172	2492	2031	1483	1272	1278
AGGF1	444	412	384	262	178	768
AGK	345	417	389	710	584	846
AGL	270	143	173	115	68	379
AGMAT	823	548	958	1053	866	856
AGMO	0	0	0	1	3	1
AGO1	923	824	1079	669	583	794
AGO2	6676	3937	6739	4253	3142	4612
AGO3	350	245	298	166	156	331
AGO4	292	398	283	269	150	289
AGPAT1	1587	2056	1786	1423	1107	1156
AGPAT2	3740	5935	4156	5646	3888	3517
AGPAT3	1726	2136	2080	2497	1821	2128
AGPAT4	225	292	177	131	87	124
AGPAT5	960	688	831	594	514	1108
AGPS	1353	1139	1166	939	556	1978
AGR2	2783	4156	3164	4380	4756	9752
AGR3	3	1	1	1	2	23
AGRN	17289	19616	20177	21522	18631	15550
AGT	203	1420	338	1118	743	657
AGTPBP1	406	338	411	297	212	704
AGTR1	833	1030	628	783	617	1012
AGTR2	1	0	0	1	0	3
AGTRAP	848	1171	1119	1027	830	676
AGXT	2	6	7	10	5	4
AGXT2	0	0	0	1	1	1
AHCTF1	2440	1498	1995	1167	827	4419
AHCY	8899	11425	10922	10088	8442	7333
AHCYL1	3395	6233	4318	3507	2833	3679
AHCYL2	333	520	345	452	301	409
AHDC1	1524	2112	1818	1419	1204	1308
AHI1	160	145	192	79	59	318
AHNAK	25465	33497	26755	41530	28918	40962
AHNAK2	14755	22208	13561	31548	17953	19069
AHR	2545	2444	2223	2250	1401	4074
AHRR	111	231	171	208	165	206
AHSA1	4408	4901	5197	4143	3311	3964
AHSA2	649	653	749	532	482	685
AHSG	37	47	42	120	107	111
AIDA	1398	1376	1241	1222	718	2131
AIF1	3	0	0	0	0	0
AIF1L	6	11	7	4	3	2
AIFM1	3031	3830	3632	3966	3043	4012
AIFM2	1454	1406	1681	1329	1111	1043
AIFM3	16	36	10	14	11	15
AIG1	162	235	191	236	147	222
AIM1	232	200	286	145	86	194
AIM1L	56	93	100	75	89	49
AIMP1	556	444	515	393	290	930
AIMP2	1087	1294	1530	1810	1596	1621
AIP	1147	2088	1420	1225	953	911
AIPL1	1	2	1	0	0	0
AJAP1	1	0	0	0	0	0
AJUBA	1666	1640	2006	1640	1480	1381
AK1	893	1279	1174	943	875	640
AK2	3617	5028	4436	3116	2981	3398
AK3	237	213	182	178	136	235
AK4	313	366	346	32	22	46
AK5	3	11	11	35	23	48
AK7	9	37	12	10	3	20
AK8	6	13	8	4	3	4
AK9	33	26	30	11	28	44
AKAP1	3474	4505	3884	3793	2858	3428
AKAP10	704	747	733	674	485	896
AKAP11	389	237	283	236	120	756
AKAP12	488	470	455	640	398	980
AKAP13	1882	2215	1922	1858	1164	1968
AKAP14	0	0	0	0	0	1
AKAP17A	692	882	896	710	575	616
AKAP2	1096	1351	1127	963	610	1261
AKAP3	6	8	2	2	5	4
AKAP5	21	10	31	6	8	11
AKAP6	37	102	43	35	35	81
AKAP7	112	206	108	68	24	84
AKAP8	1392	1361	1586	1277	1063	1315
AKAP8L	1289	2286	1611	1289	1029	985
AKAP9	189	135	120	159	60	1226
AKIP1	512	549	739	788	666	668
AKIRIN1	1317	1140	1464	1168	884	1139
AKIRIN2	1072	954	1199	1104	958	1236
AKNA	714	1161	733	1119	795	862
AKR1A1	1105	1628	1411	1068	1017	728
AKR1B1	15982	39676	29025	18963	22430	15454
AKR1B10	65478	87663	84244	61146	52480	70446
AKR1B15	76	194	91	149	119	148
AKR1C1	56433	87842	64185	44546	31898	41629
AKR1C2	27437	36892	30371	15925	11837	15943
AKR1C3	12548	23005	14820	5859	4179	5528
AKR1C4	60	57	54	121	77	121
AKR1D1	0	3	0	0	0	1
AKR1E2	62	73	55	58	64	63
AKR7A2	1089	1207	1173	1151	967	827
AKR7A3	483	901	704	545	433	357
AKR7L	26	24	31	23	34	31
AKT1	3367	5349	4094	4205	3264	3001
AKT1S1	5009	5377	6251	5645	5566	4104
AKT2	6058	7537	7347	5897	5257	4553
AKT3	8	22	4	11	6	18
AKTIP	270	307	245	265	162	318
AL021546.6	9	13	10	5	22	15
AL031664.1	30	133	45	0	0	32
AL109923.1	386	431	320	398	308	484
AL135787.1	3493	6414	3938	3800	2424	3197
AL365181.1	19	49	33	23	15	14
AL513122.2	432	1264	647	473	515	541
AL928654.7	1	9	12	9	16	7
ALAD	787	1598	997	943	772	866
ALAS1	1796	2037	2368	2194	2214	1915
ALB	325	793	298	434	293	576
ALCAM	1018	987	837	1082	785	3078
ALDH16A1	2812	2491	3276	2941	2553	2094
ALDH18A1	2031	2489	2532	2016	1676	1674
ALDH1A1	63661	83914	60145	54918	34677	80230
ALDH1A2	2	1	3	1	4	1
ALDH1A3	0	0	0	1	0	0
ALDH1B1	2274	2581	2645	2345	2126	2372
ALDH1L2	198	410	133	447	211	554
ALDH2	6695	11112	7388	11252	7173	8929
ALDH3A1	24417	65292	33337	44233	44966	38246
ALDH3A2	7768	9865	7469	7828	5059	9281
ALDH3B1	2471	5386	2852	4133	2873	2693
ALDH3B2	4	4	2	0	2	0
ALDH4A1	935	1331	1097	1130	866	748
ALDH5A1	1091	1069	1176	1011	659	997
ALDH6A1	355	696	365	671	474	717
ALDH7A1	925	1402	1084	1083	826	1359
ALDH8A1	2	2	2	4	1	0
ALDH9A1	1611	1855	1891	2085	1460	2247
ALDOA	39528	42687	47108	49214	41614	33038
ALDOB	0	2	1	0	0	0
ALDOC	389	1172	404	373	261	258
ALG1	1212	1301	1477	1609	1341	1193
ALG10	129	60	121	106	75	207
ALG10B	206	154	150	144	106	354
ALG11	73	103	76	66	63	122
ALG12	900	1193	947	808	672	649
ALG13	383	315	425	451	408	818
ALG14	184	235	194	197	153	259
ALG1L	46	95	41	31	23	37
ALG1L2	2	9	5	6	11	5
ALG2	925	950	921	857	614	949
ALG3	3269	4409	3980	3150	2948	2406
ALG5	179	190	182	132	117	191
ALG6	148	69	132	105	94	199
ALG8	930	934	987	1082	811	1417
ALG9	342	355	339	414	259	404
ALK	0	6	0	1	0	0
ALKBH1	338	374	408	315	264	312
ALKBH2	512	807	637	584	468	479
ALKBH3	283	398	348	458	369	394
ALKBH4	816	1106	1119	868	923	691
ALKBH5	2540	2978	3392	2461	1987	2234
ALKBH6	651	935	830	766	654	574
ALKBH7	599	727	659	703	610	427
ALKBH8	133	80	100	88	66	255
ALMS1	359	259	290	180	106	575
ALOX12	2	4	0	0	3	3
ALOX12B	0	1	0	4	0	0
ALOX15	0	0	1	0	0	2
ALOX15B	0	4	1	0	0	0
ALOX5	253	604	274	639	436	540
ALOX5AP	1	2	1	1	0	0
ALOXE3	11	9	9	8	8	12
ALPI	48	164	55	114	82	60
ALPK1	192	309	170	227	122	253
ALPK2	177	256	115	53	24	63
ALPK3	784	2175	800	535	222	239
ALPL	357	873	412	35	17	26
ALPP	1	0	0	0	2	0
ALPPL2	0	0	1	1	0	0
ALS2	618	684	619	464	374	582
ALS2CL	252	554	297	543	401	318
ALS2CR11	2	0	1	1	1	1
ALS2CR12	3	2	0	0	0	1
ALX1	18	25	11	24	18	39
ALX3	33	46	61	21	24	24
AMACR	167	277	223	366	237	420
AMBP	792	771	1015	607	704	570
AMBRA1	1127	1223	1246	1645	1335	1288
AMD1	1756	983	1410	881	728	1950
AMDHD1	93	88	73	88	91	104
AMDHD2	1131	1343	1552	1565	1623	1116
AMER1	903	1093	1085	889	741	888
AMER2	0	0	0	0	1	0
AMFR	1658	2237	2013	2146	1669	1795
AMH	131	150	138	176	111	149
AMHR2	0	3	0	2	1	0
AMIGO1	12	22	20	33	9	12
AMIGO2	4222	3708	3354	4807	3414	6490
AMIGO3	64	89	51	93	61	46
AMMECR1	633	344	555	635	441	1159
AMN	103	194	96	218	119	156
AMOT	1	0	0	2	1	2
AMOTL1	171	250	164	86	47	67
AMOTL2	1406	1399	1471	1555	1242	1723
AMPD1	0	1	0	0	0	0
AMPD2	1856	2574	2388	1455	1247	1109
AMPD3	348	426	382	433	328	369
AMPH	2	0	0	0	0	0
AMT	118	249	161	177	153	146
AMY1A	0	0	0	0	0	1
AMY1B	0	0	0	0	0	1
AMY2B	15	14	5	19	13	39
AMZ1	5	6	8	14	8	8
AMZ2	726	1137	819	885	738	1025
ANAPC1	2553	2994	2910	2233	1822	2858
ANAPC10	144	110	155	103	87	146
ANAPC11	1444	1953	1571	1650	1439	1285
ANAPC13	582	439	625	622	547	1062
ANAPC15	451	497	581	489	456	371
ANAPC16	742	896	817	752	495	875
ANAPC2	2064	2419	2389	1817	1632	1350
ANAPC4	347	278	315	200	174	408
ANAPC5	6702	7600	7835	7652	5488	6393
ANAPC7	1833	1656	2216	2058	1737	2127
ANG	222	460	216	285	201	328
ANGEL1	468	595	572	598	505	444
ANGEL2	415	383	460	381	272	545
ANGPT1	28	16	29	5	5	21
ANGPT2	1	0	0	0	1	4
ANGPT4	2	1	0	5	7	3
ANGPTL1	0	0	0	0	1	1
ANGPTL2	2802	4223	3194	1164	833	917
ANGPTL3	4	4	4	16	5	48
ANGPTL4	160	609	164	272	45	115
ANGPTL5	0	2	1	2	0	1
ANGPTL6	4	3	2	2	6	0
ANGPTL7	0	0	0	0	0	2
ANGPTL8	1	3	4	1	4	1
ANK1	440	889	703	192	209	188
ANK2	138	398	187	303	180	353
ANK3	1188	1613	877	305	156	787
ANKAR	19	19	21	12	12	14
ANKDD1A	12	13	8	4	6	13
ANKDD1B	3	4	8	5	6	9
ANKEF1	502	466	453	421	299	584
ANKFY1	3274	3132	3551	3051	2421	3072
ANKH	1002	1370	1046	639	397	668
ANKHD1	1989	2711	2216	1432	1048	2561
ANKIB1	851	888	778	799	524	1702
ANKK1	0	1	0	2	0	3
ANKLE2	2993	2911	3392	3509	2736	3335
ANKMY1	420	469	452	453	396	369
ANKMY2	329	409	410	403	275	739
ANKRA2	114	219	156	199	130	160
ANKRD1	546	406	440	69	45	83
ANKRD10	400	403	410	350	354	482
ANKRD11	6420	5762	6066	5570	3798	5633
ANKRD12	201	153	136	122	55	1091
ANKRD13A	659	1089	791	826	576	745
ANKRD13B	1155	1831	1575	1148	984	885
ANKRD13C	480	326	423	265	187	584
ANKRD13D	609	798	771	789	678	577
ANKRD17	3816	4034	3991	2486	1632	3739
ANKRD2	1	1	3	2	3	0
ANKRD20A1	9	0	1	1	0	30
ANKRD23	51	72	69	55	54	34
ANKRD26	63	30	40	20	14	188
ANKRD27	2612	3685	2900	2491	1680	2331
ANKRD28	1042	919	1021	903	777	1780
ANKRD30A	0	2	0	0	0	0
ANKRD30B	0	0	1	0	0	2
ANKRD36B	60	49	28	17	23	82
ANKRD36C	72	53	57	34	23	158
ANKRD37	10	11	7	6	3	13
ANKRD39	238	225	288	151	202	158
ANKRD40	1757	1573	1953	1614	1123	1779
ANKRD44	7	12	21	20	12	9
ANKRD45	1	2	3	10	3	9
ANKRD46	230	211	240	191	130	238
ANKRD49	148	120	115	119	100	253
ANKRD50	336	232	274	235	153	549
ANKRD52	5422	4939	7312	5880	5491	4741
ANKRD53	4	6	4	2	1	0
ANKRD54	770	816	946	630	509	447
ANKRD6	111	175	127	118	75	135
ANKS1A	1319	1843	1448	1317	921	1084
ANKS1B	27	52	35	34	31	49
ANKS3	302	363	397	475	464	358
ANKS4B	618	847	733	954	682	1137
ANKS6	1498	1761	1940	1490	1266	1214
ANKZF1	895	1478	1084	903	511	643
ANLN	2990	1657	2301	1897	1271	6059
ANO1	5	7	5	8	14	14
ANO10	801	1157	825	1397	964	1324
ANO2	1	0	1	0	2	3
ANO3	17	15	11	14	11	46
ANO4	0	0	0	1	1	2
ANO6	4221	5382	3907	4789	2760	6668
ANO7	185	359	189	147	105	110
ANO8	304	427	401	356	329	292
ANO9	281	869	341	784	577	620
ANOS1	1	0	0	1	0	0
ANP32A	2700	2588	2734	1904	1191	2340
ANP32B	5326	5682	6106	4464	3680	4689
ANP32E	2932	1800	2470	1187	808	2648
ANPEP	3177	6887	5352	7529	7840	5841
ANTXR1	6	22	9	4	1	4
ANTXR2	851	1202	785	499	250	646
ANTXRL	0	1	1	0	0	0
ANXA1	7267	5785	5895	4895	3820	12109
ANXA10	160	100	228	53	86	73
ANXA11	4829	6002	5767	4796	3917	3857
ANXA13	79	364	106	334	174	325
ANXA2	26088	42451	30216	27889	20706	29189
ANXA2R	32	55	34	24	17	18
ANXA3	159	128	173	108	86	125
ANXA4	2240	3880	2602	3147	2380	3952
ANXA5	6608	8274	7406	6829	5246	6178
ANXA6	1	3	4	1	8	5
ANXA7	2216	2181	2445	1967	1479	2118
ANXA8	54	47	60	56	66	73
ANXA8L1	27	46	52	18	39	33
ANXA9	327	770	440	549	446	399
AOAH	12	61	17	44	29	20
AOC1	1	0	1	1	3	1
AOC2	46	69	76	38	33	29
AOC3	25	33	29	14	14	16
AOX1	182	395	191	43	29	47
AP000275.65	0	8	4	4	10	0
AP000295.9	2	2	4	2	6	3
AP000350.10	1	0	2	1	2	0
AP003419.11	25	34	12	11	92	28
AP1AR	544	350	416	383	278	796
AP1B1	4240	5675	5565	4253	3902	3177
AP1G1	1855	1730	1997	1550	1085	2209
AP1G2	629	1374	869	980	814	811
AP1M1	2188	2709	2666	2438	2101	1788
AP1M2	722	554	785	492	500	482
AP1S1	4680	6900	5402	6849	5093	5067
AP1S2	163	117	157	89	57	211
AP1S3	317	156	340	225	181	317
AP2A1	6358	9582	7787	7066	5932	4820
AP2A2	2168	3342	2364	2994	2151	2324
AP2B1	6193	7482	6404	5993	3950	5474
AP2M1	8242	11697	10219	7812	6361	5754
AP2S1	3173	3832	3912	3488	3605	2543
AP3B1	857	856	771	711	431	1223
AP3D1	5403	7078	6756	5873	4957	4973
AP3M1	1133	879	1054	723	499	1208
AP3M2	297	273	354	268	220	337
AP3S1	862	792	884	775	532	1037
AP3S2	460	887	535	606	406	433
AP4B1	316	230	323	286	228	266
AP4E1	285	181	255	141	112	359
AP4M1	819	897	933	861	691	680
AP4S1	49	38	50	35	38	50
AP5B1	1414	1185	1515	1891	1490	1380
AP5M1	332	209	278	229	127	483
AP5S1	716	672	930	836	858	602
AP5Z1	1617	1657	1642	2901	2370	1928
APAF1	627	410	537	484	311	782
APBA1	29	75	27	50	22	46
APBA2	2	2	1	1	2	2
APBA3	395	708	540	450	401	296
APBB1	94	216	94	133	78	78
APBB1IP	281	514	344	367	255	314
APBB2	491	700	529	320	219	470
APBB3	142	206	154	126	83	100
APC	272	170	185	111	72	682
APC2	62	83	81	138	107	129
APCDD1	0	3	9	0	0	0
APCDD1L	0	0	2	1	2	0
APEH	2387	4715	3401	2668	2380	1943
APEX1	3771	5401	4665	3214	2587	2988
APEX2	2264	2875	2608	3092	2472	2241
APH1A	5404	8529	6740	6712	5759	4945
APH1B	110	165	117	132	85	101
API5	2278	1939	2167	2138	1383	3422
APIP	632	739	816	822	586	1091
APITD1	142	179	221	208	148	291
APLF	7	21	8	14	13	44
APLN	15	27	22	12	11	20
APLP1	245	664	311	330	230	238
APLP2	14247	24028	16442	20858	14936	20838
APMAP	4828	5450	5500	4757	4264	4779
APOA1	17	32	25	14	39	49
APOA2	37	40	39	62	93	94
APOA4	29	86	41	17	14	11
APOA5	0	2	0	1	2	0
APOB	1586	1495	1454	389	253	1015
APOBEC1	0	0	1	10	12	21
APOBEC2	1	1	0	0	0	1
APOBEC3A	1	1	2	0	5	2
APOBEC3B	828	847	1043	1218	993	1227
APOBEC3C	314	573	373	371	237	259
APOBEC3D	25	79	23	11	17	19
APOBEC3F	13	40	21	15	6	9
APOBEC3G	2	8	7	3	2	4
APOBEC4	0	0	1	0	0	0
APOBR	18	33	10	30	12	13
APOC1	219	539	302	371	386	270
APOC2	0	2	2	1	0	2
APOC3	11	52	17	4	8	2
APOC4	0	1	0	0	0	0
APOD	7	55	15	6	5	4
APOE	80	367	122	139	146	107
APOF	6	10	5	3	5	4
APOH	1362	2220	1686	1212	829	1398
APOL1	763	1556	717	1654	923	1153
APOL2	620	975	706	879	624	725
APOL3	7	30	6	15	6	6
APOL4	47	39	48	24	29	54
APOL6	155	295	148	321	158	419
APOLD1	12	45	29	35	27	53
APOM	11	20	13	26	17	10
APOO	177	193	258	203	173	249
APOOL	436	341	342	499	384	1211
APOPT1	280	325	305	278	159	311
APP	15039	27411	17402	13479	9337	14194
APPBP2	367	429	332	303	209	542
APPL1	742	463	550	379	264	969
APPL2	852	1358	980	1364	935	1389
APRT	2189	1837	2619	1729	1933	1363
APTX	949	1069	1001	898	721	989
AQP1	159	416	157	197	131	154
AQP10	1	2	2	0	0	1
AQP11	52	41	47	66	68	91
AQP12B	0	0	2	0	0	0
AQP3	960	3370	1130	437	297	308
AQP4	0	0	0	0	2	0
AQP5	0	1	0	0	0	0
AQP6	5	15	1	13	6	9
AQP7	115	597	173	158	94	144
AQP8	1	0	0	0	0	3
AQR	1006	723	800	636	423	1214
AR	2143	1869	2140	2563	1896	3378
ARAF	2514	3465	3258	3070	2817	2497
ARAP1	2248	3972	2467	3156	2384	2334
ARAP2	2	1	1	1	0	3
ARAP3	431	642	535	319	221	232
ARC	2	8	2	5	3	2
ARCN1	2941	3149	3142	3871	2865	5077
AREG	160	96	149	227	248	262
AREL1	1084	1420	1347	1099	847	1049
ARF1	13430	18373	15303	14195	10649	11295
ARF3	6137	7768	7779	8121	7115	7171
ARF4	2558	2666	2853	2459	1944	2473
ARF5	1862	2671	2308	3117	2559	2090
ARF6	2409	2197	2583	2038	1744	2564
ARFGAP1	3005	3684	3527	2967	2571	2199
ARFGAP2	1177	1438	1556	1599	1393	1211
ARFGAP3	425	608	475	466	279	606
ARFGEF1	1923	1891	1468	1279	890	3629
ARFGEF2	3149	2690	3110	2546	1914	4118
ARFGEF3	1875	2488	1524	1328	854	2043
ARFIP1	368	403	379	308	236	754
ARFIP2	938	1727	1255	1488	1425	1043
ARFRP1	762	1106	1095	800	732	575
ARG1	0	4	0	0	0	2
ARG2	157	307	207	55	13	54
ARGFX	0	0	3	1	1	1
ARGLU1	793	836	920	619	528	795
ARHGAP1	2030	2044	2481	2804	2404	2286
ARHGAP10	692	789	735	635	412	656
ARHGAP11A	2526	1466	2011	1305	937	3718
ARHGAP11B	516	520	534	311	257	469
ARHGAP12	994	697	817	489	330	1517
ARHGAP17	1750	1664	2014	2140	1489	1824
ARHGAP18	688	1074	794	197	140	538
ARHGAP19	265	187	320	186	117	175
ARHGAP21	3741	3194	3160	2262	1547	4567
ARHGAP22	9	11	24	22	17	27
ARHGAP23	841	1099	1045	691	649	451
ARHGAP24	2	1	3	11	6	10
ARHGAP25	20	30	6	18	8	24
ARHGAP26	763	898	705	856	607	1054
ARHGAP27	2109	1851	2398	2531	2156	2011
ARHGAP28	0	2	2	7	5	8
ARHGAP29	1306	718	1042	484	307	1526
ARHGAP30	16	16	10	7	6	2
ARHGAP31	2	2	5	0	1	3
ARHGAP32	1023	1372	1180	3196	1925	3749
ARHGAP33	294	459	379	351	301	343
ARHGAP35	6623	8554	7916	8007	5833	8312
ARHGAP39	1394	1601	1806	1479	1348	1195
ARHGAP4	97	346	125	281	137	152
ARHGAP40	0	0	1	1	0	0
ARHGAP42	126	138	96	50	34	166
ARHGAP44	0	2	0	1	0	1
ARHGAP45	2429	3657	2471	2925	1794	1602
ARHGAP5	1405	904	969	724	412	3225
ARHGAP6	29	45	26	3	1	5
ARHGAP8	0	9	1	3	3	1
ARHGAP9	6	8	8	2	6	5
ARHGDIA	13366	14171	14904	11586	9507	7654
ARHGDIB	244	465	250	328	267	332
ARHGDIG	1	1	0	0	1	0
ARHGEF1	4251	5026	5054	4023	3367	2745
ARHGEF10	1257	1256	1365	1146	743	1181
ARHGEF10L	916	1741	1036	1117	812	744
ARHGEF11	3047	2713	3481	3365	2683	2993
ARHGEF12	2656	2797	2737	2822	1909	4685
ARHGEF15	1	0	0	0	0	0
ARHGEF16	1356	2292	1736	1559	1447	1194
ARHGEF17	48	141	63	38	18	24
ARHGEF18	1599	1804	1662	1945	1398	1368
ARHGEF19	429	430	531	334	250	230
ARHGEF2	2319	4468	2969	2800	2071	2160
ARHGEF25	0	3	4	0	0	1
ARHGEF26	579	515	655	432	347	696
ARHGEF28	962	1279	1053	1382	1073	1908
ARHGEF3	253	372	294	336	224	401
ARHGEF33	0	0	2	0	2	2
ARHGEF37	249	688	283	409	281	366
ARHGEF38	1	1	1	0	0	0
ARHGEF39	660	799	915	657	511	539
ARHGEF4	348	592	525	556	501	346
ARHGEF40	896	1817	1004	1918	1514	1455
ARHGEF5	1271	1653	1672	2265	2016	2230
ARHGEF6	4	12	2	7	3	13
ARHGEF7	706	792	767	672	539	635
ARHGEF9	410	547	486	583	481	669
ARID1A	3636	3362	4236	3116	2326	2952
ARID1B	1277	1199	1263	1155	752	1506
ARID2	914	720	819	519	338	1182
ARID3A	387	365	375	376	289	315
ARID3B	127	146	206	120	101	114
ARID3C	3	7	2	4	2	0
ARID4A	155	144	91	74	32	380
ARID4B	392	348	325	253	109	934
ARID5A	305	360	388	320	283	226
ARID5B	1004	1363	968	680	383	998
ARIH1	2044	1654	2000	1435	970	2077
ARIH2	2613	3275	3173	2392	1862	2049
ARIH2OS	19	33	40	14	14	9
ARL1	904	943	1019	933	666	1492
ARL10	6	4	7	4	1	7
ARL11	29	56	22	82	40	48
ARL13A	1	0	0	0	0	0
ARL13B	146	118	158	145	111	440
ARL14	36	19	30	67	54	141
ARL14EP	135	89	109	117	87	225
ARL15	50	57	47	33	11	47
ARL16	632	837	866	729	610	773
ARL17A	331	357	392	290	234	447
ARL17B	125	106	134	79	67	139
ARL2	1284	2412	1614	2321	1928	1769
ARL2-SNX15	0	10	0	0	0	0
ARL2BP	514	405	530	598	403	557
ARL3	218	331	268	172	154	238
ARL4A	505	375	432	540	385	883
ARL4C	1688	1389	2141	1812	1866	2105
ARL4D	102	280	188	183	178	111
ARL5A	453	315	383	249	197	711
ARL5B	508	217	332	218	122	671
ARL6	52	20	40	49	24	119
ARL6IP1	4187	3340	3658	4201	2843	6302
ARL6IP4	2729	4401	3610	3537	3094	2544
ARL6IP5	1002	2020	1087	1113	697	1550
ARL6IP6	336	317	362	341	247	420
ARL8A	774	1283	907	788	666	655
ARL8B	1928	1606	1688	1604	1107	2619
ARL9	1	2	4	0	0	0
ARMC1	1147	856	1060	861	602	1741
ARMC10	1940	1901	1989	2555	1791	3058
ARMC12	0	8	3	5	1	4
ARMC2	24	22	40	26	23	33
ARMC3	18	28	22	3	1	7
ARMC4	1	1	0	2	0	0
ARMC5	635	399	604	706	644	547
ARMC6	2073	2006	2570	1949	1951	1462
ARMC7	772	990	925	1009	879	776
ARMC8	721	625	773	507	455	902
ARMC9	184	393	204	194	130	123
ARMCX1	55	71	47	213	154	203
ARMCX2	7	7	4	18	11	16
ARMCX3	309	406	307	650	437	824
ARMCX4	56	89	74	137	90	206
ARMCX5	416	312	429	388	377	680
ARMCX6	254	470	341	667	544	639
ARMT1	356	208	258	203	166	498
ARNT	1777	2791	1847	1418	891	1393
ARNT2	6	4	6	98	58	56
ARNTL	127	225	174	184	147	179
ARNTL2	161	120	181	248	159	377
ARPC1A	8312	9737	9468	10079	7877	8658
ARPC1B	19895	22685	22217	28931	22943	23505
ARPC2	3768	5320	4088	3721	2647	3972
ARPC3	3040	3430	3100	3717	2190	4450
ARPC4	2895	2677	3350	3579	3210	2840
ARPC4-TTLL3	96	258	135	115	87	137
ARPC5	2750	2663	2736	2510	1967	3117
ARPC5L	1480	1256	1759	1296	1230	1343
ARPIN	305	511	347	400	255	317
ARPP19	6186	3866	5533	3781	2612	6573
ARRB1	699	1216	931	1047	856	953
ARRB2	1068	1816	1367	842	700	570
ARRDC1	1087	1698	1352	1600	1467	1149
ARRDC2	1461	1541	1249	1251	815	1033
ARRDC3	274	335	255	174	152	390
ARRDC4	45	80	37	93	67	122
ARSA	446	662	584	702	540	460
ARSB	324	254	345	204	208	245
ARSD	273	480	323	437	318	365
ARSE	632	1074	630	641	453	451
ARSG	70	130	108	130	104	118
ARSI	0	1	0	0	0	0
ARSJ	448	418	400	344	303	564
ARSK	82	107	83	65	52	109
ART1	0	7	1	1	0	2
ART3	0	0	0	0	0	2
ART4	43	53	42	31	47	54
ART5	0	8	1	1	0	0
ARTN	4	9	7	3	11	4
ARV1	124	145	138	137	102	218
ARVCF	89	131	86	78	43	47
ARX	0	0	1	1	0	0
AS3MT	47	103	57	27	16	25
ASAH1	1139	1446	1263	1214	979	1757
ASAH2	43	41	48	23	30	74
ASAP1	4728	3681	4761	3024	2247	4643
ASAP2	435	382	394	368	228	542
ASAP3	573	1301	632	571	353	350
ASB1	821	940	1076	725	740	635
ASB11	0	0	1	1	0	1
ASB13	1174	1556	1542	1259	1156	1095
ASB14	1	2	0	1	2	2
ASB16	56	49	46	47	47	40
ASB18	0	0	0	1	0	0
ASB2	0	0	0	3	3	0
ASB3	255	247	216	211	165	308
ASB4	632	824	671	121	100	165
ASB5	1	0	0	0	0	0
ASB6	2221	2489	2460	1804	1549	1389
ASB7	294	373	321	283	203	410
ASB8	432	511	472	518	426	557
ASB9	172	205	172	171	160	156
ASCC1	343	480	422	261	184	377
ASCC2	1417	2048	1716	1438	1232	1297
ASCC3	836	592	621	421	279	1210
ASCL3	0	1	0	0	0	1
ASCL5	5	1	3	6	1	1
ASF1A	791	420	605	403	244	765
ASF1B	1541	1598	2169	1828	1542	1487
ASGR1	61	233	140	55	47	33
ASGR2	19	73	28	28	29	33
ASH1L	2748	2880	2407	1966	1157	4399
ASH2L	670	848	775	606	479	691
ASIC1	376	941	516	299	232	245
ASIC2	2	13	6	6	5	4
ASIC3	75	129	66	75	66	64
ASIC4	4	2	3	3	1	3
ASIP	1	0	2	0	1	0
ASL	1066	1782	1441	1476	1501	1142
ASMT	0	1	2	0	2	0
ASMTL	354	919	445	358	257	233
ASNA1	2149	3345	3069	2272	2140	1614
ASNS	2811	4161	2119	2740	1198	2000
ASNSD1	445	346	398	284	208	638
ASPA	24	45	15	26	16	32
ASPDH	3	9	5	2	3	6
ASPG	6	16	0	1	0	1
ASPH	66607	66553	68550	40729	36701	73664
ASPHD1	491	612	649	622	689	512
ASPHD2	4	4	4	2	0	2
ASPM	1771	945	1208	742	401	5560
ASPN	1	0	0	1	0	0
ASPRV1	3	9	13	8	6	6
ASPSCR1	1531	1753	1679	930	761	685
ASRGL1	248	305	324	392	296	332
ASS1	1298	6430	1794	4409	2845	2716
ASTE1	130	141	126	163	121	191
ASTL	1	2	0	1	0	0
ASTN2	157	238	205	163	110	277
ASUN	749	632	618	436	351	1104
ASXL1	3555	4317	4176	3042	2422	2476
ASXL2	1501	1408	1481	1040	727	1440
ASXL3	0	0	0	1	0	0
ATAD1	593	549	567	381	249	732
ATAD2	3162	1736	2611	1557	1195	5523
ATAD2B	108	51	89	65	61	159
ATAD3A	3226	2997	4299	2593	2588	1919
ATAD3B	2853	1503	3280	1798	1980	1387
ATAD3C	19	71	35	20	22	28
ATAD5	224	101	157	124	52	580
ATAT1	115	172	134	149	125	114
ATCAY	1	6	3	3	7	3
ATE1	837	772	897	556	396	1211
ATF1	294	285	321	241	198	628
ATF2	474	411	398	264	266	743
ATF3	285	182	157	276	210	270
ATF4	10037	12293	9517	7964	5729	5995
ATF5	1400	788	1621	1906	1581	1364
ATF6	974	1153	912	864	519	1183
ATF6B	1641	2355	1754	1972	1280	1303
ATF7	1366	1941	1549	1255	930	1177
ATF7IP	1671	1699	1335	1143	683	2081
ATF7IP2	38	37	45	37	16	42
ATG10	52	55	56	65	35	54
ATG101	1498	1907	1951	1672	1644	1248
ATG12	551	436	527	369	341	729
ATG13	1883	2250	2131	3103	2098	2231
ATG14	361	521	424	400	278	378
ATG16L1	1024	929	1129	1066	761	892
ATG16L2	177	391	163	247	174	198
ATG2A	1320	2191	1715	1855	1483	1196
ATG2B	442	354	394	305	212	628
ATG3	1085	1204	1187	1301	1138	2024
ATG4A	166	182	214	285	212	428
ATG4B	1150	1611	1442	1159	956	901
ATG4C	99	79	74	59	38	130
ATG4D	380	494	451	431	367	276
ATG5	392	277	307	229	183	443
ATG7	591	707	538	659	483	503
ATG9A	2975	4904	3648	2486	1766	1558
ATG9B	5	27	7	14	13	15
ATHL1	245	351	286	409	377	325
ATIC	3246	4447	3923	3169	2506	2820
ATL1	2	1	1	0	0	1
ATL2	982	634	890	636	488	994
ATL3	1357	979	1540	1418	960	1967
ATM	787	534	601	452	281	1571
ATMIN	702	623	700	584	431	852
ATN1	5562	6122	6248	6289	5204	4932
ATOH7	2	1	1	0	2	0
ATOH8	1518	2799	1583	905	484	578
ATOX1	261	507	388	292	422	297
ATP10A	96	188	148	141	95	114
ATP10B	0	1	0	6	4	4
ATP10D	18	22	19	70	50	94
ATP11A	1520	1476	1563	1058	836	1177
ATP11B	606	530	487	393	291	1013
ATP11C	1031	633	856	650	454	1765
ATP12A	2	0	1	0	0	0
ATP13A1	3639	3501	4433	3257	2778	2233
ATP13A2	1750	2111	2271	1397	1218	995
ATP13A3	5011	3262	4026	2114	1479	4922
ATP1A1	15740	26132	19515	13019	9314	11131
ATP1A2	34	288	27	2	1	2
ATP1A3	3	3	4	2	7	5
ATP1A4	0	2	0	0	1	0
ATP1B1	5475	6904	6384	4116	2921	5452
ATP1B2	0	5	0	25	21	31
ATP1B3	2762	2699	3020	1614	1450	1769
ATP1B4	0	2	0	0	0	1
ATP23	89	118	112	85	72	121
ATP2A1	130	364	116	98	76	79
ATP2A2	13238	10202	13299	15077	11462	14925
ATP2A3	30	54	25	25	23	17
ATP2B1	2989	2109	2457	2112	1154	6351
ATP2B2	1	0	0	1	4	2
ATP2B3	0	1	1	0	0	1
ATP2B4	651	1025	617	567	364	680
ATP2C1	3361	3038	2857	3430	2200	5436
ATP2C2	12	20	15	13	12	16
ATP4A	0	0	0	0	0	1
ATP5A1	5824	6826	6629	5527	4618	5733
ATP5B	22121	23925	25754	27088	21631	23979
ATP5C1	2810	3587	3158	2272	1811	2594
ATP5D	4295	4097	4976	4683	4774	3075
ATP5E	794	1607	1298	698	1215	1346
ATP5F1	1967	2540	2123	1538	1169	2087
ATP5G1	968	861	966	804	711	648
ATP5G2	3159	5591	4223	3913	3730	3001
ATP5G3	2272	2739	2889	1999	2051	1958
ATP5H	1320	1952	1733	1663	1515	1960
ATP5I	236	626	548	215	519	285
ATP5J	851	1016	979	730	567	891
ATP5J2	2789	4600	4324	3205	3779	3216
ATP5L	1320	1978	1608	1830	1523	1859
ATP5O	1344	1482	1476	1256	940	1484
ATP5S	254	199	289	213	180	307
ATP5SL	1507	2339	1776	1511	1438	1320
ATP6AP1	5759	8504	7302	7149	6249	5020
ATP6AP1L	15	42	11	7	4	10
ATP6AP2	1699	1814	1636	1861	1137	2591
ATP6V0A1	1828	2068	2034	1879	1584	1576
ATP6V0A2	768	609	853	877	671	923
ATP6V0A4	2	0	0	0	0	0
ATP6V0B	2196	1742	2555	1905	1976	1462
ATP6V0C	5176	5309	6534	8118	6604	5170
ATP6V0D1	2127	2763	2605	2468	2049	1644
ATP6V0D2	9	4	2	0	0	0
ATP6V0E1	1870	2987	2105	2288	1665	2263
ATP6V0E2	432	576	603	825	876	633
ATP6V1A	1077	926	1175	883	731	1558
ATP6V1B1	0	1	0	0	0	0
ATP6V1B2	1353	1320	1516	1306	1097	1439
ATP6V1C1	3315	2390	2996	1903	1506	3857
ATP6V1C2	9	13	3	3	4	5
ATP6V1D	465	484	474	449	286	709
ATP6V1E1	1819	2266	2043	1864	1230	2289
ATP6V1E2	60	63	70	54	48	67
ATP6V1F	1462	2522	2018	2103	2258	1663
ATP6V1G1	1578	1857	1738	1250	927	1593
ATP6V1G2	3	6	6	0	4	1
ATP6V1G2-DDX39B	1754	1567	2725	2073	2030	1945
ATP6V1G3	1	2	1	0	0	0
ATP6V1H	1089	1106	1263	1073	911	1097
ATP7A	946	961	827	703	505	1485
ATP7B	147	246	181	219	179	183
ATP8A1	25	32	17	10	4	31
ATP8A2	9	36	18	2	2	2
ATP8B1	994	1365	821	1419	857	2020
ATP8B2	3010	4008	3228	2007	1431	1556
ATP8B3	654	2582	814	892	629	610
ATP9A	2357	3148	2328	2646	1415	2306
ATP9B	3964	4024	4441	5068	4134	5179
ATPAF1	991	944	984	1003	736	1210
ATPAF2	517	907	603	630	452	413
ATPIF1	902	1710	1409	650	910	744
ATR	1116	662	843	679	504	2358
ATRAID	948	1563	1294	1191	1129	1053
ATRIP	431	359	520	416	354	361
ATRN	2423	3538	2620	2376	1680	2587
ATRX	496	449	312	478	215	3071
ATXN1	1097	1037	1021	841	496	1007
ATXN10	992	1111	1103	956	777	1172
ATXN1L	1460	1702	1700	1370	1048	1195
ATXN2	1844	2149	1957	2026	1469	1932
ATXN2L	6414	5852	7648	7962	7126	6564
ATXN3	224	242	193	160	158	317
ATXN3L	1	0	0	0	0	0
ATXN7	731	536	752	578	394	903
ATXN7L1	402	524	417	350	270	447
ATXN7L3	2602	2505	2928	2966	2182	2147
AUH	247	382	261	171	178	313
AUNIP	161	172	225	144	151	204
AUP1	3115	3468	3377	2742	2203	1950
AURKA	2829	2613	3207	2471	1902	2727
AURKAIP1	2421	2085	2863	2114	2198	1645
AURKB	2070	3158	2816	1707	1502	1215
AUTS2	1	5	1	30	12	26
AVEN	121	98	150	142	173	205
AVIL	12	19	8	9	6	7
AVL9	1686	1820	1637	2324	1603	3177
AVPI1	262	346	408	294	374	316
AVPR1A	293	468	225	176	109	456
AVPR2	7	5	1	14	10	9
AWAT1	1	3	1	1	2	0
AWAT2	1	0	0	0	0	0
AXIN1	2508	3282	3093	3554	2891	2637
AXIN2	3190	2911	4185	3471	3027	3295
AXL	1932	2789	2293	784	739	635
AZGP1	297	1041	419	776	610	608
AZI2	338	289	321	281	200	597
AZIN1	3689	3135	3425	3468	2064	4484
AZIN2	7	88	18	14	9	14
AZU1	0	0	0	2	0	0
B2M	4939	8716	5526	6756	4751	8064
B3GALNT1	608	308	508	570	422	864
B3GALNT2	502	421	551	417	290	593
B3GALT1	34	61	79	47	72	52
B3GALT2	0	0	0	0	0	1
B3GALT4	34	78	46	88	69	52
B3GALT5	529	566	483	944	564	933
B3GALT6	979	875	1194	864	710	692
B3GAT2	3	1	5	0	7	8
B3GAT3	1087	1375	1219	1298	1151	1022
B3GLCT	114	106	113	78	74	124
B3GNT2	372	405	448	337	212	442
B3GNT3	459	948	617	995	835	670
B3GNT4	31	59	46	43	54	27
B3GNT5	515	377	376	378	235	841
B3GNT7	2	3	1	7	2	1
B3GNT8	51	58	48	48	53	49
B3GNT9	381	622	497	449	299	391
B3GNTL1	281	404	293	231	201	201
B4GALNT1	907	833	1065	416	334	346
B4GALNT2	67	94	90	55	68	125
B4GALNT3	3	6	2	9	5	3
B4GALNT4	3	3	0	7	4	4
B4GALT1	4949	5435	4950	4199	2774	3676
B4GALT2	1243	1848	1567	1543	1343	1095
B4GALT3	1178	1321	1497	1026	980	857
B4GALT4	249	300	374	463	406	590
B4GALT5	3514	4053	3932	4709	3278	4637
B4GALT6	60	27	41	71	46	124
B4GALT7	530	747	744	604	581	485
B4GAT1	440	588	587	669	585	504
B9D1	411	592	466	327	343	250
B9D2	120	138	130	171	147	132
BAAT	1365	1745	1302	1606	1155	2394
BABAM1	1308	1934	1706	1129	987	856
BACE1	689	1308	853	1101	805	958
BACE2	183	228	261	481	344	408
BACH1	620	402	418	364	257	1047
BACH2	149	65	151	113	70	110
BAD	612	1189	984	1286	1417	868
BAG1	1639	1481	1851	1490	1131	1471
BAG2	1083	502	945	538	432	1113
BAG3	2051	2085	2852	1533	1541	1503
BAG4	448	281	392	274	182	503
BAG5	950	793	982	754	549	1025
BAG6	6657	8751	8405	6887	5793	4776
BAHD1	1348	1765	1667	1380	1066	996
BAIAP2	1464	1750	1641	1700	1506	1238
BAIAP2L1	2657	3233	2903	3741	2545	3238
BAIAP2L2	590	1474	844	714	613	531
BAIAP3	165	664	155	384	228	216
BAK1	970	1319	1366	1094	1032	746
BAMBI	3086	3773	3389	2294	1657	1980
BANF1	2257	2300	2608	3358	2850	2820
BANF2	0	1	2	0	0	0
BANK1	70	58	42	48	40	70
BANP	401	461	498	340	268	261
BAP1	2661	3060	3087	2591	2031	1887
BARD1	284	153	313	191	164	490
BARHL1	1	0	4	0	1	2
BARX2	0	1	3	1	2	0
BASP1	4	10	5	0	0	0
BATF	277	231	279	203	170	197
BATF2	13	52	19	53	31	32
BATF3	77	94	82	80	70	40
BAX	2293	2633	3164	3018	2839	2105
BAZ1A	1100	764	806	552	382	2164
BAZ1B	3428	3154	3450	3624	2441	5426
BAZ2A	5240	6641	6417	6233	4677	5197
BAZ2B	101	103	74	69	35	209
BBC3	477	1187	539	917	554	548
BBIP1	172	181	148	110	96	190
BBOF1	21	59	35	42	30	66
BBOX1	107	136	96	149	43	102
BBS1	350	730	440	492	364	449
BBS10	189	181	176	162	99	255
BBS12	25	37	25	29	28	57
BBS2	511	529	535	464	393	516
BBS4	204	319	183	212	146	217
BBS5	264	234	339	337	323	344
BBS7	172	114	146	102	59	226
BBS9	86	109	63	88	36	81
BBX	711	659	517	475	278	1617
BCAM	1018	3230	1173	804	589	579
BCAN	141	365	235	137	204	159
BCAP29	598	302	400	323	237	1085
BCAP31	8436	10590	9968	11585	9220	8668
BCAR1	5026	5709	5378	5500	4726	4239
BCAR3	878	1077	981	952	676	853
BCAS1	1114	2438	821	1481	886	1801
BCAS2	326	249	308	219	166	468
BCAS3	276	783	313	411	264	346
BCAS4	381	646	494	680	693	515
BCAT1	72	59	54	318	162	598
BCAT2	2393	3334	2659	3390	2898	2587
BCCIP	1176	782	1131	578	434	1155
BCDIN3D	162	223	200	195	150	206
BCHE	0	0	1	0	0	0
BCKDHA	2147	4469	2789	2532	2139	1691
BCKDHB	206	167	232	211	161	295
BCKDK	1825	2654	2276	2451	1917	1741
BCL10	202	194	189	207	152	308
BCL11B	138	99	149	134	125	178
BCL2	20	12	33	23	24	31
BCL2L1	3548	5142	5514	4531	4580	3501
BCL2L10	0	0	1	1	0	0
BCL2L11	538	847	660	556	422	571
BCL2L12	1516	1246	1682	1404	1199	1044
BCL2L13	1487	2333	1740	1623	1223	1646
BCL2L14	3	9	4	8	2	2
BCL2L15	68	74	87	174	113	220
BCL2L2	516	458	509	467	401	495
BCL2L2-PABPN1	402	365	351	224	201	222
BCL3	1261	2216	1760	1620	1467	1177
BCL6	624	1714	921	662	511	638
BCL6B	1	6	3	2	0	1
BCL7A	632	754	824	804	594	725
BCL7B	1064	1082	1285	1528	1499	1527
BCL7C	477	568	612	681	621	517
BCL9	1545	2294	1705	1339	945	1273
BCL9L	5333	6297	6184	8972	7645	7395
BCLAF1	2037	1112	1457	929	632	3941
BCO1	28	116	38	87	62	61
BCO2	2	7	3	2	2	3
BCOR	3770	4784	3327	4445	2188	3937
BCORL1	620	1366	864	920	655	577
BCR	2642	3771	3241	2466	1934	1636
BCS1L	539	553	689	491	462	374
BDH1	24	24	21	22	16	10
BDH2	118	248	139	88	54	94
BDKRB1	1	3	0	0	0	1
BDKRB2	47	98	34	38	29	43
BDNF	127	198	176	87	71	98
BDP1	451	240	326	183	117	1278
BEAN1	1	3	0	0	1	0
BECN1	882	1347	1003	1121	825	1263
BEGAIN	15	34	26	34	27	16
BEND3	499	268	495	514	432	545
BEND6	18	11	10	25	12	74
BEND7	1	0	0	4	0	1
BEST1	85	68	63	182	99	125
BEST2	1	0	0	0	1	0
BEST3	0	1	2	2	1	1
BEST4	6	16	10	6	5	2
BET1	399	400	400	455	316	697
BET1L	1302	1798	1615	1778	1630	1536
BEX1	0	2	0	0	1	1
BEX2	0	0	0	0	0	1
BEX3	486	1018	659	1764	1602	1916
BEX5	0	1	0	4	1	3
BFAR	1319	1477	1355	1554	1053	1591
BFSP1	184	184	182	151	116	95
BFSP2	0	0	1	0	0	0
BGLAP	1	5	1	6	3	1
BGN	7	20	8	2	6	2
BHLHA15	78	111	91	68	59	42
BHLHB9	196	177	197	266	189	376
BHLHE40	3108	2878	2302	3060	1593	2948
BHLHE41	0	0	4	14	12	20
BHMG1	2	1	2	5	4	1
BHMT	2	5	4	0	2	1
BHMT2	668	873	706	345	236	323
BICC1	24	30	23	115	80	233
BICD1	671	526	741	511	360	754
BICD2	2126	2406	2568	1605	1374	1570
BICDL1	408	409	522	1043	850	907
BICDL2	1	5	1	3	1	0
BID	1739	2767	2426	2610	2207	2301
BIK	36	49	40	44	46	36
BIN1	1153	2082	1483	1580	1378	1272
BIN3	310	501	358	419	289	294
BIRC2	731	414	479	432	329	1076
BIRC3	26	27	33	50	36	135
BIRC5	2093	1945	2551	2073	1879	1869
BIRC6	1960	1548	1747	1184	750	2888
BIRC7	36	63	24	30	24	26
BIVM	96	102	104	49	44	138
BIVM-ERCC5	119	141	97	64	51	107
BLCAP	1751	2006	2172	1743	1505	1411
BLK	0	1	0	2	0	0
BLM	326	212	273	162	111	450
BLMH	2028	2042	2242	1828	1406	1970
BLOC1S1	710	1279	986	902	988	817
BLOC1S2	341	273	368	325	226	480
BLOC1S3	848	1094	975	1173	868	957
BLOC1S4	598	653	621	465	339	389
BLOC1S5	150	232	194	158	108	264
BLOC1S6	1034	655	761	630	394	1806
BLVRA	339	466	392	571	423	589
BLVRB	2717	5443	3387	4781	4393	3531
BLZF1	228	155	156	132	93	441
BMF	1437	4345	1462	1260	651	775
BMI1	993	465	795	389	240	870
BMP1	1564	1933	1842	1661	1465	1330
BMP2	2089	1603	1391	1517	929	1701
BMP2K	374	285	337	228	133	428
BMP4	995	1348	1515	1042	1039	1140
BMP6	1629	2030	1798	804	505	875
BMP7	14	13	8	2	6	4
BMP8A	1	0	1	0	0	0
BMP8B	6	12	8	3	4	9
BMPR1A	617	570	607	358	231	652
BMPR1B	167	149	158	113	73	207
BMPR2	596	630	490	358	203	710
BMS1	1602	1441	1610	1140	865	1922
BMT2	158	195	149	128	90	318
BNIP1	168	224	176	134	129	113
BNIP2	529	457	447	245	203	557
BNIP3	1537	1863	1492	1327	896	1757
BNIP3L	569	812	513	537	312	922
BNIPL	5	19	9	4	9	5
BOC	168	221	232	378	358	368
BOD1	801	1067	997	942	753	921
BOD1L1	945	1010	677	498	242	1952
BOK	1535	2473	1676	1779	1316	1134
BOLA1	236	403	329	288	257	249
BOLA2	399	679	704	669	916	665
BOLA2B	376	605	675	570	948	545
BOLA3	268	235	273	225	255	342
BOP1	8464	6975	10117	5687	5517	4026
BORA	89	86	89	101	62	150
BORCS5	208	307	268	239	218	278
BORCS6	447	1146	581	546	416	401
BORCS8	315	240	402	266	296	249
BORCS8-MEF2B	194	448	265	256	215	196
BPGM	179	239	206	185	131	244
BPHL	261	514	307	420	273	304
BPIFA1	0	0	0	1	1	0
BPIFA2	0	0	0	1	2	0
BPIFB1	136	434	193	556	432	468
BPIFB2	2	1	0	0	0	0
BPNT1	740	1164	977	680	555	675
BPTF	1260	1227	1092	844	480	2491
BRAF	391	304	362	308	209	617
BRAP	717	772	795	772	553	1037
BRAT1	2296	2769	2351	2977	2312	2032
BRCA1	1181	647	919	865	590	2806
BRCA2	78	18	55	35	31	387
BRCC3	563	398	486	494	288	1320
BRD1	1093	1365	1259	1202	851	947
BRD2	4581	5729	5090	4597	3439	4111
BRD3	1709	2024	1979	1566	1063	1411
BRD4	3112	2588	3874	3047	2431	2558
BRD7	2292	2443	2409	1842	1115	2293
BRD8	1027	1275	1222	848	816	991
BRD9	1600	2149	1772	1543	1196	1235
BRDT	0	1	0	1	4	2
BRE	442	775	509	519	307	403
BRF1	1383	1489	1608	1271	1146	977
BRF2	204	279	322	183	172	158
BRI3	2778	4840	4119	4469	6798	4354
BRI3BP	2598	1484	2991	3066	2446	3647
BRICD5	67	87	62	56	41	64
BRINP1	0	0	0	0	1	0
BRINP2	1	8	5	7	6	11
BRINP3	2	4	0	6	1	7
BRIP1	398	222	336	181	147	758
BRIX1	722	445	610	387	321	816
BRK1	1678	2079	2015	1701	1502	1799
BRMS1	1340	1420	1664	1873	1789	1392
BRMS1L	249	194	225	144	92	279
BROX	781	502	643	445	335	1212
BRPF1	1709	1782	1926	1594	1361	1408
BRPF3	1358	1331	1531	1546	1218	1319
BRS3	1	0	1	1	2	2
BRSK1	37	110	50	69	55	57
BRSK2	4	4	3	24	7	11
BRWD1	574	477	455	375	232	1086
BRWD3	292	341	206	327	166	701
BSCL2	300	299	352	387	429	244
BSG	12119	16931	13792	16352	11560	10457
BSN	42	35	39	31	26	28
BSND	1	2	0	0	0	1
BSPRY	0	1	0	0	0	2
BST1	1	4	4	3	1	1
BST2	0	4	4	3	0	2
BTAF1	1907	1581	1706	854	687	1667
BTBD1	1118	1046	1108	816	620	1587
BTBD10	349	280	367	403	321	571
BTBD11	1	0	0	58	55	48
BTBD17	0	2	1	3	0	1
BTBD18	6	3	2	1	0	0
BTBD2	2907	5742	3675	4235	3221	2646
BTBD3	487	387	486	498	317	669
BTBD6	820	763	967	835	689	644
BTBD7	925	900	898	641	479	976
BTBD8	4	9	12	14	5	16
BTBD9	229	289	264	250	182	241
BTC	11	15	8	45	43	100
BTD	314	534	372	522	379	493
BTF3	5442	8348	6093	4793	3222	5134
BTF3L4	806	788	635	512	375	730
BTG1	1761	3057	2007	2318	1490	2161
BTG2	312	1008	285	265	155	166
BTG3	102	77	107	64	41	71
BTK	0	6	0	1	1	1
BTLA	0	0	1	0	0	1
BTN1A1	1	2	2	0	0	1
BTN2A1	450	494	513	450	390	428
BTN2A2	122	253	139	89	58	61
BTN3A1	88	266	100	85	53	66
BTN3A2	204	487	256	236	119	197
BTN3A3	20	64	20	21	17	25
BTNL2	1	2	1	0	0	0
BTNL8	0	6	1	1	4	1
BTRC	321	471	390	275	238	344
BUB1	1333	1147	1300	772	577	1310
BUB1B	2133	1778	2285	1405	1036	1934
BUB3	2634	2496	2982	1782	1621	2389
BUD13	491	699	561	598	468	574
BUD31	2194	3108	2457	2902	1974	2868
BVES	0	0	1	0	3	2
BYSL	907	776	1017	778	770	644
BZW1	3892	2446	3327	2168	1393	4053
BZW2	2277	2324	2332	2939	2275	3310
C10orf10	76	402	113	71	24	33
C10orf105	0	1	1	0	0	0
C10orf11	88	275	173	100	127	107
C10orf2	1069	1179	1171	885	768	834
C10orf35	117	94	141	119	145	97
C10orf54	55	249	70	139	115	99
C10orf62	0	2	0	2	0	3
C10orf76	591	749	553	498	395	452
C10orf88	165	136	139	117	74	176
C10orf90	36	32	18	82	56	69
C10orf99	0	0	0	0	0	2
C11orf1	86	156	137	78	88	151
C11orf24	1387	1840	1688	1818	1873	1694
C11orf31	950	1254	1220	1656	1871	1319
C11orf45	75	110	84	130	109	107
C11orf49	598	1059	677	953	643	745
C11orf52	195	883	188	281	145	190
C11orf54	226	309	179	253	137	382
C11orf57	378	478	421	455	304	691
C11orf58	1469	1456	1541	1573	1300	2594
C11orf63	38	66	40	67	56	74
C11orf65	6	2	1	3	3	6
C11orf68	592	766	820	651	738	464
C11orf80	121	223	140	164	118	139
C11orf94	4	5	4	0	2	0
C12orf10	1197	1855	1624	1319	1273	1047
C12orf29	344	227	257	281	201	609
C12orf4	421	246	285	272	176	644
C12orf40	0	0	0	0	0	1
C12orf43	662	701	824	869	725	780
C12orf49	2221	2171	2392	3113	2301	2876
C12orf50	124	152	123	84	75	274
C12orf57	703	2157	979	981	779	836
C12orf65	584	782	730	625	460	642
C12orf66	156	183	188	228	222	331
C12orf73	205	325	257	256	217	261
C14orf1	532	633	583	522	352	461
C14orf119	574	749	629	571	407	563
C14orf132	30	77	55	10	9	9
C14orf159	228	452	275	275	197	227
C14orf166	1102	1304	1337	886	805	1382
C14orf169	672	477	797	635	607	634
C14orf180	20	86	20	32	16	16
C14orf2	637	915	771	535	476	671
C14orf37	7	7	12	2	5	9
C14orf79	220	370	288	318	265	239
C14orf93	175	308	198	175	121	155
C15orf38-AP3S2	299	467	418	424	355	384
C15orf39	2396	2590	2573	2261	1862	1651
C15orf48	2	6	3	16	21	19
C15orf52	1348	2675	1563	1874	1349	1345
C15orf57	204	250	247	204	163	212
C15orf61	229	233	274	174	206	167
C15orf62	50	129	62	71	53	53
C16orf45	35	46	25	27	24	23
C16orf46	12	28	21	19	15	17
C16orf54	0	0	0	0	0	2
C16orf58	1569	2878	1747	3001	2270	2097
C16orf59	586	458	768	655	723	499
C16orf62	720	927	832	1447	933	1184
C16orf70	706	945	868	706	565	620
C16orf72	2045	1238	1951	2079	1542	2774
C16orf87	101	120	117	69	55	138
C16orf89	1	1	0	1	0	2
C16orf91	341	343	399	412	386	343
C17orf49	742	962	762	707	571	589
C17orf62	1505	2145	1794	2098	1661	1507
C17orf67	30	50	50	45	62	50
C17orf74	1	2	0	0	0	0
C17orf75	296	327	330	295	206	311
C17orf78	0	1	0	1	1	0
C17orf80	160	182	224	155	120	195
C17orf89	925	747	1261	819	1036	1000
C17orf96	450	452	524	460	377	340
C17orf97	167	225	241	202	227	209
C17orf99	2	6	0	10	3	6
C18orf25	457	349	521	334	316	472
C18orf32	185	242	218	194	205	327
C18orf54	112	64	79	71	49	187
C18orf8	463	546	578	843	667	881
C19orf12	665	865	748	677	502	663
C19orf18	3	2	2	1	1	2
C19orf24	1259	978	1264	1221	1333	888
C19orf25	629	552	728	647	693	570
C19orf33	2324	4054	3884	3985	5615	3796
C19orf35	2	3	1	0	1	2
C19orf38	7	7	5	6	3	2
C19orf44	327	462	368	338	375	319
C19orf47	772	762	1014	704	647	568
C19orf57	22	25	29	23	32	29
C19orf60	566	650	662	611	552	480
C19orf66	116	498	168	259	164	147
C19orf68	328	423	344	347	291	298
C19orf70	534	745	809	567	791	459
C19orf73	14	14	13	8	15	20
C1D	170	148	130	147	90	212
C1GALT1	191	133	210	168	118	454
C1GALT1C1	301	270	287	364	274	569
C1GALT1C1L	3	4	2	0	4	1
C1orf101	5	2	2	2	0	2
C1orf105	8	22	10	11	6	11
C1orf109	409	392	523	412	389	342
C1orf111	4	6	4	4	11	1
C1orf115	481	1091	629	500	330	422
C1orf116	48	112	61	142	150	128
C1orf123	315	398	355	345	217	343
C1orf127	3	2	1	0	0	0
C1orf131	299	270	296	232	156	349
C1orf159	919	1008	1108	844	809	725
C1orf162	1	2	3	0	1	4
C1orf174	474	501	567	427	296	472
C1orf186	8	20	11	8	5	13
C1orf198	1296	1429	1376	1170	837	886
C1orf204	2	2	1	1	0	1
C1orf21	1	10	7	42	23	28
C1orf210	1	1	1	0	0	0
C1orf216	261	248	324	222	207	187
C1orf27	313	237	245	185	117	565
C1orf35	1043	1565	1412	1171	1049	948
C1orf43	6308	9295	7170	7253	5088	6978
C1orf50	78	72	86	71	76	65
C1orf52	236	217	248	186	212	237
C1orf54	18	21	27	20	27	21
C1orf56	133	248	163	189	130	142
C1orf61	5	20	9	10	13	8
C1QBP	10289	8490	12068	8998	7485	8823
C1QL1	35	74	46	45	26	27
C1QL3	0	0	1	0	3	3
C1QL4	94	236	108	37	22	17
C1QTNF1	239	568	212	385	156	214
C1QTNF2	7	2	1	1	0	1
C1QTNF3	13	19	11	7	6	13
C1QTNF3-AMACR	3	0	0	0	5	0
C1QTNF4	0	0	0	1	0	0
C1QTNF5	2	12	4	6	1	4
C1QTNF6	268	567	335	194	155	160
C1QTNF7	0	6	1	0	0	0
C1QTNF8	0	3	1	6	5	5
C1QTNF9	1	1	0	0	0	0
C1QTNF9B	15	18	14	8	10	12
C1R	146	412	196	161	106	123
C1RL	330	939	446	377	252	318
C1S	198	315	206	321	257	253
C2	61	239	78	126	78	83
C20orf24	5146	3558	6230	4468	4464	4416
C20orf27	3979	4319	4876	3422	3718	2509
C21orf2	429	571	441	526	445	376
C21orf33	675	1233	809	887	661	639
C21orf59	1031	1130	1194	856	679	998
C22orf23	49	79	60	70	43	55
C22orf29	956	923	1230	779	687	677
C22orf39	303	425	426	238	332	276
C22orf46	175	207	226	176	131	232
C2CD2	1193	1092	1152	923	659	1116
C2CD2L	346	441	449	451	410	403
C2CD3	1396	1484	1577	1710	1343	1871
C2CD4A	7	3	3	3	1	2
C2CD4C	13	19	12	37	15	5
C2CD4D	68	52	67	68	41	51
C2CD5	523	461	508	413	310	932
C2orf15	1	3	1	6	4	6
C2orf16	25	47	22	17	19	29
C2orf42	102	147	102	127	82	120
C2orf47	358	331	457	321	289	450
C2orf49	332	361	309	214	156	283
C2orf50	0	0	1	0	1	2
C2orf69	244	115	204	134	139	336
C2orf70	0	0	1	0	0	0
C2orf72	1565	2638	2192	2372	1945	2034
C2orf74	36	62	49	27	36	58
C2orf82	82	107	96	111	101	87
C2orf88	20	9	14	3	1	16
C3	141	203	174	165	172	190
C3orf18	21	59	20	15	4	6
C3orf20	0	0	0	0	1	0
C3orf33	109	77	87	79	65	105
C3orf38	255	268	300	219	160	419
C3orf49	0	0	0	1	0	2
C3orf52	88	65	79	88	55	79
C3orf58	346	213	275	251	169	455
C3orf62	118	115	143	87	71	89
C3orf80	8	3	4	4	2	5
C4A	34	178	37	27	23	32
C4B	9	59	27	28	4	11
C4BPA	117	233	143	348	243	429
C4BPB	4	15	2	0	4	4
C4orf19	245	443	346	416	277	447
C4orf26	0	1	1	1	0	0
C4orf3	355	388	379	281	219	329
C4orf32	1538	1275	1265	1038	715	2646
C4orf33	47	54	33	34	23	61
C4orf46	561	467	578	367	293	578
C4orf47	1	1	0	1	0	3
C4orf48	170	149	174	188	208	139
C5	370	479	332	222	179	563
C5AR1	65	157	61	103	53	90
C5AR2	41	62	55	92	65	53
C5orf15	1001	1224	945	589	450	766
C5orf24	863	643	731	465	357	961
C5orf30	378	268	342	345	252	480
C5orf42	109	86	68	53	30	204
C5orf45	1385	1849	1613	1467	1319	1340
C5orf63	36	36	29	8	7	16
C6	5	9	5	5	8	24
C6orf1	317	381	469	531	487	382
C6orf10	1	1	0	0	0	1
C6orf106	2877	3759	3097	3166	2218	2399
C6orf120	409	310	371	307	243	501
C6orf136	380	510	520	388	483	310
C6orf163	0	3	0	0	0	1
C6orf203	78	91	113	74	76	115
C6orf226	42	57	62	37	63	36
C6orf25	3	3	4	0	2	5
C6orf47	369	408	490	355	335	311
C6orf62	2122	1396	2173	1879	1490	2712
C6orf89	1547	2322	1696	1824	1318	1661
C7orf25	117	65	93	94	95	147
C7orf31	22	30	17	93	44	112
C7orf34	0	1	0	0	0	0
C7orf49	1010	979	1212	1366	1183	1376
C7orf50	1811	1748	2329	2984	3094	2261
C7orf55	119	156	176	106	192	124
C7orf61	4	19	8	1	3	8
C7orf73	466	440	465	443	338	528
C8A	0	1	0	0	0	1
C8B	0	0	1	0	0	0
C8G	15	55	23	118	83	65
C8orf33	4993	5436	5823	4542	3498	3696
C8orf37	95	132	98	80	53	102
C8orf4	68	114	51	37	22	31
C8orf44	39	67	54	40	21	46
C8orf48	2	1	2	4	5	7
C8orf59	621	687	699	503	425	903
C8orf74	0	0	4	3	1	0
C8orf88	126	76	95	56	69	132
C9orf114	1498	1642	1667	1433	1326	1085
C9orf116	113	305	219	198	243	197
C9orf142	1137	954	1306	1116	1120	886
C9orf16	1106	1493	1247	1377	938	846
C9orf24	0	7	3	2	2	2
C9orf3	493	568	611	502	461	495
C9orf43	9	30	16	14	12	20
C9orf47	1	0	0	0	0	0
C9orf57	0	1	0	1	1	0
C9orf64	656	707	663	658	440	813
C9orf69	3568	3552	3943	4293	3325	3071
C9orf72	59	43	45	39	25	80
C9orf78	980	1431	1204	1061	840	1258
C9orf91	463	373	474	459	282	366
CA11	32	235	47	37	16	23
CA12	5617	8694	6165	8787	6135	9638
CA13	6	8	7	5	4	7
CA14	8	73	13	9	8	2
CA2	469	476	462	781	670	1000
CA4	3	2	1	5	0	0
CA5A	2	7	2	2	3	3
CA5B	84	269	135	72	58	80
CA9	560	1468	315	486	76	341
CAAP1	146	168	160	134	83	167
CAB39	1525	1541	1532	1590	1199	2725
CAB39L	25	30	14	13	4	16
CABIN1	2082	2323	2134	2011	1420	1462
CABLES1	1958	2363	1909	2838	1920	2270
CABLES2	238	313	314	367	292	288
CABP1	0	0	0	1	0	0
CABP4	9	40	16	61	35	57
CABP7	5	1	5	1	1	3
CABYR	418	351	403	434	362	456
CACFD1	746	847	708	1197	917	789
CACNA1A	3	11	9	9	9	10
CACNA1B	0	2	0	2	1	0
CACNA1C	1	0	1	3	0	1
CACNA1D	15	27	19	18	21	29
CACNA1F	0	0	0	0	0	2
CACNA1G	219	619	281	217	170	149
CACNA1H	6966	11291	7571	10937	8338	7369
CACNA1I	52	40	40	82	69	60
CACNA1S	19	25	14	0	1	2
CACNA2D1	27	12	17	17	14	84
CACNA2D2	9	24	8	9	5	7
CACNA2D3	7	9	4	3	5	7
CACNA2D4	157	339	169	191	135	155
CACNB1	213	365	289	206	142	124
CACNB2	14	7	20	5	3	20
CACNB3	628	1092	682	874	559	625
CACNB4	2	2	3	0	2	2
CACNG2	0	0	1	0	0	0
CACNG4	46	63	50	20	14	26
CACNG5	0	0	0	1	1	1
CACNG6	107	467	122	78	46	36
CACNG7	51	175	41	29	16	11
CACNG8	40	112	38	19	10	29
CACTIN	1424	1553	1529	1284	1218	1030
CACUL1	1766	1559	1754	1176	853	1701
CACYBP	3194	3138	3480	2505	1995	3929
CAD	5426	5258	7046	4782	4311	3490
CADM1	12	29	10	60	30	82
CADM2	0	1	0	1	0	0
CADM4	98	208	106	178	109	112
CADPS	0	1	0	0	0	1
CADPS2	284	370	308	354	244	541
CAGE1	1	0	0	1	0	6
CALB1	1	5	2	6	1	2
CALB2	105	222	223	249	228	231
CALCA	0	0	0	0	0	1
CALCB	2	5	1	5	1	2
CALCOCO1	810	2962	970	1129	697	742
CALCOCO2	1374	2465	1470	1533	954	1813
CALCR	15	9	8	14	9	18
CALCRL	0	0	1	0	0	1
CALD1	2242	2107	2063	1645	1027	3107
CALHM1	1	0	1	0	0	0
CALHM2	635	1531	851	349	244	216
CALHM3	18	71	51	44	47	32
CALM1	3512	2854	3747	3216	2476	5083
CALM2	5099	4836	4771	3677	2490	5677
CALM3	10194	16381	11694	11376	9123	9025
CALML3	2	1	1	0	0	1
CALML4	142	211	124	259	164	242
CALML6	2	8	1	0	3	0
CALR	17688	23173	19968	19414	13246	15360
CALR3	0	0	0	3	1	0
CALU	3243	3953	3581	4060	2722	5748
CALY	1	3	0	0	0	0
CAMK1	422	572	482	519	431	395
CAMK1D	22	28	20	13	11	9
CAMK2A	1	2	1	0	0	0
CAMK2B	29	155	75	499	491	385
CAMK2D	1710	1867	1636	1429	947	2194
CAMK2G	983	1499	1267	1028	910	917
CAMK2N1	1033	1943	1260	908	630	914
CAMK2N2	25	25	22	17	29	13
CAMK4	2	0	0	0	0	1
CAMKK1	978	1033	1016	1027	879	999
CAMKK2	2111	2433	2394	2401	1841	1869
CAMKMT	59	112	71	51	41	63
CAMKV	0	1	0	1	0	3
CAMLG	381	662	446	354	225	394
CAMSAP1	2318	2057	2602	2114	1649	2053
CAMSAP2	1471	984	1141	708	462	2241
CAMSAP3	1364	1831	1730	1679	1319	1122
CAMTA1	229	351	291	319	269	342
CAMTA2	761	1017	847	819	633	600
CAND1	3502	2602	3299	2425	1781	5120
CAND2	12	16	10	23	13	15
CANT1	2886	3609	3630	3618	2691	2691
CANX	13144	13152	12309	11362	6586	16906
CAP1	4935	6384	5313	4228	2982	4672
CAP2	548	650	478	326	218	506
CAPG	5509	10111	6425	8304	6354	5313
CAPN1	4258	5546	5039	6577	5458	4216
CAPN10	784	855	856	631	531	468
CAPN11	0	1	0	3	0	0
CAPN12	266	994	352	435	310	334
CAPN15	4150	3991	4681	5949	5000	4736
CAPN2	6509	7825	7284	4988	4159	6182
CAPN3	4	21	8	9	10	6
CAPN5	432	1404	367	1392	635	852
CAPN6	0	0	0	0	2	0
CAPN7	615	452	572	470	438	1141
CAPN8	14	23	16	67	51	57
CAPN9	1281	1859	1251	2151	1700	1956
CAPNS1	7102	11029	9136	9153	7425	6530
CAPRIN1	7064	6338	6988	6715	4869	10381
CAPRIN2	561	491	460	272	220	421
CAPS	184	476	190	207	176	138
CAPS2	15	10	4	12	9	19
CAPZA1	2316	1751	2135	1449	1042	2999
CAPZA2	1206	859	966	1231	847	3123
CAPZA3	0	1	0	0	0	0
CAPZB	2828	3579	3125	2622	2133	2248
CARD10	802	1118	1027	1231	978	872
CARD11	612	1321	921	1638	1305	1086
CARD14	232	290	267	288	182	208
CARD16	0	1	0	5	2	1
CARD19	716	1153	854	738	779	617
CARD6	185	235	186	123	80	166
CARD8	342	363	357	331	234	453
CARD9	118	240	203	199	223	146
CARF	33	44	37	23	8	53
CARHSP1	1975	4032	2584	2909	2470	2422
CARM1	2847	3549	3659	2711	2252	1923
CARMIL2	20	40	24	12	11	5
CARMIL3	7	17	8	11	5	7
CARNMT1	600	204	415	327	284	959
CARNS1	45	255	58	58	19	30
CARS	2115	2718	1676	2836	1668	2152
CARS2	758	665	796	756	726	614
CASC3	2541	2982	2781	2315	1742	2068
CASC4	1383	1140	1274	993	706	1981
CASC5	354	164	251	160	100	896
CASD1	236	116	161	164	133	342
CASK	2395	2684	2661	1916	1421	3300
CASKIN1	9	51	9	28	19	14
CASKIN2	2254	2638	3077	2058	1803	1415
CASP1	0	0	1	0	0	0
CASP10	54	140	44	146	93	98
CASP14	1	0	0	0	0	0
CASP2	1047	928	1186	1331	1035	1288
[truncated: 14,722 more rows]
