# Supplementary material for: RFX6 facilitates aerobic glycolysis‐mediated growth and metastasis of hepatocellular carcinoma through targeting PGAM1
Source: Clin Transl Med. 2023 Dec 13;13(12):e1511. doi: 10.1002/ctm2.1511 (PMC10719540; doi:10.1002/ctm2.1511)
Supplement: Supplementary file 14 — Supporting Information [file CTM2-13-e1511-s007.csv]

	alpha-ketoglutarate	Oxaloacetate	Succinate	Phosphoenolpyruvate	L-Malic acid	Lactate	cis-Aconitate	GMP	NAD	NADH	NADPH	NADP	ADP	Adenosine monophosphate	Cyclic AMP	Isocitrate	Citrate	Fumarate	Adenosine 5-triphosphate (ATP)	Guanosine 5-diphosphate (GDP)	Guanosine 5-triphosphate (GTP)	Thiamine pyrophosphate (TPP)	Flavin mononucleotide (FMN)	D-Fructose 1,6-bisphosphate	Beta-D-Fructose 6-phosphate	3-Phospho-D-glycerate	D-Glucose 6-phosphate	Dihydroxyacetone phosphate	Acetyl coenzyme A (Acetyl-CoA)
Hep3B-NC-¢Ù	3684097.628	607360.0205	119539247.3	12420690.59	429679646.1	9183835.929	806480.9734	2820127.389	4174887.177	27136.12794	128536.2178	15691796.29	81894344.31	12584520.92	604884.0721	90873.07431	50343965.41	9931965.045	36226418.49	7040112.993	708911.9898	196770.2444	145293.1695	3230105.2	13417538.82	6117494.096	46368598.34	4191599.178	25455.925
Hep3B-NC-¢Ú	4017305.917	470700.1719	127406028.8	11462373.65	474911664.1	10365348.18	1138458.277	9077187.778	4100233.658	25707.54728	138343.4574	18031849.06	128142889.1	32053441.2	629344.2043	104930.3707	63505640.5	9897996.15	36967517.72	7940633.334	581213.1467	232205.7032	187210.0075	2686650.882	12785288.57	5736300.137	42737500.98	3252213.589	16649.3
Hep3B-NC-¢Û	4038228.355	579303.6476	128268125	8531413.229	466455245.6	8551229.633	1539417.283	7061116.143	4447899.016	27173	133650.2433	16058178.28	113028846.2	25656726.08	621592.7925	127271.1671	66642864.9	9931190.407	33770659.04	7906301.196	512892.8297	224724.9528	226622.851	3521061.586	15882304.98	5346155.121	52770586.71	5544444.378	14241.575
Hep3B-NC-¢Ü	3951066.832	671359.164	129907463.9	13919428.76	521157233.4	10119857.43	1635676.43	9277773.498	4902058.222	27517.575	122315.318	16698492.09	112338640.3	39861950.53	752655.0557	149585.9333	72610217.82	10191098.75	26843043.35	8552965.143	602556.231	258297.9288	291143.3175	4054116.728	16285533.54	7315005.507	40773588.21	4754942.264	32266.875
Hep3B-NC-¢Ý	4241556.411	663545.4294	139336032.6	14936950.08	521727922.1	10032087.16	1309355.687	2914671.019	3837153.833	27262.9816	131811.4114	17696431.26	102568720	10140107.6	664271.784	89393.83702	67490276.73	12452774.52	54691789.68	8871401.21	945552.9199	258055.0412	298347.0957	3610958.83	14555404.12	7248359.425	57821010.98	4830036.573	28585.375
Hep3B-NC-¢Þ	3924284.011	643183.0639	101495348.6	13809191.67	524813713.5	10303348.32	836559.603	4034526.281	3742569.432	19021.15	123525.5027	14391284.68	84979827.11	16528430.08	641391.9815	77943.11076	59667893.38	10617473.23	27537309.18	7950156.723	645681.0934	234515.0027	287321.4838	2543719.341	13390814.01	8518252.799	38238065.19	5222526.049	30753.425
Hep3B-sg3-¢Ù	3612941.246	0	106435628.4	15745485.73	320378119	7444893.88	525399.9758	826872.4761	6912140.474	58829.23988	91077.1107	11522035.4	52640306.99	6469944.133	335624.865	0	53950347.27	3901274.965	24570433.05	4910001.349	705196.5396	163756.1304	224861.1801	9623050.383	10379141.59	10348652.26	40029812.13	7999652.273	31096.525
Hep3B-sg3-¢Ú	3322203.714	0	106225571	13952050.3	307000949.3	7496888.53	398005.413	319336.9643	7682738.83	48521.55369	82566.45643	11013311.98	47487744.66	2711327.532	333991.828	0	46566857.36	3132587.753	23047366.91	4685072.148	737541.9118	161054.1459	225609.2395	10948916.04	11340830.51	8389734.536	50238587.28	9661134.541	57720.55
Hep3B-sg3-¢Û	3406350.63	0	104229551.2	20652659.35	320163879	7319133.795	415259.8905	383610.8501	5547593.431	47618.92502	86370.20316	10358505.62	41106128.98	3015326.294	325215.0265	0	46536725.27	3264968.717	21816682.62	4628473.86	773345.4233	175178.1694	245736.317	9331899.669	10064635.22	12657129.23	36738962.8	9074607.206	67491.327
Hep3B-sg3-¢Ü	3254552.276	0	104614591.3	16604743.49	307311502	6899238.902	436956.933	393660.2084	7558692.459	53798.4	85356.558	10620376.93	42706147.18	3134752.449	314593.105	0	52993232.04	3017651.696	26156041.99	4308137.788	864711.1872	170289.8103	237540.6355	8634978.699	9534248.496	8680968.797	49763959.7	8976344.79	64602.152
Hep3B-sg3-¢Ý	3618724.003	0	107488659.5	19607653.9	324018934.2	7291248.35	479974.7625	534533.9802	7848097.88	51304.93019	88365.37299	10227709	41953810.97	3828612.843	340749.7779	0	57948544.6	3228880.199	24499157.96	4309599.533	775437.9769	166472.9637	228537.1915	7212211.87	10375955.33	12582853.59	46660133.89	9874638.167	66872.502
Hep3B-sg3-¢Þ	3494931.023	0	108802586.1	21916516.62	322319199	7231781.13	407141.5965	331638.7944	6413511.335	45608.92354	78154.4376	10515095.76	38571730.06	2689225.603	325269.239	0	53979096.39	2890125.171	23159902.9	4252335.62	740638.6619	167446.5976	230934.7855	8277452.549	9926618.403	12183808.52	49596875	9560677.53	57929.427
