# Supplementary material for: RFX6 facilitates aerobic glycolysis‐mediated growth and metastasis of hepatocellular carcinoma through targeting PGAM1
Source: Clin Transl Med. 2023 Dec 13;13(12):e1511. doi: 10.1002/ctm2.1511 (PMC10719540; doi:10.1002/ctm2.1511)
Supplement: Supplementary file 15 — Supporting Information [file CTM2-13-e1511-s005.xlsx]

## Sheet: Sheet1
Name	unit	Vector_1	Vector_2	Vector_3	RFX6_1	RFX6_2	RFX6_3	NC_1	NC_2	NC_3	sgRFX6 #3_1	sgRFX6 #3_2	sgRFX6 #3_3
Lactic acid	content(ng/g)	684344	868171	970960	2.88505e+06	2.64544e+06	2.72685e+06	2.98229e+06	2.61844e+06	2.41023e+06	793472	868076	933026
Phosphoenolpyruvic acid	content(ng/g)	6124.12	7141.95	4634.85	10493.7	10154.2	12351.3	29087.5	35589.8	23956.4	5584.31	7042.91	6842.28
Pyruvic Acid	content(ng/g)	14650.8	13987.9	14252.8	19773.1	18108.9	19372.1	18505.7	17708	16110.5	11704.3	12612.1	10724.6
D-Fructose 1,6-bisphosphate	content(ng/g)	5687.62	5413.58	4314.03	692	665.783	1064.62	306.1	127.782	352.162	760.212	574.279	490.537
Glucose 6-phosphate	content(ng/g)	54731.9	59695.3	47017.8	113179	91575.2	98385.2	102261	94037.5	101102	74613	90988.3	62460.8
D-Glucose	content(ng/g)	387368	672067	753649	1.74704e+06	1.37941e+06	975744	1.17771e+06	1.01793e+06	880863	137525	352270	264336
3-Phospho-D-glycerate	content(ng/g)	24445.3	21776.4	12994.3	7261.75	8711.59	6487.54	4813.72	5232.88	6664.27	9532.14	8209.92	10358.1
2-Phospho-D-glycerate	content(ng/g)	335.177	282.327	282.575	785.177	945.488	642.873	1930.75	3130.2	1301.41	315.924	531.747	474.001
